# Supplementary material for: Metabolomic insights into Monascus ‐fermented rice products: Implications for monacolin K content and nutritional optimization
Source: Food Sci Nutr. 2024 May 13;12(8):5587–604. doi: 10.1002/fsn3.4222 (PMC11317686; doi:10.1002/fsn3.4222)
Supplement: Supplementary file 1 — Table S1. [file FSN3-12-5587-s004.xlsx]

## Sheet: pos
ID	m/z	rt(s)	adduct	Name	MR1-S-1	MR1-S-2	MR1-S-3	MR1-S-4	MR1-S-5	MR1-S-6	MR1_5-S-1	MR1_5-S-2	MR1_5-S-3	MR1_5-S-4	MR1_5-S-5	MR1_5-S-6	MR2-S-1	MR2-S-2	MR2-S-3	MR2-S-4	MR2-S-5	MR2-S-6	MR3-S-1	MR3-S-2	MR3-S-3	MR3-S-4	MR3-S-5	MR3-S-6	MR1-F-1	MR1-F-2	MR1-F-3	MR1-F-4	MR1-F-5	MR1-F-6	MR0_4-F-1	MR0_4-F-2	MR0_4-F-3	MR0_4-F-4	MR0_4-F-5	MR0_4-F-6	MH0_4-F-1	MH0_4-F-2	MH0_4-F-3	MH0_4-F-4	MH0_4-F-5	MH0_4-F-6	QC-1	QC-2	QC-3
M127T471	127.038	471.247	(M+H)+	1,2,3-Benzenetriol	9051.44	9232.81	8724.25	7807.43	9414.6	8211.16	9719.12	8692.63	8844.43	7330.19	8163.06	8386	10517.9	9269.08	9182.63	9660.9	10315.6	11344.1	5937.66	8046.25	8651.42	6689.69	6916.79	6358.99	12366.6	12688.1	11611.9	12002.3	14477.6	12419.8	10429.3	11119.2	11748.7	12645.6	9868.38	9806.83	9989.51	10045.5	10154.9	11235.1	10291.2	11086	6838.32	6678.27	6491.55
M295T160	295.226	160.174	(M+Na)+	16-Hydroxypalmitic acid	1.9964e+06	2.28843e+06	1.63965e+06	1.64904e+06	1.54509e+06	2.27351e+06	2.05044e+06	2.10848e+06	1.47958e+06	1.40232e+06	1.87288e+06	2.17945e+06	2.29535e+06	1.95433e+06	1.90399e+06	1.61545e+06	2.31437e+06	2.33485e+06	1.06998e+06	1.22456e+06	1.72706e+06	1.57555e+06	1.15881e+06	1.93358e+06	2.20108e+06	1.71922e+06	2.17933e+06	2.25619e+06	1.7216e+06	2.21267e+06	4.68734e+06	5.31847e+06	4.86854e+06	4.49797e+06	4.58256e+06	4.67834e+06	1.20856e+06	1.60928e+06	1.37322e+06	1.38469e+06	901791	1.47519e+06	1.6389e+06	1.63878e+06	1.63878e+06
M84T432	84.0434	432.061	(M+H-H2O)+	1-Aminocyclopropanecarboxylic acid	3004.27	3134.14	2367.71	2920.02	2396.54	2769.52	1974.42	2682.14	1793.99	2733.49	2616.87	2036.74	1863.38	2118.11	1918.84	1825.14	1615.83	1920.42	2300.96	2451.48	3548.53	3162.37	2760.32	2408.43	16258.4	23815.2	25151.8	24575.6	25588.7	24648.1	24179.4	26427.5	26491.1	18309.1	64981	24591.4	27282.2	21874	26873.6	78956.9	27936.4	18917.2	13169.8	13079.9	12929
M468T198_2	468.307	197.611	(M+H)+	1-Myristoyl-sn-glycero-3-phosphocholine	1.72075e+06	1.25838e+06	1.27427e+06	1.39224e+06	1.24293e+06	1.23464e+06	1.28624e+06	1.18948e+06	1.2314e+06	1.10206e+06	1.18744e+06	1.18964e+06	1.04265e+06	934041	1.05516e+06	979872	1.0945e+06	1.11721e+06	793129	820832	864923	815609	777095	820826	2.30103e+06	2.11981e+06	2.28404e+06	2.25964e+06	2.5364e+06	2.2411e+06	1.60352e+06	1.70821e+06	1.74393e+06	2.07293e+06	1.79965e+06	1.70022e+06	312449	349199	345969	350978	346125	328481	875145	866139	866135
M550T188	550.385	188.183	M+	1-O-(cis-9-Octadecenyl)-2-O-acetyl-sn-glycero-3-phosphocholine	52985.4	30705.9	38549.6	35544.8	31693	34095	35226.4	35750.7	29668.9	28124.1	31079	22853.6	24217.1	27666.4	30078.5	23694.8	36323.7	28923.2	21958.5	29019.8	21574.6	20908.6	16607	15013.7	63942.6	59274.5	51167.9	67337.3	51475.4	62574.7	100495	82776.3	78573.3	80827.8	81879.1	83056	122782	121518	122999	132664	117927	125878	42951.5	44728.6	44016.8
M522T191_2	522.354	191.029	(M+H)+	1-Oleoyl-sn-glycero-3-phosphocholine	7.6796e+06	6.48513e+06	7.35793e+06	6.62462e+06	6.76906e+06	6.73822e+06	6.52366e+06	6.44163e+06	4.70582e+06	5.43446e+06	5.75777e+06	4.66149e+06	4.56071e+06	4.32952e+06	5.0092e+06	4.66573e+06	5.07013e+06	4.98367e+06	3.38905e+06	4.13422e+06	3.30731e+06	3.15917e+06	3.09343e+06	3.00703e+06	1.05734e+07	1.06489e+07	1.06687e+07	1.08287e+07	1.13683e+07	1.03707e+07	2.24061e+07	2.35699e+07	2.20902e+07	2.17263e+07	2.16509e+07	2.25456e+07	3.52648e+06	3.5581e+06	3.19551e+06	3.71258e+06	3.81137e+06	3.31479e+06	6.42385e+06	6.42369e+06	6.42366e+06
M437T244	437.264	244.182	(M+H)+	1-Oleoyl-sn-glycerol 3-phosphate	66450.4	54602.3	63046.3	67357.2	54028.9	47749.9	62008.8	80056.5	58925.9	49050.1	61430.8	66636.2	52501.3	49263.7	42035.5	46373.7	53627.1	43704.7	75228.1	73886.2	94944.3	77917.8	113272	100569	93028.7	81756.2	83422.2	81437.9	86605.3	84304.6	106933	72271.8	105510	108890	106821	109131	45298.3	47843.2	42555.9	44485.4	43237.2	44788	38563.2	38813.3	38910.2
M554T223	554.343	223.159	(M-H+2Na)+	1-O-Octadecyl-sn-glyceryl-3-phosphorylcholine	25606.9	26511	26503.4	24422.4	30140.3	26527	20703.5	26653	18865.9	17987.8	12701.8	27004.6	21027	18473.3	19126.4	18984.8	8295.74	21997.5	19399	22606.5	23717.4	20787	26085.1	28148.5	29292.5	35633.4	27832.2	45409.1	36807.1	42524.4	38697.9	51106.3	39995.1	32473.8	33132.2	37184.8	53049.7	76112.7	58924.5	58477.8	68216.7	53602.9	19087.4	19163.5	17550.6
M454T173_3	454.29	172.581	(M+H)+	1-Palmitoyl-2-hydroxy-sn-glycero-3-phosphoethanolamine	93220.3	96493.7	101392	108312	38887.7	80178.2	120382	77002.9	116002	124563	118879	94215	106286	117644	106662	92524.9	123051	97412.8	102639	113732	87853.2	125281	81354.1	75890.6	164036	86355.2	110514	99402.1	71631.6	77235.8	228767	74584.1	152565	174476	134260	197829	97446.2	89790.1	83119.6	112860	83791.5	101903	90322.4	91016.5	90556.7
M719T127	718.534	127.42	(M+H)+	1-Palmitoyl-2-oleoyl-sn-glycero-3-phosphoethanolamine	13451.5	12510	14137	13819.7	11726.5	13231.1	17029.9	14288.5	11454.8	16172.1	13773	12247.9	12007.7	12328	11679.6	15712.9	15121.9	13974.8	15073.5	13682.6	13533.4	14426.3	8893.36	11989.6	10739.3	17304.7	9759.93	10097.2	10189.6	9387.17	8479.86	7559.19	7106.68	8290.8	8466.51	9217.65	11047.9	7345.06	9746.16	11117.5	8483.37	9494.15	16790	16435.7	16790.1
M496T194_2	496.339	193.612	(M+H)+	1-Palmitoyl-sn-glycero-3-phosphocholine	2.10822e+07	1.72923e+07	2.10049e+07	1.70137e+07	1.76555e+07	1.78058e+07	1.98436e+07	1.60797e+07	1.3775e+07	1.54277e+07	1.68682e+07	1.46299e+07	1.42384e+07	1.30946e+07	1.51711e+07	1.39502e+07	1.52901e+07	1.56622e+07	1.19939e+07	1.2856e+07	1.41384e+07	1.15764e+07	1.17815e+07	1.02627e+07	2.47849e+07	2.44579e+07	2.48807e+07	2.54904e+07	2.58152e+07	2.52706e+07	2.56755e+07	3.20797e+07	2.81324e+07	2.85115e+07	3.2967e+07	3.04461e+07	2.57235e+07	2.42139e+07	2.1532e+07	2.38195e+07	2.50863e+07	2.25854e+07	1.52309e+07	1.53012e+07	1.56704e+07
M811T145	810.597	144.635	(M+Na)+	1-Stearoyl-2-oleoyl-sn-glycerol 3-phosphocholine (SOPC)	8146.12	3928.86	13834.6	10463.4	4939.4	6931.29	10344	6489.56	4614.55	11141.1	6062.24	3301.88	5605.73	11118.1	10675.5	11217.9	9941.25	9366.83	10680.9	2884.27	6336.1	7980.35	1864.62	1542.46	14889.8	23274.7	15674.9	14601.3	11009.7	13969.4	9290.97	4581.12	10104	10456.2	9121.64	10016.2	6399.14	5039.14	9650.41	7706.53	6292.77	5834.65	22703.7	20725.4	21174.9
M524T171	524.368	170.506	(M+H)+	1-Stearoyl-sn-glycerol 3-phosphocholine	499807	223838	434546	205346	220008	203522	329210	330686	168854	279037	251152	192161	314291	192860	164926	194973	301893	295096	188936	271780	227708	230517	124589	131282	561935	252454	484866	556541	302557	378805	699827	405195	400270	811766	787441	784365	135018	139721	150867	133699	140841	144107	38144.7	45133.5	38148.9
M314T252_1	314.063	252.008	(M+H-H2O)+	2'-Deoxyadenosine 5'-monophosphate (dAMP)	27665.3	23384.6	22898.3	25010.3	25005.5	23748.8	23884.3	23530.1	18742.9	21851	19611.1	23764.1	19086.4	18511.1	18433.6	16393.4	15782.7	16281.4	12393.1	15268.4	13957.6	12752.5	17137.3	16974.1	837.2	16538.6	14988.5	13743.3	13922.9	14270.9	1770.83	1581.64	1502.33	1323.61	38668.5	1294.34	15848.3	14135.7	20432.8	13514	12146.8	12415.1	2208.02	2439.74	2373.18
M152T230	152.056	230.394	(M+H)+	2-Hydroxyadenine	113718	113456	98876.3	96758.4	110053	103809	104199	107047	92853.7	92732.6	89222.9	126741	131792	78222	79211.3	124177	89177.3	96346	78436	106725	90711.5	84687.8	119937	122545	107414	84966.7	101708	101247	105783	88678.8	244320	297327	280829	235564	247706	259015	276049	246365	241806	270111	257536	265048	72146.1	74803.4	71823.8
M246T241	246.17	241.381	M+	2-Methylbutyroylcarnitine	1.72949e+06	1.87097e+06	1.62723e+06	1.64716e+06	1.82578e+06	1.71327e+06	980605	1.00679e+06	1.00122e+06	932961	879979	1.12652e+06	1.25225e+06	1.08153e+06	1.03938e+06	1.0219e+06	1.17159e+06	1.15489e+06	1.17905e+06	1.39392e+06	1.25073e+06	1.1931e+06	1.68083e+06	1.68161e+06	1.7678e+06	1.71231e+06	1.83446e+06	1.86065e+06	1.90512e+06	1.77388e+06	2.90576e+06	3.10625e+06	3.0147e+06	2.77736e+06	2.8032e+06	2.84151e+06	1.17942e+06	1.27385e+06	1.6967e+06	1.31235e+06	1.19232e+06	1.16164e+06	1.06318e+06	1.06316e+06	1.07217e+06
M282T136	282.119	135.79	(M+H)+	2'-O-methyladenosine	109680	142987	115516	113370	135375	134049	104348	116933	103862	107242	95107.6	126310	112865	99803.8	79188.5	88544.1	117071	107469	68929.5	91991	75834.3	75370.1	101750	112704	23034.7	10964.2	20427.1	21887.4	20524.2	19488.9	24684.6	27820.5	22994.5	22515.2	23737.4	22003	73855.9	52627.9	118694	106213	48822.4	153421	44495.3	44493.3	45725.1
M258T229	258.108	229.082	(M+H)+	2'-O-methylcytidine	20407.7	19846	18194	18457.5	20041.4	17452.9	16243.5	16312.1	15552.9	15772.3	15356	16659.3	12765.7	11432	13608.8	11751.9	14251.8	13998.1	1878.91	14606.3	13974.1	12375	16315.4	17452.4	10140.1	10101.5	9745.72	8892.35	9360.95	14431.1	14738.8	14856.7	15772.5	39439	44554.4	15322.9	7919.18	7890.86	8074.42	10369.8	8306.56	8936.85	12751.2	12304.5	12751.6
M364T459	364.064	459.456	(M-2H+3Na)+	2'-O-methylguanosine	13929.2	11991.7	11503.1	10277.7	11573.3	11914.5	10542.2	11631.1	9953.84	10685.3	9706.36	10327.7	9679.06	8337.51	10391.3	8291.66	10302.5	10885	10861.1	11142.7	9909.15	10840.4	12359.7	12838.4	7545.82	7252.75	7408.16	7741.62	8404.92	6994.81	14039.4	15840.7	14539.4	13375.3	20011.3	14973	9455.85	9159.08	18584.4	9688.52	18136.4	8179.36	7231.32	7698.14	7230.96
M83T246	83.0481	246.463	(M+H-H2O)+	3,3-Dimethylacrylic acid	18288	11028.6	18354.6	10190	11512.8	10276.7	13325.4	21467.6	13741.4	20332.3	11771.8	23594.6	15464	18026.5	13413.7	10683.5	16256.4	14050.6	19130.5	16376.4	17198.3	15138.3	19882.4	19723.1	8872.22	9205.84	8587.9	8812.08	9977.56	8430.21	6695.24	16837.7	6860.76	6959.55	4382.9	6354.09	9356.26	11006.5	16270.6	12443.7	12248.9	11568.3	8371.7	8050.41	8625.23
M149T173	149.058	172.817	(M+H-H2O)+	3-(3-Hydroxyphenyl)propanoic acid	10603.7	8359.33	9639.59	9106.13	7712.74	9454.86	4148.92	20608.6	2842.24	2967.51	21866.6	2913.06	5504.61	5259.91	3605.83	3848.78	4304.81	24108	9849.73	7144.29	9202.5	6258.38	10617.2	10116.9	81856.3	73612.8	67088.6	66189.8	91548.6	62263.7	64983.4	67075.4	51114.5	62974.5	59436.8	66770.5	62107	44724.7	44626.3	59359.6	44031.7	41095.7	21884.6	21747.2	22039.3
M346T323_1	346.054	322.612	(M+H)+	3',5'-Cyclic guanosine monophosphate	17939.6	15184.5	17305.8	16739.3	17919.1	16218.6	11125.5	11856.1	10120.9	10140.4	9031.85	11714.9	8735.02	7401	7724.95	7432.52	9524.42	10499.9	13356.8	16534.6	16009.5	14185.4	16941.9	20547.4	72965	71832.6	77355.3	70995.2	80613	67474.9	63572	79652.7	70562.1	67918.8	64067.9	69369.5	32277.8	32347.5	34297.1	31525.7	28163.4	27824.6	20102.4	19931.9	20101.1
M325T367	325.112	367.474	(M+H-H2O)+	3.alpha.-Mannobiose	35056.4	40262.6	34020.2	32464.8	35306.9	37311	27457	71578	24460.8	23321.2	25242.8	33538.6	36791.5	10330.5	30275.6	29842.4	12321.5	33808.2	12787.3	13889.8	12607.4	74718.8	168162	91406.2	450868	379911	500815	506348	493070	429493	141317	120345	109950	98919.3	133381	102614	274448	299071	298522	167335	149099	179296	80251.9	80244.7	77311.3
M214T369	214.07	368.582	(M+CH3COO+2H)+	3-Aminosalicylic acid	3677.92	3993.79	3405.66	4527.17	3555.52	3335.81	3619.72	3561.01	4052.68	3405.73	3843.8	4576.83	3850.78	4015.37	3261.77	6626.68	3693.44	3863.04	3570.09	4671.06	4814.89	7766.91	3576.37	4193.7	6475.51	5433.02	5663.6	6405.41	10537.4	7071.78	3972.6	3903.8	4072.87	2442.43	4355.68	4412.2	4540.55	3572.47	3638.07	4813.36	5784.61	6640.45	2462.11	2457	2461.58
M146T284	146.117	283.931	M+	(3-Carboxypropyl)trimethylammonium cation	9294.61	10830.6	9455.2	8934.35	9801.97	8987.1	9456.74	9108.82	10227.7	9037.42	8919.82	9763.79	8808.21	7693.91	8319.71	8957.82	11073.7	10756.5	9995.13	9280.82	10129.4	10164.4	11387	12225.4	9044.28	2253.51	9654.19	3097.69	3638.47	2039.11	13616.1	16598.4	14258	12290.9	14309.6	13956.3	8104.48	7803.65	7045.39	7764.01	7976.15	13816.2	6548.78	6346.22	6548.75
M177T217	177.053	217.162	(M+H-H2O)+	3-Hydroxy-4-methoxycinnamic acid	12294.5	12397	11627.1	10351.2	12326.6	9878.36	14706	14275.8	12355.9	12886.7	12217.4	12240.2	3570.55	11487	10488.9	3938.76	11874.5	11855.8	11759.2	14186.3	13455.9	12898.9	18762.7	16800.9	8652.43	7972.16	9281.48	8584.6	9391.55	5317.29	11979.9	12675.3	9848.38	12719.9	11636.6	9036	12565.9	10501.3	7650.89	10761.6	13579	11429.8	8143.32	8353.09	8219.03
M101T385	101.059	385.451	(M+H-H2O)+	3-Hydroxyisovaleric acid	16513.4	6780.24	5210.37	4566.36	5854.36	17751.6	17066.9	6930.3	15478.9	8798.2	5415.97	9728.7	15864.3	6229.24	11924.9	14619.1	15561.9	12483.6	4613.24	16787.9	12954.3	15535.3	13610.3	19867.6	6399.63	3393.8	14430.1	15137.2	18319.4	18066.1	18743.6	34321.7	29104.8	31677.5	23932.3	24767.4	16854.9	8566.4	13655.1	16129.6	16687	3520.17	10060.7	12997.4	12147
M146T342	146.08	342.499	(M+H)+	4-acetamidobutanoate	21918	21958.9	22108.9	20823	23180.4	19420.6	23746.9	24489.6	22189.1	21233.4	22062.6	23188.3	23669.7	20883	24322.3	22731.3	25716.9	22011.1	30443.9	37081.7	37476.4	34909.8	37601.9	35425.9	52535.8	54704.8	53580	62189.4	55045	53297.5	17661.8	17373.1	22690	37446.6	14773.1	16434.7	34446.1	30757.8	33841.9	30717	29859.8	32228.8	23529.3	23529.9	23661
M104T374	104.07	374.021	(M+H)+	4-Aminobutyric acid	41533.9	43119.3	41557.3	36336	43485.9	40007	34004	37328.9	36316.3	33483.4	33616.1	42112.5	30741.9	27845.6	25967.7	25162.7	29909.8	28818.4	28997.7	36038.9	34993.2	34685.3	50252.7	42312.1	116244	107959	119194	117964	122538	121849	81019.4	95776.2	88308.6	80496.1	77103	79587.8	145147	147838	136558	147877	123681	133444	57360.1	57349.9	56577.1
M146T383	146.091	383.497	(M+H)+	4-Guanidinobutyric acid	42951	100806	38965.7	91375	43877.4	92513.7	68313.6	69733.4	73552.2	75935.2	70525	69623.2	77809.9	67417.9	61280.9	58160.7	62231.4	62536.8	78761.3	85744.8	99604.5	95215.9	101639	97551.7	28158.2	33051.2	27405.8	27349	30487.3	184716	378092	386705	341488	1651.87	304129	355884	77298.3	72864.5	78262.6	74534.8	74949.2	75635	63736.6	49828	49579.8
M127T159	127.038	158.819	(M+H)+	4-Hydroxy-6-methylpyran-2-one	99077.5	159992	94211.7	92538.4	129427	84789.5	114347	109953	112261	103282	96612.8	175076	123693	79789.2	76334.1	91476.8	186050	96202.8	75896.2	124850	76766	76020.2	99208.6	88506.4	181863	142958	191664	129726	125493	186090	164279	187516	181189	186981	175287	169287	73473.5	124222	275842	124322	132561	109103	93974.3	110239	96654.4
M87T377	87.0431	376.592	(M+H)+	4-Hydroxybutanoic acid lactone	31692.7	31245.9	32556.2	29662.2	30902.8	27404.4	25819.5	24335.7	22456.9	23350.7	23601.1	21428.4	20646.4	19008	17104.7	17866.8	18875.3	18863.5	19439.3	23036	21977.9	18491.6	24079.8	23489.8	73321.4	76793.7	78472.6	74523.1	79517	73840.8	83722.9	95712.8	84209.4	78170.5	78393.5	77113.7	124494	121427	120253	130535	114643	108517	35795.8	35966.5	35795.7
M256T266_2	256.093	266.093	(M+H-H2O)+	5-Hydroxymethylcytidine	2965.74	3708.19	11061.1	12037.3	13513.7	13239.7	9080.48	1468.76	8425.83	8932.28	8121.93	9705.08	8256.52	7003.11	7407.73	6759.45	7589.31	7045.1	7936.76	10383.3	7855.24	8519.31	10326.5	10072.1	1747.1	13594.3	1753.19	1088.12	2258.36	1814.5	42243.9	52011.9	48031.9	39445.2	41338.5	40815.1	2360.37	1683.05	2422.28	2606.32	1783.95	2467.08	9063.02	9276.36	9300.46
M201T348	201.086	348.165	(M+H-H2O)+	5-L-Glutamyl-L-alanine	18605.3	20442.3	20703.9	16280.4	25805	16093.2	15152.5	14833.6	15341.4	10901	13661.4	23603.5	11446.8	11110.1	495.235	14710	18557.7	16261.2	13488.1	18389.6	17616.3	14016.8	28701.6	33432.1	9901.69	10314.1	13541.2	10468.5	13067.3	7221.55	22366.8	33270.5	32034.2	21811.5	7026.5	3228.56	8532.48	10033.5	7188.19	11557.2	9631.62	9456.28	8594.07	8590.05	8589.4
M140T296	140.033	296.081	(M+H)+	6-Hydroxynicotinic acid	31592	32419.1	32961.9	29824.7	32164.4	34331.7	48404.5	60688.5	59260.8	52960.3	53322.8	62148.6	51438.1	39081.9	43959.2	41156.8	48303.9	48357.4	48433	55752.1	61629.9	66162.2	68467.7	76063.6	36677.9	37739.3	38960.3	33722.2	42693.4	34962	58107.9	67310.6	56299.3	53106.6	50650	59446.3	99027.5	96282.2	84754.9	95764.3	86026.5	87709	32804	34788.7	34938.6
M204T348_1	204.122	348.079	(M+H)+	Acetylcarnitine	29482.8	27254.2	28783.1	28689	27853.8	27337.8	24703.9	25408.2	24302.4	27390.5	25548.4	23231.3	23333.7	22043.5	22725.5	22265.9	22374.4	20087.1	19481.3	20013.1	22078.7	22388.4	19160	19871.5	66471.8	82706.4	79323.9	85203.3	79084.9	82554.4	93932	95215.3	83983.7	96394.5	88057.8	91669	94971.9	59731.6	79452.9	84807.5	74063.9	83967.9	59276.2	59285.3	56862
M146T197	146.116	197.461	(M+H)+	Acetylcholine	18987.5	21677.9	21224.6	22698.5	20202.5	20416.7	21722.8	27625.3	24277.9	31526.7	23374.9	28846.3	25772.3	24285.7	27343	22006.9	29476.3	26249.6	19333.3	23518	25591.4	21270	26101	30886.2	3378.6	5274.13	3221.85	4360.6	6981.24	3347.5	9505.34	12874.8	15828.7	7310.48	7648.7	9688.05	3034.97	2898.3	3069.01	1971.5	3176.71	2495.89	9874.18	9952.57	8886.41
M810T417	810.131	417.441	(M+H)+	Acetyl coenzyme A (Acetyl-CoA)	942.342	925.049	949.303	690.335	684.305	919.702	555.277	471.812	374.01	365.226	344.537	419.027	328.995	476.199	355.058	354.517	354.908	445.28	337.332	465.67	485.411	362.889	420.76	381.385	2897.86	2523.75	2527.15	2900.65	2994.15	2955.41	1140.09	1170.05	979.239	1218.42	962.568	1121.71	124.51	475.596	401.565	244.906	253.364	306.036	499.824	547.016	570.141
M252T234	252.122	234.464	(M+H)+	Acetyl Tyrosine Ethyl Ester	16630.5	76918.2	9676.09	13688.9	64675.2	16002	52167.9	61643.5	15025.9	10611	81133.2	88004.9	22034.5	12395.3	29492.9	19343.6	110367	28957.8	14521.7	20794.9	19545.4	19291.9	21802.9	22497.3	16758.5	21246.9	17640.6	17121.2	19087.7	22041	13276.7	14186	13633.4	12412.5	18208.5	14292.5	15396.9	16940.7	11370.3	11844.4	14413.6	15698.2	38499.8	26710.6	34732.7
M136T105	136.061	105.261	(M+H)+	Adenine	353277	419126	399926	323618	385111	370431	212517	204463	172004	197452	160335	247455	210857	209490	173519	217632	251888	254236	144517	171352	139413	131586	169381	155999	534498	408285	593783	575759	613497	582501	1.97516e+06	2.15172e+06	2.01633e+06	1.88719e+06	1.8536e+06	1.9968e+06	663471	1.03947e+06	1.13216e+06	932642	1.02246e+06	994497	376844	376814	386957
M268T174	268.104	174.385	(M+H)+	Adenosine	1.32447e+07	1.24049e+07	1.27684e+07	1.31519e+07	1.20354e+07	1.17699e+07	1.0017e+07	9.79321e+06	9.4921e+06	9.35904e+06	8.69061e+06	1.03963e+07	9.81295e+06	8.26283e+06	7.03029e+06	8.53547e+06	9.84097e+06	9.79287e+06	5.58755e+06	6.20055e+06	5.66917e+06	5.31589e+06	6.84304e+06	6.7607e+06	5.44286e+06	3.99809e+06	5.5013e+06	5.03134e+06	5.47812e+06	4.81948e+06	1.0446e+07	1.23735e+07	1.07339e+07	1.10787e+07	9.4998e+06	1.05067e+07	2.12754e+07	2.48634e+07	2.14542e+07	2.40225e+07	2.18378e+07	2.356e+07	8.12451e+06	8.12491e+06	8.20423e+06
M330T269	330.059	268.546	(M+H)+	Adenosine 2',3'-cyclic monophosphate	53216	51561.5	45323.1	49849.5	50682.4	51557.3	34741.5	37240	34772.5	33804.7	33425.5	42135.7	33088.1	24996.7	27729.9	25513.3	30928.2	30523.3	45946.7	56346	57247.8	49303.2	67143.4	74090.7	96168.7	91457.4	99497.4	97765.3	104554	97352.1	47211.4	50596.3	54112.1	56352	48046	45716.9	4642.05	4212.22	3648.22	6829.76	4685.69	4843.76	29870.6	29809.1	29560.9
M428T485	428.035	484.784	(M+H)+	Adenosine 3',5'-diphosphate (PAP)	15443.4	7022.04	5855.47	6230.89	6366.67	7211.52	4942.35	4810.45	10709	4937.39	4803.51	5061.13	4586.93	4274.37	4116.06	3847.2	4164.64	5107.21	10028	5390.08	5075.17	6008.51	5413.48	6621.14	5655.11	8887.01	8594.06	8664.76	10330.2	5409.31	10486.9	14813.1	9415.89	13736.9	12686.8	8327.7	2936.6	2221.97	3450.69	2460.7	2500.95	3000.77	4067.81	4491.39	3963.56
M348T403_1	348.069	403.442	(M+H)+	Adenosine 3'-monophosphate	134019	133192	120097	107793	123489	122764	110161	115124	111355	98867.1	103797	122769	109445	89881.4	88424.9	87195.7	104448	109854	108664	127443	119611	108605	144970	152806	54976.9	47394.7	49959	50409.3	57058.4	50829.9	58053.6	68600.5	61977.7	59095.5	56971.5	62965.3	27215.5	31768	26304.6	27241.5	27193.6	27467.5	52971.5	53286.2	52162
M428T459	428.035	459.204	(M+H)+	Adenosine 5'-diphosphate (ADP)	6055.18	5483.79	4193.36	3923.47	2112.64	5324.16	2850.55	5233.9	3736.96	2754.59	5474.96	2376.15	2290.03	3080.95	2816.28	2111.62	1521.06	2564.63	3269.25	2554.48	3975.81	7728.45	3445.48	3162.34	19126.7	18669	20154.5	20029.9	24201.8	19115.7	28364.8	30186.1	28627.9	26957.3	26360.3	27060.6	8053.15	6364.45	6671.98	6233.58	6096.44	9255.55	6889.66	7060.14	7934.69
M508T488_1	508.001	487.909	(M+H)+	Adenosine 5'-triphosphate (ATP)	487.792	424.265	310.242	426.574	237.123	382.485	328.421	508.428	347.439	290.491	456.327	310.323	305.117	320.768	231.308	262.84	260.449	242.105	190.613	160.123	356.774	476.827	294.746	288.348	3903.73	3880.1	3765.99	3953.23	4141.1	3852.4	3199.23	3028.33	3328.53	2885.33	2732.49	3000.46	373.967	296.337	323.333	316.064	263.693	473.856	881.386	937.245	937.235
M348T455	348.069	455.394	(M+H)+	Adenosine monophosphate (AMP)	121505	109389	121070	126725	110208	167414	152857	149619	139460	129115	25190.1	166676	90562.7	80039.2	72860.3	135975	20548.2	22353.5	23100.2	93484.9	155904	87173	29774.6	97228.4	72366.6	74733	104062	66517	74801.7	111079	110113	128044	110677	191110	115897	115195	15315.7	118110	102583	128205	22762.7	125537	89477.6	94026.7	89588.5
M464T489	464.079	488.764	(M+H)+	Adenylsuccinic acid	8226.66	8068.83	6950.42	6357.48	5504.16	7009.75	2015.54	2570.13	1906.49	1953.42	2190.08	1897.95	1427.75	1655.47	1559.67	1238.09	1575.37	1518.67	1782.12	1545.2	2637.07	2448.3	2058.6	2562.04	12553.1	12473.5	12708	12344.5	14557.1	12592.1	10411.1	13162.5	10514.2	9418.15	10239.3	10113.3	2922.92	2829.37	3338.4	2658.23	2496.31	3388.78	3578.68	3535.49	3535.6
M175T322	175.096	321.806	(M-H+2Na)+	Agmatine	9944.36	913.714	1290.93	760.409	1174.3	996.087	720.061	10352.4	8760.06	11494.8	871.512	7098.08	6829.19	5572.75	7648.55	4764.11	1596.9	6028.75	841.436	7420.8	533.374	9756.52	839.894	809.109	1003.06	841.562	1105.18	654.906	10997.1	737.29	1011.31	8493.34	1423.63	9288.07	1278.7	1052.14	8637.46	5812.29	8609.2	7926.45	5938.11	7214.67	2853.23	1938.11	1814
M205T412	205.083	412.266	(M+H)+	Ala-Asp	26549.3	25827.7	26524.7	27293.9	26455.3	27272	26536.2	25758.3	25002.2	24463.4	26277.1	24872.7	25730.9	23956.5	25837.4	27250.2	25891.5	24649.6	26072.2	25368.7	25487.8	26298.6	25679.9	25870.8	29084.2	28700.9	27799.5	30269.7	29686.7	30528.7	21076.5	34395.5	36689.2	33765.6	39849.6	32767.4	49160.1	53780.1	51116.7	55461.3	48497.5	47392.4	28667.4	28323	28054.8
M219T406	219.097	406.279	(M+H)+	Ala-Glu	8394.46	8417.55	8418.28	8263.33	7699.15	8545.6	6394.48	7140.31	6073.53	6082.42	5994.58	8744.22	6332.21	5387.16	5680.92	5320.54	6180.59	8999.03	6127.58	7792.89	8030.15	6513.6	8304.22	8555.78	18808.3	18034.5	18992.4	18330.4	19829.9	18173.2	38788.5	40536.6	37901.4	35655.4	37285.1	36781.2	86672.1	87517.4	79085	86160.4	82494.4	83675.6	14694.6	14378.5	14419.7
M203T257	203.138	256.86	(M+H)+	Ala-Leu	25311.1	23471.9	22559.2	22405.3	23852.1	22760.3	18081.8	18606.2	15650.5	15500.3	15531	16981.5	14892.4	12662.3	12966.4	12756.1	14112.1	15391.4	13717.6	15712.4	16802.9	14896.9	17306.9	17612.3	109790	107900	111281	118071	119184	109327	150277	170566	159428	141836	146487	148679	397137	397200	346731	398679	370073	353805	65569.6	65732.6	65810.6
M218T443	218.149	443.429	(M+H)+	Ala-Lys	5930.58	5477.55	6130.96	6128.36	5385.54	5503.49	3890.91	4709.19	4331.35	4867.5	3876.05	4189	3463.64	12053.4	3823.52	3403.63	4587.36	3429.56	4421.04	4738.73	6340.92	450.599	4766.8	5931.25	23422.5	29422.3	27444	25026.2	26063.3	21704.3	25435.1	33167	31065.5	27080.5	24154	25343.8	91470.6	84297.9	85720.8	88917.6	85292.5	85439.8	14828.7	14929.2	14553.3
M233T81	233.153	80.733	(M+H)+	Alantolactone	150133	179085	219264	160715	225311	138605	169571	302382	190812	178609	166804	179881	169025	129231	198299	135648	160445	218241	292848	222677	236023	304051	196878	157726	165783	200011	175670	232638	194359	148854	55249.2	53155.9	73404	72074.1	66504.6	69025.8	68467.6	74772.7	60783.1	94765.4	68671	64214.5	112258	114567	113221
M237T260	237.121	259.8	(M+H)+	Ala-Phe	21458.4	18078.3	2800.59	21405	20582.9	21943.9	25718.7	26433	3484.77	23745	22311.7	22531.7	20962	19064.8	20473.6	17796.4	19129.6	18388.6	16714.9	20009.3	4343.57	17810.6	21321.4	24282.4	13432	12548.9	18434.5	11411.6	12467.1	11391.5	15918.5	18076.9	15057.4	15174.5	14235.2	15522.6	17445.2	39244.4	20107.7	18217.2	18698.3	19738	13515.2	13386.2	13515.1
M261T451	261.036	451.177	(M+H)+	alpha-D-Glucose 1-phosphate	27732.6	25241.6	24765.6	24454.2	24312.7	24026.8	22007.3	24308.9	21701.9	21317.6	21561.1	24157.3	21127.8	18197.2	18993.2	16954.4	20469.2	20630.5	24690.2	28895	29754.3	29970	32221.8	34809.2	37199	38157.7	37007.3	34911.4	36689.2	35825.2	43081	56733.1	47996.4	51512.7	41740.1	45493.7	28588.7	28525.4	27226.9	29080.9	27951.6	27378.1	21022	21025.9	20543.7
M279T111	279.231	110.972	(M+H)+	alpha-Linolenic acid	166195	136931	189465	184077	168775	165381	145707	425905	273742	126109	365086	112969	117636	110811	123468	113343	131191	137056	85178.2	247817	243685	236347	165600	45921	228766	287242	175539	173746	181134	141608	221042	219307	176233	202168	228853	224460	140537	143347	158700	193002	154642	165576	183773	185565	170293
M305T54	305.247	54.4675	(M+H)+	Arachidonic Acid (peroxide free)	17.3288	22014.4	21280	22211.8	21228.8	20166	16980.7	17788.7	17098.6	15929.3	15926.9	17959.4	22014.1	18696.1	21351.4	37.8935	20870.1	20480.1	22180	26207.3	26878.3	25741.6	26859.4	28873.5	33322.6	33045.6	41.8425	19.4431	37545.5	37847.8	140.521	114.489	60.1821	175.355	52.8749	132.362	29978.4	25499.6	189.129	279.888	22510	263.11	271.867	6174.25	193.719
M200T380	200.067	379.685	(M-H+2Na)+	Arecoline	1587.52	1639.4	12060.9	8460.98	12225.9	66503.6	13528.9	14105.3	8234.22	50222.1	1165.08	77351	63704	12088.6	7731.76	1484.75	56840.6	67614.2	1318.08	77897.7	2343.16	9970.88	12699.2	92933.5	9322.81	31397.1	7707.86	19659.2	739.637	26250.3	11670	17152.7	13418.7	14366.4	13685.1	15028.5	9732.43	8059.71	8958.04	930.436	686.522	7860.04	12429.1	17203.9	12530.7
M246T526	246.155	525.574	(M+H)+	Arg-Ala	6999.11	8090.31	6636.81	5808.35	9492.66	8276.07	7613.47	6588.62	8781.53	9303.55	7954.26	7351.61	6896.02	5694.28	583.569	6152.28	6465.31	6972.43	6106.86	7511.95	5847.64	8322.27	5484.37	6875.35	6584.81	6973.89	8291.38	6783.25	7851.95	8324.88	8693.92	6112.66	8605.93	8914.05	7397.15	7243.19	20755.9	16373.2	10216.4	18111.2	68199.2	17884	5648.29	5755.53	5791.9
M319T407_2	319.16	407.017	(M+CH3CN+H)+	Arg-Cys	14366.6	18947.3	15295.1	22705	14256.6	18400.7	26503.6	14290.3	29392.3	17033.4	14943.8	32394.4	18585.2	10810	10222.8	10682.1	13822.9	5506.42	15034.1	10948.9	14509.1	16602.1	12373.2	28764.6	19427.8	24368.2	20799.8	21683.4	25474.4	19653	43019.8	42359.6	84113.9	37374.4	36777.9	40649	28642.4	23169.6	23346.8	28314.1	22796.3	28536.2	15947.5	14517.3	14495.4
M304T449	304.16	449.298	(M+H)+	Arg-Glu	2807.43	4856.23	1894.51	3435.51	2219.32	6652.88	2134.67	3429.86	10151.7	2954.26	3244.76	9039.82	11665.1	8218.12	14640.2	7105.62	4878.04	13859.5	5401.16	3216.95	6143.55	2430.51	3577.64	7514.28	21813.2	22418.1	26344.3	24304.1	24381.6	19943.3	27119.3	30019.5	27755.8	28159.1	25920.1	27069.7	82866.4	76838.7	82337.4	79657	78307.5	76817.5	7271.19	7755.43	7513.94
M288T358	288.202	358.214	(M+H)+	Arg-Ile	18340.1	22061.6	17100	17867	20251.7	19949.9	15658	16578.1	15569	18677.1	14586.4	17189.1	15924.2	11916.3	13279.8	12313	16299	13580.4	13869.4	14145.5	15137.7	16990.9	16733.6	16256.7	37119.9	59236.4	67301.7	64378.1	68468.4	134273	88825.4	127586	69099	151029	122270	53236.1	157768	226046	221768	244067	208691	221750	37493.4	38676.2	37225.3
M291T459_2	291.127	458.539	(M+H)+	Argininosuccinic acid	19177.2	19985.3	17400.4	16318.8	13833.8	20484.3	17504	18791.2	17203.8	15833.4	20181.1	16280.8	14472.4	14967.4	14846.3	15060.2	14603.2	15028.4	15538.6	15920.7	16348.5	19305.8	14816.1	15317.3	27131.4	23874.4	32832.8	28233.7	36258.6	32358.4	54606.3	66397.8	48439.1	46019.1	52093.8	34250.7	65970.6	63823.9	63566.7	48864	42083	53051.9	18445.4	18383.3	24743.8
M288T269	288.155	268.856	(M+H-H2O)+	Arg-Met	9315.73	8776.7	9250.39	8413.76	9002.88	8364.91	8268.59	8942.14	7244.44	7919.24	7474.12	8169.37	9001.33	9884.7	7879.96	12079.7	8120.02	7308.48	12048.9	7785.62	7373.08	7880.33	12845.4	10859.2	6281.34	6018.9	7318.88	4160.16	6504.74	6496.96	8524.01	9165.71	8595.32	7076.44	6785.09	7987.78	13122.9	10037.5	8686.28	731.362	9867.96	9876.09	5727.07	5206.86	5423.42
M322T347	322.186	347.155	(M+H)+	Arg-Phe	7823.72	9103.8	7735.76	6745.58	7024.48	7054.26	6603.72	6825.66	7870.07	2387.31	6561.09	6688.49	6409.5	6579.34	1229.2	5788.96	6089.25	5930.95	7178.11	2666.46	7400.56	2618.2	3283.12	817.023	10132.3	10400.8	11369.8	11758.1	11682.8	10110.1	7458.64	12902.4	13134.7	13101.8	11994.8	12418.5	28816.5	23045.5	28048.9	28910.5	27063	25705.5	8046.55	7876.66	7878.52
M317T401	317.192	400.669	(M+CH3CN+H)+	Arg-Thr	17315.6	14737.6	14725.1	16468.5	14940.4	14410.6	12567.4	13645.3	11437.1	12936.8	11535.4	13256.4	11705.5	10895.9	10448.8	10601	10522.8	11459.3	12399.5	14913.6	14614.3	12363.5	15616.1	17093.8	21577.5	15521.1	15600.5	20033.5	23259.5	12865.2	16533.1	11117.7	13298.1	11141	9504.86	18105.2	20672.6	21517.3	18326.9	20316	18920	21416.6	11044.8	11318.9	11232.6
M360T256	360.19	256.329	M+	Arg-Trp	172420	141647	172038	3292.74	171705	206860	159130	129277	113779	113644	150966	164898	141061	196443	172488	120324	121111	108061	89284.9	93214.3	100587	84995.1	176996	135278	151278	202328	154938	183906	225664	170777	510292	618521	642726	536609	458406	389663	401011	344105	461194	444169	219453	462947	54659.2	54656.8	31767.1
M338T379	338.181	378.556	(M+H)+	Arg-Tyr	4034.52	4586.88	1737.27	3784.81	4210.5	4290.15	3611.09	3998.75	4125.19	4390.73	4001.72	4009.3	3161.96	2667.73	3956.78	3167.14	2826.79	3161.27	3691.32	4559.1	4348.62	4547.86	5448.65	4991.44	5076.56	7072.66	7600.73	9586.18	7366.47	4312.38	13132.3	11809.7	16457.4	10449.6	15660.1	10473.7	20522.9	19124	23558.7	19763.9	19143.5	19165	5089.43	5094.03	5159.41
M274T524_2	274.186	524.393	(M+H)+	Arg-Val	4109.72	3083.99	4398.16	518.37	4256.58	1449.32	4344.99	3015.95	3573.46	2635.16	3156.88	3130.93	3858.69	803.111	4956.26	3567.52	4120.12	4469.39	3514.17	3077.15	2620.97	2758.37	2501.04	3111.87	4239.48	4353.3	3880.37	3651.03	4033.98	4347.9	4256.4	4266.37	4420.15	4344.39	3968.14	4577.37	47016.8	13889.3	9782.23	39118.4	13936.7	13733.2	1142.61	3016.48	3018.23
M280T265	280.128	264.637	(M+H)+	Asn-Phe	7862.32	7649.33	6947.64	7660.47	6941.91	6987.2	6082.67	6247.33	7386.03	5195.97	4765.72	6794.55	5335.83	4516.64	5009.72	5005.34	5358.1	5388.36	5553.55	5989.57	5587.09	6002.52	6206.49	6692.56	12022.2	12158.1	12744.3	13561.4	13881.5	10014.7	20163.4	24287.5	21938.5	18777.1	20381.4	21303.7	34838.9	35170.6	30533.3	37203.9	34140.2	28455.7	6714.34	7287.41	6605.76
M231T400	231.097	400.494	(M+H)+	Asp-Pro	23660.6	22917	8448.59	8783.68	7618.17	21715.6	20324.8	10172.5	18733	9611.4	20032.2	21333.8	9447.06	6945.37	8803.62	14969.9	7320.43	9669.47	10420.8	10688.1	11514.5	12842.8	19446.2	20312.9	13058.2	10128.4	11135.3	12848	15045.8	19318.1	14149.9	14203.6	15554.5	15215.1	13680.1	17714.1	40529.1	42253.1	37211.3	40166	36614.7	44625.1	10104	12513.9	10088.8
M243T451	243.026	450.891	(M+H-H2O)+	Beta-D-Fructose 2-phosphate	25042.1	22468.3	22123.5	20695.5	20930.7	21557	14499	14151.1	12913.1	15787.2	12332.3	15345.8	23799	12030.8	30736.3	30113	14649.7	35053.8	15837.6	14498.5	13921.3	22974.1	15317.5	14950.1	23951.5	19521.9	21689	21127	28274.2	33898	31506.6	35825.4	42762.8	47146.2	43915.2	31989.3	17256.9	16519	15933.6	21833.6	17428.8	16831.7	12241.7	12350.1	12068.9
M130T311	130.085	310.557	(M+H)+	.beta.-Homoproline	22594.1	21088.4	21781.4	15941	21622.9	21481.1	25089.6	25176	24211.2	24330.5	23631.1	23636.5	20866.4	19018	19668.1	20320.4	986.935	19785.1	22019.2	23675	30040.4	21186.9	21814.2	24022.8	16912.5	20187.2	21287.7	20637.6	18691.2	16356	33436.8	20458.8	20727.5	23257	18465.6	18214.9	9720.55	12498.5	12520	13703.7	13521.1	15421.6	16512.9	16002.9	15794.8
M118T273_2	118.086	273.221	(M+H)+	Betaine	8.70607e+06	8.60625e+06	8.19537e+06	7.19969e+06	8.13892e+06	8.28289e+06	8.72802e+06	8.92751e+06	8.81148e+06	7.94893e+06	7.82566e+06	9.74286e+06	9.65845e+06	8.21617e+06	8.2192e+06	7.67203e+06	1.21442e+07	9.61174e+06	1.07206e+07	8.50075e+06	9.49992e+06	1.15874e+07	9.29471e+06	1.07959e+07	1.19408e+07	1.08898e+07	1.20542e+07	1.10892e+07	1.20472e+07	1.03709e+07	9.84678e+06	8.71245e+06	8.32441e+06	8.29498e+06	7.50428e+06	8.40063e+06	2.34188e+07	2.3674e+07	2.13457e+07	2.26073e+07	2.15694e+07	2.05698e+07	1.03293e+07	1.0197e+07	1.08897e+07
M102T320	102.09	319.549	(M+H)+	Betaine aldehyde	9680.72	9694.35	9521.83	10556.5	10123.1	10127.5	10999.4	9983.12	9940.48	9637.41	9016.97	9551.81	11099.3	9470.46	10309.1	10701.3	18759.7	9062.02	8976.01	9248.15	8725.33	8534.98	10346.5	8767.91	15685.6	22097.3	14243.1	18008.7	21207.3	15249.4	10193.2	11203.7	11318.8	10039.3	13847.8	12231.2	5817.87	5537.43	5380.99	5189.58	4998.46	7228.54	10063.6	9926.53	9135.18
M331T7	331.189	7.472	(M+H)+	Carnosol	1373.77	918.7	1542.76	1370.65	1950.93	1434.94	2052.19	1106.74	1718.01	1202.81	1057.86	1689.26	1926.1	974.924	821.632	1408.53	1971.39	2118.22	1817.36	1757.46	1185.21	952.28	1180.85	1931.98	2402.59	868.284	1083.78	1380.37	1570.04	1570.98	1328.98	1200.15	959.583	1028.08	1686.03	2371.41	727.673	2224.48	1483.94	1931.94	1829.55	1025.73	800.321	900.087	899.674
M104T153	104.106	153.487	M+	Choline	3.38617e+06	3.84848e+06	3.21358e+06	3.34605e+06	3.67518e+06	3.32596e+06	3.25099e+06	3.6046e+06	3.65649e+06	3.25037e+06	3.12197e+06	3.69052e+06	3.39185e+06	2.83999e+06	2.45508e+06	2.98719e+06	3.34304e+06	3.30385e+06	2.89596e+06	3.69158e+06	3.32716e+06	3.19168e+06	4.26769e+06	4.26285e+06	2.51202e+06	1.73882e+06	2.62608e+06	2.68575e+06	2.74195e+06	2.44198e+06	2.57518e+06	2.73782e+06	2.65201e+06	2.4769e+06	2.24137e+06	2.52424e+06	2.44504e+06	3.19653e+06	2.71765e+06	3.08675e+06	2.89993e+06	2.85816e+06	1.9676e+06	2.08128e+06	1.98354e+06
M277T160	277.215	159.512	(M+Na)+	cis-9-Palmitoleic acid	1.23275e+06	745659	1.1727e+06	1.21317e+06	1.23738e+06	1.19413e+06	1.087e+06	689383	1.07269e+06	1.02721e+06	1.03708e+06	1.18602e+06	846954	689349	909005	731718	1.20574e+06	1.20882e+06	791625	914338	871028	531788	670935	1.01182e+06	1.16287e+06	768750	1.19051e+06	1.18682e+06	1.30569e+06	1.15854e+06	2.36207e+06	2.63647e+06	2.49209e+06	2.26707e+06	2.27621e+06	2.33272e+06	660709	861653	429505	765387	826018	828930	820257	820271	820275
M210T466	210.06	465.985	(M+NH4)+	Citrate	8374.56	6160.33	7664.88	5831.91	5343.04	8853.21	6103.21	5958.38	4581.96	4971.85	4849.59	6101.93	7742	5178.36	4718	6605.86	6199.86	5742.17	5439.94	7211.78	8597.74	5163.76	6287.3	8311.85	6855.48	4293.66	6902.33	4230.18	6297.54	4687.62	7100.26	8826.5	7842.47	4958.38	6246.99	6718.57	1888.96	3109.52	2921.89	3215.37	1970.48	2050.59	3038.81	3746.97	3603.29
M132T350	132.076	349.683	(M+H)+	Creatine	1536.91	1581.38	1838.99	1633.64	973.125	1282.79	958.018	1730.77	23056.6	1168.97	778.016	1132.8	804.384	1105.13	1060.27	894.799	1129.55	1055.78	1167.07	15497.6	1267.52	1543.9	1235.3	1732.33	13711.2	12607.2	13914.5	13290.8	14148.2	13339	7499.86	9038.99	9756.14	8971.92	9671.39	7187.77	1160.51	18738.9	22000.5	627.16	1662.13	1304.4	3179.93	3129.19	3205.61
M114T174	114.065	174.119	(M+H)+	Creatinine	561882	513755	552754	546888	522141	456566	392029	364659	324062	356061	290734	375026	345538	273454	249976	285557	373747	344725	269658	309682	300309	254087	313031	329280	979179	897159	1.08225e+06	1.05631e+06	1.10611e+06	931189	1.51925e+06	1.8225e+06	1.49773e+06	1.5015e+06	1.38667e+06	1.53713e+06	33866.6	39596.5	34080.1	36778.4	40153.7	37463	388320	388295	388263
M160T478	160.132	478.321	(M+CH3COO+2H)+	Cyclohexylamine	2414.8	2260.91	2376.91	2252.4	2303.77	2082.51	2212.63	2249.25	2788.52	2107.94	2324.73	1972.81	1874.48	2146.82	1846.39	2083.4	2189.3	1835.88	2008.63	2218	1439.08	2101.94	2163.93	2045.22	2325.47	2363.73	2451.05	2261.75	2679.67	2479.41	3964.08	5446.06	5235.94	4631.46	4414.38	4753.53	2217.9	1835.13	1699.62	2084.12	2209.81	4670.25	2070.81	2070.69	2070.82
M130T42	130.085	42.4805	(M+H)+	Cycloleucine	888521	742015	855600	641513	789477	752627	1.25088e+06	1.24961e+06	1.15025e+06	1.51522e+06	1.05846e+06	1.40644e+06	1.47091e+06	1.27541e+06	1.10126e+06	1.27452e+06	1.35533e+06	1.19377e+06	1.10275e+06	1.13687e+06	1.16772e+06	1.14787e+06	1.13905e+06	1.26361e+06	787948	711147	778215	733218	815516	672660	227105	245916	266883	242154	219582	229748	114774	155880	142368	142856	118036	142495	906656	966173	917899
M244T242	244.092	242.078	(M+H)+	Cytidine	212208	199711	182378	174642	192990	179483	142395	141660	127866	126919	122331	175888	142231	114593	114685	108313	126713	137697	100482	115646	113205	100280	139576	147657	160503	164912	170127	170102	180977	161555	309039	346007	335691	303569	297605	324370	156861	157805	117558	146561	126843	128891	87627.1	87835.2	88579.1
M489T440	489.113	439.931	(M+H)+	Cytidine 5'-diphosphocholine (CDP-choline)	8195.5	7843.94	6764.81	6137.71	7123.06	6477.75	5520.37	5736.47	5277.44	4928.76	5071.9	5520.61	5135.31	4115.31	4131.02	3870.34	4673.32	5163.4	3508.65	4434.51	4429.88	4381.58	5386.67	5051.54	9143.16	8866.93	10910.6	10017.5	10772.8	10000.1	19428.5	24782.8	21206.8	18462.3	19658.8	19927.5	21659	20629	16974.8	19327	18323.9	19842.5	5834.89	5857.14	5840.64
M306T321	306.048	321.221	(M+H-H2O)+	Cytidine 5'-monophosphate	6739.05	5881.47	6162.46	6080.58	6293.27	5727.7	4807.07	4029.54	3571.72	3912.45	4145.74	4283.6	3595.21	2663.06	3261.48	3545.87	3784.56	3403.9	6326.1	7239.43	7369.76	5964.72	7995.42	8367.61	34213.4	33471	32310.2	31312.1	35613.2	30442.9	39216.8	51991.7	40576.8	40668.8	37792.3	41586.8	6891.53	6632.62	7985.36	7928.26	6050.68	7068.46	8449.93	8507.5	8380.3
M112T260	112.049	259.609	(M+H)+	Cytosine	116317	110344	106368	126812	106857	112525	90988	83238.2	61470.5	43381.6	68827.8	90688	75318.1	77426.4	76917	39875.1	73653.7	73106.5	67746.7	46567.4	66652.4	64811.1	53824.3	62510.3	111227	126140	115579	109763	121175	104749	155410	162701	163474	162720	165392	173232	99519.3	90648.6	65173.6	59652.3	76339.4	71432.8	77307.8	78418.4	82118.5
M255T104	255.064	104.007	(M+H)+	Daidzein	118656	66068.5	31707.2	37253	212430	49894	106441	191800	41540.7	109361	164378	230923	187168	202085	40555.4	89562.5	103268	98343.6	99100.5	26230.9	34563.8	105636	57053.8	70174.9	229034	69457.9	38792.7	35961.4	156117	55752.2	37379.4	275378	231349	53090	286344	54963.2	38779.6	330899	55540.7	36209.4	45225.1	31532.9	75047.6	41249.7	70568.4
M417T151	417.116	150.843	(M+H)+	Daidzin	47594.4	44567.9	41280.6	45856.6	45444.4	38076.5	34776.7	34251.9	36205.4	31881.5	31505.2	42421.4	37648.9	32042.2	19676.7	31907.3	32579.8	32243.9	15031.2	20841.2	14752.8	21332	15410.5	13617.3	30484.2	16292.1	26029.9	25184.3	31892	25844.8	9670.35	5716.41	6818.26	7062.03	6945.45	6478.6	3264.43	2483.94	1959.16	2767.87	2440.38	2747.17	16045.3	15347.3	15348.5
M161T377	161.092	377.286	(M+H)+	D-Alanyl-D-alanine (D-Ala-D-Ala)	765.501	15169.3	1366.28	538.117	17855.2	9910.8	13873.1	516.525	14731.4	614.594	13719	15689.2	8445.18	9526.11	9661.61	10653.6	10405.1	10050	9192.61	12161.2	10139.1	11357.9	14478.1	12824.4	7386.5	861.602	12739.4	9486.5	13029.4	1296.31	587.369	32142.9	913.911	29493	21827.6	27510.4	7634.63	7961.02	7727.06	7527.49	9450.13	9217.82	7417.92	6622.04	6850.37
M252T147	252.108	147.279	(M+H)+	Deoxyadenosine	19705.8	22367.7	20606	19832.7	22376.4	19968.1	1577.06	15604.9	21516.1	14310.6	13019.8	18889.3	14670	13842.2	10080.4	13316	14479.8	16785.8	14425.2	16191.6	16019	16100.8	19447.7	21533.6	141523	96516.5	145974	155367	164841	137039	220281	283541	257385	214137	210790	227564	1.13975e+06	1.5676e+06	1.58014e+06	1.68713e+06	1.52856e+06	1.6674e+06	138460	119766	123989
M245T307	245.124	307.281	(M+NH4)+	Deoxycytidine	37335.1	38598.8	35939.3	43459	38253.5	38872.1	42159.1	36724.5	46667.7	37533.8	41680.8	45974.4	43369.1	32228.1	32855.7	35808.2	42312.7	45730.8	42874.6	45444.9	49799.3	44017.5	60103.3	58088.2	18391.1	12504.6	17100	14114.9	12187.7	15614.8	8242.82	19783.4	12014	5184.19	9666.5	12624.7	10103.7	26454.7	20934.1	10060.4	20282	14675.7	27321.7	29421	28939.7
M403T381	403.028	380.88	(M+H)+	Deoxythymidine 5'-diphosphate (dTDP)	633.905	388.092	483.754	546.892	627.481	445.858	1128.75	1375.7	1371.25	1156.96	1042.29	1267.75	891.577	561.634	708.538	501.909	846	640.813	1265.5	1660.83	2556.73	2126.22	2343.59	3319.42	206.987	194.15	298.425	242.643	104.857	296.873	364.21	412.251	465.466	297.924	328.62	323.193	3735.68	5672.02	4025.74	4358.58	3808.82	4662.57	706.008	690.342	691.628
M278T472	278.063	471.502	(M+NH4)+	D-Glucose 6-phosphate	25061.7	23859	23011.3	21383.3	24797.9	20727.8	24038.7	24995.1	21527.4	21382.1	21096.3	24224.7	35481	27378.1	27768.7	28254.8	35431.3	33871.1	14979.8	16398.2	16167.3	12584.9	15310.6	15978.8	7389.2	6702.68	6777.65	7151.04	7734.62	7048.25	6863.75	17053.5	8153.37	8899.14	8210.14	14712.6	8177.73	9596.87	9746.6	7511.66	7726.9	8048.01	11282.1	11094.7	11163.3
M70T348	70.0644	347.865	(M+H-2H2O)+	Diethanolamine	13328.1	14041	12105.1	12428	11148.5	13369.5	13855	14028.8	13545.1	14334.5	7611.08	11701	10838	12167.7	12568.6	11778.5	11378.8	537.267	10434.3	10389.6	9468.72	10636.7	8504.76	8545.29	9699.7	10938.4	9676.98	10773.2	10593	9956.62	10171.8	10007.5	8477.52	8951.68	8942.91	9201.22	13433.6	12126.2	14133	12859.6	11909.2	11728.4	12708.9	12803.6	12861.1
M113T247	113.058	247.451	(M+H-2H2O)+	Dihydroxyfumarate	23293.7	22562.3	22846.1	21576.3	21090	20787.7	18682.4	21132.5	21203	19085.8	18886	20945.8	18859.3	16939.3	16630.9	16964.4	19702.1	19158	19776.7	23835.5	24178.9	21395.9	23928.4	26245.3	19253.7	18454.1	18504.5	19022.2	20652.2	18335.9	17502.4	19220.1	19220.9	16632.2	16386.7	17614.7	9398.24	9701.17	7398.79	8484.78	6768.39	6218.83	11702.5	11840.5	11701
M144T284	144.064	284.372	(M+H-H2O)+	DL-2-Aminoadipic acid	32383.9	30904.5	32708.7	27101.2	85857.8	31157.3	28673.9	31765.4	30257.8	26836.2	33426.9	31583.4	28615.1	24377.1	24293.3	24511.7	30469.1	27552.7	27273.7	29044.3	28078.7	27366.1	32554.9	31429.1	19150.6	16644.5	19041.9	18793.4	19097.9	16974.6	27175.2	33081	27158.6	24650.2	24497.1	28080.5	22740.3	21283.8	20376.3	10380.1	18971	14228	16070.8	15695.2	16615.1
M183T211	183.089	211.18	(M+H)+	D-Mannitol	2067.87	3079.61	7961.6	7819.53	8092.36	1674.2	11459.5	12920.7	10213.2	10344.7	11506.2	1941.01	2206.61	10934.3	9325.18	10077.9	9599.62	9673.75	10463.8	3522.54	12536.6	14359.8	16397	13862.1	10439.4	11141.6	11608.3	9895.56	12053.5	8902.67	24762.4	35010.6	29253	23239.6	25609.7	26379.5	10043.8	10100.1	10690.6	8577.88	9095.07	9830.35	7103.92	7516.65	7627.18
M198T285	198.096	284.501	(M+NH4)+	D-Mannose	27491.2	29119.8	30245.5	29978.1	31596.2	27092	18233.8	16658.9	14574.8	13089.7	14755.2	20475	16391.9	13830.4	15232.2	14994.8	17774	15997	20725.7	25285.8	21640.8	21220.5	24582.8	25952.3	22369.7	22632.5	21566.3	22199.4	11890.5	20620	21086.5	25640.2	24432.6	21991.8	22592.8	24388.5	15318	16247.2	13840.2	15883.8	37023.9	32234.4	15485.6	15497.6	15480.1
M136T204	136.075	204.299	(M+H-H2O)+	Dopamine	65547.8	66562.5	57980.7	55270.5	58554.7	59644.5	49083.3	49383.7	43872.8	7201.22	47867.9	53524.2	50048.8	42256.1	44762.8	41033.5	44902.6	46615.2	34908.1	38938.1	3195.64	35244.4	45003.9	42607.8	12361.1	5223.23	6482.02	6238.45	9289.55	8382.32	9084.79	14091.6	14920.3	13666.1	78125.1	11088.5	13498.8	91388.2	18209.5	89871.4	14076.1	15012.9	44551.6	44612.9	44542.5
M147T536	147.112	535.545	(M+NH4)+	D-Pipecolinic acid	40985.1	48120.9	19719.3	29653.6	33334.5	44883.8	33520.1	40135.6	27995.4	47254.6	10292.4	28965.9	27711.9	24261.8	27948.4	21687.6	28831.1	26726	31903.9	36472.7	37794.8	52471.8	34279.2	32238.4	40099.3	18397.3	53464.7	51942.9	52743.2	43316.8	19406.7	80446.9	80509.1	74778.7	12744.3	65007.6	100842	33436	67520.5	90915.6	35019.2	90302.4	27546	28098.9	27795.4
M116T315_2	116.07	314.731	(M+H)+	D-Proline	166117	154725	160803	157781	166788	155932	161940	168771	151575	153969	146011	173819	166938	188811	145060	143570	163684	154765	166432	182647	172433	157914	192214	210115	192149	192056	299703	192946	209107	176272	356499	430955	377163	327633	346014	376945	668867	685153	645154	607885	614443	595546	161251	162104	158780
M147T300_2	147.064	299.622	(M+H-2H2O)+	D-Sorbitol	212709	201935	205827	181250	214552	192554	191433	201449	182972	185642	173716	205353	172710	131496	145836	137447	162332	165126	139689	163805	155140	149474	171441	173520	171311	165699	177084	169423	190861	175998	310815	360722	357465	365009	302466	326409	180595	169255	143300	173192	158169	160322	140430	139358	140862
M358T298	358.208	297.717	(M+H)+	E-64	10589.4	13883.7	10529.8	11758.8	12860.6	10449.7	10570.2	10970.4	11087	12340.5	10420.9	10384.3	9797.52	7321.81	8710.16	8634.28	11583.5	7005.89	17540.3	18749.8	21411.6	19858.4	23629.9	25322	357511	308216	371160	359714	410472	378667	80513.5	87340.1	92146.4	106143	68540.5	84297.7	503699	460611	417124	483242	487298	440176	70949	70868.2	70444.5
M225T397	225.086	396.829	(M+H-H2O)+	Equol	29778.2	35242.6	34767.2	32212.8	37720.7	30318.2	32334	31422.2	35814.3	28972.9	29595.9	38150.6	33552.7	29080.1	29797.1	28605.3	32675.5	33397.4	32771.8	34407.4	32863.7	31963.4	41778.5	43724.2	15668.1	870.386	9414.87	15828.8	8991.59	6419	20105.4	19277.1	24866	19909.7	17197.7	19159.6	28620.2	27411.9	27607.7	30259.5	23211.1	27344.9	15157	15143.7	13588.9
M786T392	786.161	392.289	(M+H)+	Flavin adenine dinucleotide (FAD)	1741.84	1603.8	1567.18	1510.11	1784.2	1978.41	1212.13	973.454	1575.04	1209.98	1608.04	1584.74	1394.33	960.099	1371.17	994.866	1213.43	1396.47	3199.21	3387.99	4355.96	4278.29	5572.13	5645.86	4125.14	2062.5	4258.8	3610.24	3823.94	3623.51	3753.05	2627.64	5709.98	4052.28	4703.39	3273.83	2375.4	1923.73	1722.77	2060.62	2622.99	2800.5	1877.97	1676.23	1748.75
M457T466_2	457.111	465.842	(M+H)+	Flavin mononucleotide (FMN)	1688.36	1908.04	1848.33	6788.68	1867.77	1938.83	1807.79	2129.73	1895.65	1649.17	1905.55	7863.58	1648.4	1523	885.498	1853.33	1791.49	1848.23	1944.54	2116.31	2243.7	2068.47	2349.1	2255.84	1314.51	1473.97	1479.75	1433.52	1305.59	1387.93	1939.38	2464.82	1769.1	1318.05	1516.94	2046.37	1050.41	1226.24	1322.83	1396.33	1494.18	1232.03	1515.26	1515.31	1488.63
M474T303	474.18	303.163	(M+H)+	Folinic acid	3825.53	8669.51	6671.82	6832.09	7540.92	6368.94	6925.89	6280.41	7007.18	6760.13	5561.79	6700.01	7945.61	6300.85	5333.44	6104.54	6259.12	6470.01	5095	7320.05	6550.77	5348.35	7380.92	7834.46	1343.5	5018.99	1430.71	5376.06	6191.92	5722.38	8698.9	9172.98	6174.69	7842.43	7219.9	7967.19	11838.4	5810.72	9434.97	11551.7	10787.6	11765.3	4340.64	2277.85	4372.24
M259T427	259.092	426.649	(M+H-H2O)+	gamma-L-Glutamyl-L-glutamic acid	4592.92	4784.02	4469.38	4552.42	4814.5	12708	5065.37	4851.3	5775.63	5447.15	5745.54	5753.59	4344.47	5298.26	4045.73	4940.08	4052.79	4404.5	4454.51	6163.75	4727.67	5866.75	6087.99	6062.5	3208.84	3997.76	3788.78	13312	13847.1	14195.2	4087.17	25410	23676.3	4694.37	22262	21063.5	10367.6	21786.8	7855.63	7902.25	7916.72	18725.9	5325.92	5260.42	5043.95
M277T253	277.117	252.631	(M+H-H2O)+	gamma-L-Glutamyl-L-phenylalanine	16210.5	10490.5	16050.9	18190.9	8707.93	8659.97	10857	14668.8	13781.9	11589.3	14014.5	16866.2	8875.91	8407.81	8111.11	13301.6	8872.06	12961	10514.9	9234.9	12730	11405.5	13299.5	12589.2	2458.46	7098.71	8390.11	7713.29	9605.2	8320.26	10878	12331.1	12674.3	11557.3	11582.8	10391.8	20856.9	25546.9	27276.8	25408.3	18256.4	19697.2	6896.95	8749.69	8107.87
M606T467	606.082	467.215	(M+H)+	GDP-glucose	325.935	360.283	233.465	262.139	201.788	345.588	194.506	150.473	378.106	293.29	234.891	306.935	186.608	212.991	169.152	210.852	135.51	256.466	225.731	186.895	304.235	334.61	350.1	213.59	1048.53	1106.82	1050.94	1229.42	1148.31	1068	1896.7	1928.83	1849.09	1690.13	1648.68	1906.91	2251.71	2001.29	2059	2198.39	1824.11	2256.38	546.255	546.513	546.696
M271T63	271.059	62.9025	(M+H)+	Genistein	123390	132183	109286	65171.4	115706	104551	93063.9	88936.1	109964	73265.5	80097.5	68259.6	93944.7	152812	77309.5	153236	166586	93764.7	79631.3	70690.8	118735	124212	57644.5	112595	135103	118501	125916	117777	144783	126026	153306	153291	152004	144664	145289	156213	155614	217261	152918	180829	181137	159278	88997.8	82150.4	82148.2
M180T318	180.086	317.99	(M+H)+	Glucosamine	116667	160359	101685	98552	140086	105041	76736	75906.7	68408.1	72204.4	96755.3	84004.7	83567.3	89319.2	75281.3	92070.6	105844	125462	67919.2	148783	147075	65247	117863	176588	47946.1	41294.8	60443.6	29758.2	50845.5	102238	105224	52238.7	110276	86461	105033	59701.8	163654	70500.4	51979.2	53006	52982.8	60875.3	50113.9	51721.7	54824.9
M227T313	227.102	313.315	(M+H-H2O)+	Glu-Pro	101192	20143.6	109025	105134	98389.2	21833.4	23353.7	23057.5	153326	11308.2	19585.9	24660.3	19500.8	18668.4	121308	14763	17882.8	17654	152551	22260.6	143552	170406	178043	22986.6	85761.3	12022.7	16319.8	87545.9	90734.5	80346.1	73641.2	90327.4	16770.3	75079.9	80849.7	78453.3	104310	96280	60209.4	61437	70168.1	90427.7	93196.6	93200	92511.7
M234T232	234.086	232.052	M+	Glu-Ser	36363.9	34356.2	31012.3	32332.1	33554.9	31726.1	30869.1	31434.8	29829	28126	28409.6	35238.7	31765.8	21922.3	21703.2	21478.9	27725.2	29831	18647	24793.6	21630	22702.9	30862.7	30790.7	12776.5	4113.57	11474.1	11804.9	10214.6	31004.5	25631.4	29364.1	31120.5	22547.6	25843.2	26042.4	11626.4	11492.6	8415.66	11571.9	9033.11	13350.4	13981.2	13981.7	13621.6
M83T300	83.0482	300.311	(M+H-H2O)+	Glutaraldehyde	25634.3	24490.7	34722.1	25089.3	28797.2	27446.8	25017.2	24091.3	27596.7	22477.4	22865.6	25252.5	25854.7	16991.4	14978	21703.3	26892.4	20878.6	17103.8	24929.7	17838.7	17800.2	21215.9	30041.8	22289.1	23739.2	23336.4	23601	28365.8	20560.7	49345.8	45668.7	47028.9	33488.8	43741.2	50262	22472.5	24787.7	19817.5	25149.9	19208.4	18134.8	18706.3	18781.9	20576.7
M341T499	341.002	499.437	(2M+H)+	Glyceraldehyde 3-phosphate	23030.9	23931.4	22749.9	21769	23894.6	22089.1	24663.9	23139.9	22833.6	21071.6	21559.8	24604.6	34633.1	28205.8	28324.8	29030.6	32066.4	30971.5	16957.9	17679.6	14000.8	14830.6	16526.4	17428	5858.54	4861.72	4320.63	4712.45	4679.37	5076.18	17439.5	20659.8	17379.9	15849	19587.3	20727.8	3542.72	5108.81	3692.26	3496.95	3713.64	3424.66	11184.2	11332.8	11233.2
M173T414	173.02	413.826	(M+H)+	Glycerol 3-phosphate	18478.6	17619	17711.8	17716.3	17433	15559.6	15337	16241.5	13983.1	12522.8	13039.9	17004.8	18494.3	14639.7	14852.5	14917.4	17597.9	17930.9	16174.4	19472.3	18379	17430.7	21943.7	23481.7	16748.5	15861.9	16993.9	16245.8	18827.2	16562.6	21336.2	25646	24874.4	20925.8	21386.4	22057.2	23322.8	19022.8	15660.8	20759.6	18253	20692.2	10677.9	10614.6	10874.5
M258T425_2	258.11	424.596	M+	Glycerophosphocholine	5.92075e+06	5.16705e+06	5.52517e+06	4.58901e+06	5.31751e+06	4.92487e+06	4.43962e+06	4.2871e+06	3.70524e+06	3.82916e+06	3.94562e+06	4.09318e+06	4.14662e+06	4.2127e+06	3.92032e+06	4.25935e+06	4.02307e+06	4.22929e+06	2.93767e+06	2.96599e+06	3.17834e+06	2.99353e+06	3.03396e+06	3.0083e+06	5.08301e+06	4.69081e+06	5.15306e+06	5.26854e+06	4.97571e+06	5.23208e+06	8.61577e+06	8.59575e+06	9.49232e+06	7.61006e+06	7.66009e+06	7.31685e+06	5.41256e+06	6.30503e+06	4.83451e+06	5.6191e+06	5.38964e+06	5.52427e+06	4.42543e+06	4.44874e+06	4.17189e+06
M285T50	285.075	49.611	(M+H)+	Glycitein	441740	299519	317069	315106	291559	383094	242282	304531	218054	223436	197586	207295	277725	211730	309233	326921	329945	219664	170325	152977	254113	167200	214224	218062	333924	351136	551760	354305	382201	343542	1.05804e+06	733243	970233	957020	748486	717485	2.44005e+06	484738	555413	614913	794548	1.02344e+06	258400	257349	260739
M684T269_2	684.257	269.388	(M+NH4)+	Glycogen	4059.01	3893.58	4190.94	3867.98	4198.71	5523.26	3122.7	5286.26	4667.99	3624.64	4584.39	7083.06	3935.07	3669.77	3409.01	3344.03	3523.97	4324.72	3253.27	4816.34	4243.62	4071.34	6171.31	4908.58	7308.19	7763.15	7902.92	7041.4	9170.37	7054.77	9586.45	11775	9855.34	9140.86	9060	10380.4	7272.62	9918.24	612.142	7729.89	7647.22	7946.51	2717.03	2208.33	3262.13
M173T399_3	173.091	399.228	(M+H)+	Glycylproline	8702.95	7656.14	8479.22	8988.6	8516.92	8017.76	7184.05	7016.23	7272.8	7633.36	7912.69	8455.01	7710.89	7582.99	7727.56	7834	7996.72	7647.27	8045.07	7503.19	8283.94	7508.79	8101.98	7689.49	9617.99	9692.18	8699.99	7333.13	5375.61	9368.4	10496.9	11363.5	12689.2	9475.47	7400.08	10862.2	13297	10973.9	11826.4	11467	11948.2	11710.3	8125.38	8337.18	8418.44
M189T284	189.123	283.765	(M+H)+	Gly-Ile	13694.2	23780.7	11701.9	9910.98	12207.8	11626.2	10946.3	10119	10643.5	12937.5	10705.3	12251.3	9910.96	13187.6	9707.66	8342.81	9829.45	10279.9	9201.49	12198.3	12570.7	13020.2	16852.1	15500	30194.7	29391	30128.9	32070.2	33814.5	29673.5	50507	59960.5	53648.9	47872.8	51311.9	55582.2	138720	126438	119472	133740	128006	123021	23154.4	23324.2	23484.9
M175T286	175.107	286.139	(M+H)+	Gly-Val	9992.5	12331.2	9360.04	9491.35	7816.39	10049.4	9523.86	9505.61	9078.04	7827.55	9388.66	9190.2	8196.24	6000.58	7077.15	5984.67	8657.35	8977.79	8679	8665.04	8755.47	10896.3	9106.1	9912.2	7343.11	8309.68	9944.59	9776.34	5194.7	5175.65	11775.9	12048.3	14035.4	11284.1	11016.8	10580.8	36168.8	36235.2	28642.7	33945	36131.7	28930	5770.68	5786.56	5775.4
M284T284	284.098	284.165	(M+H)+	Guanosine	53556.6	44307.4	50333.7	48404.2	45318.6	45973.8	44002.3	43645.6	36867.5	42101.3	40229	50157.2	45153.7	39456.1	40099.8	37255	38348.9	41689.7	31752.7	35884	36869.9	30563.3	39211.6	37419.8	32803	32161.9	33583.3	30617	36025.6	32773.1	58899.8	68668	64167.7	56606.2	55113.6	62253.5	229303	211933	198153	213135	204546	201370	48783.9	47702.7	49467.4
M426T462	426.019	462.431	(M+H-H2O)+	Guanosine 5'-diphosphate (GDP)	482.407	490.671	430.853	362.832	467.144	340.375	237.027	472.721	273.702	496.276	303.135	348.567	247.321	238.688	218.329	194.996	216.154	226.481	360.824	392.983	534.589	454.619	469.892	433.865	1172.05	1172.49	1292.63	1306.71	1099.99	1288.39	1913.35	1627.4	1941.41	1989.26	1882.45	1733.09	3369.74	3069.73	2446.4	3147.18	2061.05	1935.67	747.104	656.861	656.192
M364T437	364.064	436.815	(M+H)+	Guanosine 5'-monophosphate (GMP)	22619.2	22552.1	20531.7	18980.2	20619.1	20432.5	19661.5	17678.9	16390.4	16221.4	16717.1	18890.4	18355	15627.1	16224.6	16582.1	17500.5	18840.6	17478.2	19696.7	17588.2	17532.3	22802.1	22307.5	8135.89	8071.42	8172.44	8823.48	8596.46	8693.81	14050.4	18410.2	16213.1	14762.1	14670.2	16449.7	7167.63	7539.22	18313	6655.08	15256.7	6624.86	10488	10738.6	10487.5
M209T206_2	209.102	205.754	(M+H-H2O)+	His-Ala	52744.9	47349.3	46651.3	33144.7	39051.1	39379.5	43280.8	55280.2	49018.7	44911.8	41701.7	49079.3	40479.1	35768.9	38288.9	36474.6	46131	48551.3	42414.8	38888	36824.4	35376.5	45517.1	44045.8	47048.6	3336.8	44295.3	5746.33	2396.68	4413.96	11271.1	41671.7	8882.53	7745.08	32344.5	34435	5669.67	36025.4	4174.83	4308.99	4518.14	35490.8	20175.7	21147	19376.3
M288T391_2	288.124	390.625	(M+NH4)+	His-Asp	68453.2	117727	57307.6	77598.6	115952	56713.7	141038	135474	150908	89871.3	84981	170032	87750.7	163092	119954	113871	78385.5	89034.9	106392	124039	116163	159384	128925	106179	63587.3	59864.5	55284.5	61357.7	66768.6	51493.3	20697.4	30448.6	29477.9	29877.1	45130.6	28081.5	39589	43190.3	36085.9	24586.7	33755.5	32415.7	57195.3	57286.6	53037.3
M267T219	267.112	218.575	(M+H-H2O)+	His-Glu	35236.2	32238.3	17358.8	46419.7	27252.7	30942.4	12596.6	15205.1	43957.8	34605.2	31737.6	15607.2	10361.8	27270.7	11106.3	22930.6	39777.8	20283.3	13888.3	16469.5	22319.9	10305.8	26086.7	16532.1	17247.7	13169.2	22913.5	18837	14583.4	25096.9	16959.6	24542.8	18512.4	23806.6	28502.5	28437.4	4289.76	1902.5	2492.97	245462	2004.3	226125	12933.9	14438.6	11854.3
M251T149	251.149	148.567	(M+H-H2O)+	His-Ile	357224	367371	318780	318423	321649	309570	297051	329930	300646	278563	266531	348611	272808	233104	153552	246468	273133	273069	203567	242099	219396	188153	281117	283926	10212	74992.9	132678	130374	142507	16586.5	47247.6	52125.2	51806.4	42357.4	46643.9	40643.2	10270.8	16228.2	14096.5	14095.5	14639.5	16985.2	109188	109198	113472
M235T145	235.118	145.139	(M+H-H2O)+	His-Pro	1.59604e+06	1.83325e+06	1.56234e+06	1.67268e+06	1.62764e+06	1.51971e+06	1.50491e+06	1.61979e+06	1.54055e+06	1.46184e+06	1.40182e+06	1.65971e+06	1.44963e+06	1.22208e+06	796902	1.23409e+06	1.48659e+06	1.41176e+06	1.24477e+06	1.392e+06	1.16469e+06	1.28442e+06	1.74847e+06	1.63501e+06	425406	211243	420982	391994	418672	373366	602860	884387	709704	571568	592343	646514	669142	1.31308e+06	1.01418e+06	911345	1.24477e+06	1.04008e+06	647529	628757	667947
M243T269	243.103	269.365	(M+H)+	His-Ser	5442.71	4675.6	4312.32	5151.35	5336.26	4799.87	5168.93	5815.46	5292.68	5621.5	5081.81	5725.99	4980.68	1834.34	4515.43	3561.61	4480.53	4515.24	4949.16	6646.89	6405.82	5810.6	7898.65	9063.26	2538.81	1311.27	2948.85	681.238	2601.91	4814.06	5902.89	7668.16	1789.29	6240.83	5566.13	6362.31	4979.88	1222.34	4098.14	6073.36	5616.37	5547.72	3239.56	3306.31	3375.53
M256T499	256.117	499.165	M+	His-Thr	179514	155241	139229	162377	182241	184053	20615.6	158236	74462.2	153692	127755	261304	257688	115200	97818.7	128544	189949	160633	258689	170204	97137.6	167997	155457	177820	180336	226766	156576	157956	197278	222386	146278	236559	197886	103963	299407	361272	161387	140289	108057	64298.2	122894	101423	81041	74659.1	81258.6
M319T272	319.138	272.483	(M+H)+	His-Tyr	3930.57	3775.17	2994.6	3666.66	4474.16	3752.09	3875.83	3985.43	4244.48	3369.72	3835.56	4181.6	3902.32	3795.86	3793.82	3047.97	6178.13	3927.33	2894.94	4216.34	3868.48	3349.04	4550.65	3942.33	6312	5365.8	3630.58	5575.46	4486.98	3674.85	7326.41	8786.22	6676.53	8641.05	6512.21	7826.98	13432.6	12652.4	11599.2	9692.85	10989	13592.3	3624.09	2269.73	3621.67
M237T162	237.133	161.506	(M+H-H2O)+	His-Val	92293.5	99159.9	86972.4	89242.1	87298	88415.2	85918.1	91742.6	98715.6	90834.6	74826.6	107879	86336.4	70500.2	68903	69376.3	96326.5	91976.7	70794.6	77570.2	69957.8	56312.7	85681.1	93313.3	19780	7956.32	9430.33	20017.7	22707.5	13130.6	13329	13938.4	19959.9	15507.1	13991.7	16676.3	20547.6	19510.4	16219.3	21760.9	23616	19405.3	40112.1	35890.5	40124.4
M137T174_1	137.045	173.666	(M+H)+	Hypoxanthine	27375.5	28367.8	24585.2	22315.8	28384.3	23069.9	23245.7	24034.5	20558.2	21161.5	19199.9	22562.6	14530.7	15871.1	13954	15130.5	17146.7	16927.9	11631.9	16610.5	14470.8	11181.2	16459.7	18193.3	33787.2	29334.1	31108.3	28811.8	33275.1	30467.9	78486.1	95560.6	78799.4	72532	74959.5	158969	63694.7	67672.3	91329.7	62848.8	95390.7	67041.5	21701.3	21703.1	21290
M203T232_2	203.138	231.662	(M+H)+	Ile-Ala	12320.5	12954.7	11153.3	11885.6	11596.9	12044.8	11600.7	9012.76	10525.8	12629.6	6340.39	8767.9	8523.84	6499.78	9991.47	7012.2	7849.68	6389.7	7184.21	7614.86	9324.21	9527.33	10982.2	10433.4	200865	188687	207026	203589	213891	191196	268514	299757	286118	245894	250056	267813	472217	474757	426951	506098	430897	429747	80167.1	80390.4	81772.7
M597T68	597.372	68.456	(2M+Na)+	Ile-Arg	21305.6	19602.6	21806.1	20659.3	21334.8	19051.3	26025.3	29579.6	23757.4	29009.2	22422.1	28393.8	23902.4	24332.1	17231	22512.7	23895.6	25528.8	19246.1	26260.8	24585.3	21158.5	17019.9	21190.3	23065.4	18702.3	20059.1	22459.6	25017.6	20748.9	16366.6	18007.8	16279.5	17879.4	14325.3	17493.9	60973.2	59763.9	48626.3	62636.6	53359.7	44797.6	16666.5	16686.5	17072.5
M247T399_2	247.128	399.159	(M+H)+	Ile-Asp	9059.67	16365.3	8975.22	6625.74	8087.62	15934.9	18898.4	7650.4	21946.8	19060.2	20039.9	19051.4	17846.6	16347	17278.2	16363.8	18577.7	17564.8	16317.3	17210.6	15241.4	15163.3	17629.5	11089.8	12548.4	11540.2	12265.4	12574.7	14142.6	12799	24100.5	29495.8	14491.1	28829.9	14884.5	16484	13209	12464.7	13557.2	9996.01	13062	14282.5	11355	11137	11238.7
M261T265	261.151	265.381	(M+H)+	Ile-Glu	8336.57	5319.37	7459.14	7133.32	8124.95	5104.23	2086.16	6883.55	7623.99	6848.86	6772.93	7377.05	4876.27	3674.95	5981.02	5397	5923.43	2994.4	5868.51	7534.47	6637.52	6261.37	8495.76	15126.5	5570.51	6177.29	5706.83	8938.48	6615.1	5071.81	3249.19	2525.56	3003.23	8930	2828.2	3082.86	4299.39	5015.85	8722.75	10298	6543.41	5618.34	4312.38	3498.94	3076.42
M245T262	245.186	261.558	(M+H)+	Ile-Ile	5302.14	4294.39	3751.66	4307.58	4366.29	5498.08	4921.55	5269.77	4550.97	6394.83	5363.12	5956.84	5728.77	2988.75	4313.62	4094.37	6377.15	3939.54	4010.07	4244.4	4064.64	3915.4	9950.9	5357.15	9254.89	8953.75	10602	10855.8	11312.1	10563.4	4496.1	10565.3	12830.8	9892.67	8138.21	4401.74	8316.46	6775.34	8514.9	9691.63	5336.87	9885.89	7213.18	7703.32	7901.84
M245T184	245.186	183.895	(M+H)+	Ile-Leu	61236.5	56504.4	55387.2	58128.9	61164.5	64538.7	38447.3	40876.5	39577.5	40114.2	32360.5	44688.5	40115.7	33869.1	31799.9	36129.1	36468.6	37002.7	40319.7	48600.9	47163.5	64605.5	62541.4	67929.5	803565	817715	888565	855754	893101	781912	1.35859e+06	1.54892e+06	1.45239e+06	1.34207e+06	1.31441e+06	1.27968e+06	1.65646e+06	1.79071e+06	2.12528e+06	2.05573e+06	1.73828e+06	1.70252e+06	475592	475592	482114
M260T357_2	260.196	357.068	(M+H)+	Ile-Lys	4284.93	6744.25	2295.41	4363.81	5976.68	5886.39	3505.12	3518.9	4013.6	3097.42	3639.91	3461.05	3032.2	2352.07	2377.46	2688.3	2655.74	2587.46	3043.32	4131.44	4718.1	4612.51	5408.43	4583.33	30079.6	27417.2	28941.1	32853.4	32576.4	33698.1	40238.1	42735.5	39271.8	39128.8	40692.6	38601.5	61446.5	57766.6	54890.4	59734.7	54693	50017.7	13254.6	15450.4	12832.7
M245T186	245.137	185.855	(M+H-H2O)+	Ile-Met	67747.1	71435.1	62092.2	64610.9	71470.5	66567.5	54525.1	61507.7	49208.2	46239.9	75137.4	67890.7	38290.1	25484.8	23143.4	34770.3	27649.3	28036.3	42516.9	52361.6	33797	37784.1	44295.7	44797	39060.9	39864.4	39875.5	36291.2	40809.4	35241.6	69564.8	87059.2	68597.8	65949.1	59990.3	67737.4	2933.48	11054.4	7430.16	3887.06	9076.34	6552.23	24271.9	24684.7	25447.8
M261T446_2	261.154	445.709	(M+H-H2O)+	Ile-Phe	22862.7	11270.4	14425.9	23311.7	14375.5	12784.2	13025.6	11487.7	10864.7	10624.8	9898.86	11967.2	14307.6	20107	23514.6	13319	14936.3	13334.2	12087.5	11817.3	12932.3	11522.4	11373.1	11957.9	7506.02	8328.56	2877.13	16341.5	2230.9	29347.2	1151.22	3340.68	1186.81	1737.21	3206.82	3369.45	10701.6	8038.16	4717.26	10979	12434.7	7631.76	4608.57	4419.14	4086.15
M229T243_2	229.154	242.72	(M+H)+	Ile-Pro	15226	12376.5	12509	14089.5	14584.6	13659	18530.8	20419	13391.4	16949.9	15152.6	19988.2	13426.6	16922.2	13168.9	12138.1	11488.4	12094.2	14666.6	19068	20564.5	16757.3	23984.9	25189.5	189189	180786	186919	193825	202390	186152	298092	342302	328105	284070	288341	297335	2.05463e+06	2.08534e+06	1.72803e+06	1.88882e+06	2.15664e+06	1.83715e+06	243033	185414	201428
M274T249	274.175	248.862	(M+CH3CN+H)+	Ile-Thr	11338.5	11872.9	9360.72	11520.4	12109.7	10889	8282.97	6419.26	7465.85	6980.56	5952.96	7956.38	11951.5	5578.46	5840.27	5568.98	6163.47	5361.19	5212.19	5988.35	5876.09	5924.7	8296.27	8769	21581.1	19798.2	22516.3	21783.2	23377.5	23226.4	20094.5	20644.4	34554.9	19099	16965.9	19078.6	20430	20107.2	19911.8	25369	20060.3	19500.1	9163.35	9212.23	9206.87
M162T231	162.054	230.892	(M+H)+	Indole-2-carboxylic acid	23862	24213.3	22214.9	22443.1	23007.1	23211.3	23398.6	26053.8	24633.1	24310.3	21884.7	27679	28581	24283.5	25638.7	25135.9	28580.6	27791.4	25263.6	27100.1	27581.9	24841	32541.1	32905.3	39506.2	35512.1	37441.1	36179.1	40885.5	36937.1	73985.2	80872.4	77688.9	66532.5	66475.3	73160.5	8601.47	9650.87	8252.07	8294.8	8219.38	8326.11	19411	19413.7	19411.8
M176T301	176.069	300.846	(M+H)+	Indoleacetic acid	3611.31	4676.91	6809.26	3475.57	4029.34	3982.22	4484.22	5192.51	4025.28	5853.15	3941.2	6046.85	6421.35	4428.71	4037.56	5504.96	3718.12	3984.97	4102.57	731.119	5315.33	4012.04	5237.75	5576.15	3404.34	2619.49	2660	2209.36	2306.94	2072.17	2289.22	2727.58	3465.4	2476.74	2733.15	3109.32	2988.92	2218.2	1496.61	6250.13	3704.4	1935.37	2404.31	2516.29	2325.11
M360T417	360.149	416.837	(M+NH4)+	Isomaltose	77183.4	67514.6	71316.4	77265.7	72411.6	67974.4	78051.9	73272.3	67705.5	65560.5	68657.8	64315.2	61780.3	49561.4	53192.3	53819.5	61742	60219.2	63026.1	73644.8	63358.9	63721.8	67873.4	76225.5	122592	109658	115864	112238	128123	104381	207617	233206	221036	201422	196568	199948	706981	764401	695058	801080	797875	748348	112369	110988	110547
M229T61	229.142	61.235	(M+CH3COO+2H)+	Jasmine lactone	107710	96122.6	103263	105509	112350	114639	218571	51114.1	39461.6	45995.7	40321.4	49250.4	53400.5	56395.8	65844.3	44941.4	58572.9	49642.6	43205.9	30231.8	33376.9	23982.9	339358	22127.9	120876	126221	134176	139175	152280	137397	177890	192364	249444	179293	170120	177774	102634	134082	137318	154023	140804	150277	88447.3	83102.7	114881
M90T350	90.054	349.616	(M+H)+	L-Alanine	8475.87	9514.17	10845.8	11209.8	10381.3	10240.5	6874.2	8220.36	8982.9	7227.38	5761.27	7153.06	5863.62	7033.8	6004.91	6121.87	6403.61	5127.98	3999.23	5449.76	4599.56	5732.76	8724.34	5605.12	16640.5	13854.7	13971.2	20663.5	19746.8	14142.6	26261.2	31213.9	27519.6	24097.9	23089.4	23201.2	46487.6	53329.1	36977.9	41215.1	46124	43729.8	8809.8	8815.35	10018.9
M229T172_2	229.07	172.156	(M-H+2K)+	L-Arabitol	2416.6	5567.32	5221.03	5063.19	146374	2455.39	164789	5407.12	5569.96	159470	157166	168178	5088.88	129204	125106	132044	4076.93	4040.98	3000.58	3305.89	3753.76	159883	185646	1198.04	420815	437726	451467	441226	482427	443978	338346	403197	366472	342809	320118	353160	357901	333838	306471	331079	320098	342758	78335.1	15618.1	13306.1
M175T446_1	175.118	445.665	(M+H)+	L-Arginine	45668.1	52090.1	68840	40741.6	32770.4	41701.5	37730.3	73093.5	39578.3	51425.1	35066.7	28907.3	46913	26028.3	35477.7	22851.1	31082.9	26642.5	31751.8	35773.4	41578.6	50115.7	27217	29242.5	63836	50575.7	62518.9	59132.3	65779.5	47075	49926.6	59658	47435.1	78224.4	22462.6	50046.4	56923.7	33505.6	47816.7	47615.2	37705.5	46089.5	34723.4	34775.3	40156.4
M133T381	133.06	380.929	(M+H)+	L-Asparagine	14984.1	28417.7	12760.9	4281.95	14592.5	11517.5	14329.3	13676.9	10374	10243.7	9307.01	12912.3	6220.68	5231.2	8068.71	5044.1	11787	16095.7	14031	16929	15969.4	11847.3	17134.7	23476.8	19255.2	18208.8	21052.2	43883.3	50066.3	3250.98	30777.4	23724.2	20536.7	53032.9	20225.3	18521.2	59462.3	108086	101759	113972	63216.5	93278.6	13114.7	6818.5	3200.91
M134T424	134.043	424.238	(M+H)+	L-Aspartate	15693.3	14688.3	15360.5	15730.7	14615.2	14593.5	14666.7	14483.7	12081.3	13181.5	12909.2	13863.8	14385.1	14300.6	14371.7	14572.7	13941.4	14415.8	13982.4	12498.5	13336.4	11681.8	13738.7	12444.6	12365.1	12817.8	12323	12229.6	12348.3	12906.4	13565.3	14643	14498.8	15213.5	14103.6	14099.2	13949.6	13745.3	12950.3	14370.9	13202.5	14268.4	12226.6	12226.6	12192.2
M162T469	162.112	469.192	(M+H)+	L-Carnitine	227592	255929	151116	165590	170386	300114	313391	301429	296936	242769	301870	172113	275544	315817	269461	222972	261234	206593	284563	183238	290569	278817	280537	276535	284418	300831	303964	294783	312775	307821	337092	337243	315543	301179	314096	324534	2.55772e+06	2.48346e+06	2.3315e+06	2.38888e+06	2.2552e+06	2.65871e+06	244494	243948	186374
M158T231	158.095	230.566	(M+H-H2O)+	L-Citrulline	7241.12	6719.7	5937.09	6468.3	7571.31	6850	6707.76	6517	6207.66	5889.98	5835.1	12433.8	5432.99	5457.69	4507.28	4753.58	6349.54	5950.55	5642.57	5678.32	5962.4	4715.66	5685.91	7748.01	3345.42	2792.94	3964.11	2655.23	3134.45	3614.85	13451.8	12238.9	12508.7	12276.9	10957.1	12530	6094.24	5690.63	5283.2	5798.72	5665.17	5047.27	3995.78	4294.72	4294.42
M288T337	288.202	337.355	(M+H)+	Leu-Arg	7891.61	8608.67	7805.19	7456.98	7863.52	7401.82	6196.62	6656.74	5964.81	6325.76	5936.11	6639.26	5944.5	5623.38	6194.12	6053.91	6609.56	5533.74	6245.71	7365.83	7523.49	6970.97	6997.67	7221.45	33317.4	29135.7	29607.1	30400	31682.8	28055.1	26550.8	27967.7	29055.8	27540	26820.8	28539.2	39665.7	38132	38842.6	39392.9	36945.1	37000	13389.3	13386.9	13063.1
M288T135	288.154	135.012	(M+CH3CN+H)+	Leu-Asp	256434	268271	271488	271937	251102	251526	264334	260869	252857	249195	235466	267740	274745	239560	405846	243169	278830	275949	285414	302215	293059	296081	310378	340000	322157	310316	302811	28823.9	31769.9	29646.9	129648	117277	36295	130863	109105	123595	530828	494497	465642	493547	489355	473319	241472	241395	264723
M260T286	260.16	285.822	(M+H)+	Leu-Gln	36285.5	24435.9	24175.8	23334.6	24084.2	23936.3	29488.6	27530	17761.8	17537.8	15772.2	30197.6	17291.4	15144.1	16124.5	15059.2	22376.4	16164.8	19810.4	27892.2	21180	19557.1	21403.2	22895.8	124423	114326	126153	129621	137510	121677	199465	265281	235484	190603	198830	204545	490334	472494	432589	476909	450949	430294	76267.1	77463.1	75140.6
M260T271	260.194	271.434	(M+H)+	Leu-Lys	12841.1	9803.61	11193.8	11574.6	14587.4	12554.1	9117.11	8815.61	7488.9	7585.04	6830.88	7933.29	9583.09	7305.36	8904.77	6778.82	6797.56	7722.85	6990.92	5575.75	10316.6	6791.35	6013.21	8165.33	12854.6	15768	16362.2	15872.3	20732	16192.9	2641.06	55212.9	51108.7	1765.53	48845.8	2829.36	7272.99	799.414	7197.62	19762.1	7000.82	4994.71	2468.18	6631.05	6652.66
M279T171	279.176	170.729	(M+H)+	Leu-Phe	20505.3	33105.7	36870.9	33627.5	15180	31134.7	49672.4	51732.8	14905.4	42723.7	16063.7	61093.7	31761.4	31272.8	17398.6	17216.3	20191.6	28262	16383.3	17942	13290.8	16350.9	20406.8	15170	319156	299329	357732	319814	336530	315475	561519	627066	572676	591153	541144	587776	1.06169e+06	1.02479e+06	862061	1.05282e+06	984299	914430	163996	163995	166629
M295T205	295.164	205.161	(M+H)+	Leu-Tyr	6833.81	9633.59	9708.24	9925.89	9143.03	14644.9	32374.6	25975.6	28471.3	25397.4	27991.8	24556.6	26596.5	27441.3	3391.07	24230.7	26327.9	26747	11409.2	26601.8	10923.3	8493.57	26359.8	24951.2	122205	121949	127736	131092	135623	118162	253697	287381	281453	236569	252557	252943	399292	450480	372451	429181	379774	369654	63941.2	64290.6	64632.2
M148T440	148.06	439.931	(M+H)+	L-Glutamate	27075.7	25632.6	27511.6	25740.7	28773.6	25104	28440.4	3719.05	25977.7	15103.3	3484.35	27314	28275.7	13110.9	29048.1	29007.4	27658.2	27820.4	29019.4	30181.6	3783.3	30049.3	30677.5	32349.6	20653.3	23622	22191.3	22905.8	22729.1	23529.5	16743.4	18700.2	16764.3	16613.5	16369.5	17915.6	15266.6	14520.5	15019.2	14865.5	13038.1	108280	21474.4	21474.6	21244.6
M156T399	156.076	398.964	(M+H)+	L-Histidine	29841.7	50309.9	17691.2	19309.8	23418.3	32494.2	25475.4	51731.1	45624.1	54991.5	43916	49878.7	25896.4	17959.6	37009.5	35362.2	25949.2	21874.7	22993.8	33091.6	26940.8	27501.9	44062.3	68246.2	86728.1	81177.9	64976.8	88326.9	97076.2	79601.7	67703.6	88972	90367.3	135207	60310.9	96366.8	645840	357211	283024	361150	334484	257794	47061	45528.5	40476.7
M281T60_2	281.245	59.8655	(M+H)+	Linoleic acid	19804.7	23572.8	32212.8	26620.2	1.06281e+06	900267	10427.9	19777.6	24074.9	21474.3	7601.31	1.31596e+06	31593.3	21355.9	35937.6	19983.7	24583.4	14042.7	1.54589e+06	9415.26	7389.06	14275	1.38395e+06	1.50002e+06	43458.1	717908	896352	852281	49568.3	25734.1	78731.7	119171	95348.9	96443.5	84642.8	82341.2	18761.1	29142.3	27603.4	99320.5	25399.4	13912.9	81685	635268	73013.7
M324T50	324.288	50.39	(M+H)+	Linoleoyl ethanolamide	31463.8	24751.5	33520.4	25394.5	23097.9	26691.5	26291.6	20320.3	14252.8	17328	25194.3	16658.2	23500.2	18686.1	22025.6	22000.3	24887.6	24319	17462.9	16692.4	14136.6	15518.3	4012.36	23117.9	24472.6	24174.9	24662.2	22609.4	18401.4	24608.2	29535.4	47040.6	31819.9	30458.9	34820.2	34819.9	173708	190336	210527	201899	203766	182270	26084.3	25763.1	26084.6
M132T271	132.101	271.047	(M+H)+	L-Leucine	100106	109400	98953.1	29911.6	99328.4	88106	37260.3	91258.7	28698.7	74937.6	31875.4	38320.6	33731.8	47723.7	60838.9	25370.8	66274.5	31493.9	28716.4	91601.2	35144.3	89791.3	104447	37222.3	121577	120165	133683	129096	162943	160021	112585	267421	249482	218199	217126	253976	1.05001e+06	1.02082e+06	909748	979984	991007	906708	127644	121895	125174
M129T303	129.101	302.887	(M+H-H2O)+	L-Lysine	140107	136658	136064	137670	143643	134523	122114	126441	118678	122197	112238	140396	115371	94768.7	97346.8	95551.1	111406	107660	96152	107590	97275.9	95670.7	113595	119346	2432.39	121093	119926	114267	143709	116162	221673	266156	3346.65	214783	3766.05	235248	14545.2	14558.1	11045.6	13204.3	13758.5	13811.9	100697	99999.2	99698
M166T257	166.085	257.378	(M+H)+	L-Phenylalanine	50922.7	120554	45633.3	114466	48056.6	58111.2	40467.3	40307	54662.2	36111.3	36961	46444.6	48473.3	28025.2	29735.3	27360.4	33399.1	32020	31981.3	38939.9	40300.6	52485.2	49624.4	76637.5	110396	140286	158778	151608	161351	136810	296602	359214	345266	271057	289405	306890	1.24632e+06	1.27163e+06	1.29644e+06	1.18046e+06	1.28212e+06	1.20324e+06	132973	131519	134403
M190T236	190.106	235.718	(M+CH3COO+2H)+	L-Pipecolic acid	15391.6	15095.3	16806.8	17748.9	16408.8	15731.5	14765.7	16011.2	15134.6	14809.7	13840.7	16981.2	15231.1	12655	12551.7	12202.8	8091.9	15289.5	7773.84	17252.8	16682.3	8855.12	18561.4	20943.8	12357.4	12422.6	12444	12488.6	12728	14157.9	20070.9	21598.4	16839.6	18452.6	15308.3	16936.4	14346.1	12830.1	13417	15049.7	15120.6	15757.4	10377.5	10406.9	10373.6
M157T42	157.1	42.477	(M+CH3CN+H)+	L-Proline	182894	173653	424176	413225	168093	416771	447763	166422	423199	425696	135294	420956	258727	41405.2	416906	148125	172555	434270	67580.4	145241	180206	239682	145237	171141	397380	130066	395082	176612	168456	339240	247471	207561	88662.1	175471	90697	181737	153713	151196	126365	147177	157093	258301	289463	267378	183641
M147T399	147.075	398.675	(M+NH4)+	L-Pyroglutamic acid	11340.2	6429.65	9714.58	11681.7	10997.8	10598.3	1208.61	11474.6	11280.7	5288.93	12312.1	12172	11573.6	10214.8	1807.06	11288.3	11723.5	11676	11215.9	12816.1	12628.8	13446.4	12935.4	13361.7	136702	143636	146762	115290	150668	132165	145953	136700	149357	156140	129009	161729	195337	169571	167100	188191	89006.7	175702	53052.5	54832.4	52158.5
M259T318	259.128	318.012	(M+H-H2O)+	L-Saccharopine	14496.9	11606.3	12509.5	12580.5	13094.5	13428.6	14430.3	14821.2	12046.1	15349.3	14968.6	16473.5	16893.4	14538.4	14539.8	12884.8	14863.9	16121	17161.5	17751.9	18148.1	15784.7	20804.2	22883.9	17917.7	16231.1	16414.7	15102.9	15115.4	14990.4	10357.3	8058.05	9100.95	9024.48	9581.82	9267.79	13870.8	23891.7	14512.1	7771.32	14146.5	21708	11510.7	11527	11924.5
M106T414	106.049	413.916	(M+H)+	L-Serine	14975.6	16570.3	14672.4	15070.3	15228.3	14119.2	13663.6	13466.7	12115.6	11451.3	11931.3	14822.7	16807.6	13025.4	12532	12568.6	15913.8	14924	15273.6	18381	18047.9	16957.5	20700	22390.1	17620.8	15260.7	17817.5	17640.8	18697.9	17222.7	22573.1	25296.2	24333.4	21730.1	21980.7	22779.7	27324.1	40880	20980.8	68692.1	24671.3	24531.8	11793.7	11413.4	11005.4
M205T228	205.096	227.689	(M+H)+	L-Tryptophan	7612.71	27021	29034.6	26210.9	13971.1	24016.2	34925	34763	40415.8	33570.6	38430.9	39516.1	36720.2	25062.6	22784.3	25137.9	29612.2	34144	32703.7	44738.5	41358.1	44524.7	54233.1	55625.7	17878.3	18018.6	20354.6	21734.8	20234.4	18824.8	19088.3	20682	23909	19239.5	20446.2	21111.5	16521.6	17113.9	19284.5	16513.9	15877.2	16801.2	11761.2	12143.3	11536
M260T444	260.196	443.52	(M+H)+	Lys-Ile	6891.91	5723.03	6736.69	6777.94	6264.52	6381.19	5925.7	6643.64	5837.46	6924.14	2933.69	6396.61	5616.25	5386.74	5820.56	4866.22	5914.28	5115.64	5787.49	3134.93	6226.8	6424.92	4797.61	5849.32	11662.5	12580.4	21480.1	12793.7	12857.1	12273.5	15140.4	30408.8	19562.3	16114.3	14312.3	16642.8	64219.7	32460.9	56939.9	40207.7	58388.5	38536.8	10782.7	10960.7	11314.8
M260T397	260.196	397.207	(M+H)+	Lys-Leu	4916.05	5497.3	5548.79	5630.88	5033.34	5829.02	4894.39	3218.94	4532.07	5921.76	3741.07	4353.5	5312.41	4018.44	4767.2	4084.24	4437.95	3866.5	5216.96	5809.13	4499.98	5445.45	5750.12	5862.65	12199	15469	13800.4	14363.9	15293.6	13536.3	33178.9	3822.31	19636.9	19356.5	25625.1	21025.7	43874.9	39015.2	35889.7	29373.6	44528.8	7238.88	8950.86	9184.67	9071.46
M307T259	307.167	259.384	(M+CH3CN+Na)+	Lys-Pro	36848.1	34542.3	35436.8	34562	37996.5	36289.6	35938.7	47978.3	31779.3	31525.8	30856.1	34386.2	39299.3	30162.6	32636.4	32055.9	36118.9	37016.5	23788.2	40707.9	40803.6	26634.8	33198	34474	26966.9	31372.3	29081.3	31049.4	33036.3	31152.9	27906.4	28703.7	30698.9	25442.4	28163.3	27367.1	22800	12524.7	15289.6	16358	16311.4	14518.5	20888.1	20569.2	20521.8
M246T399_2	246.18	399.319	(M+H)+	Lys-Val	8078.2	15295.6	18060.8	8635.9	7344.91	10101.3	15669.8	6543.05	11173.4	12790.5	4934.32	6713.47	10886.8	4213.76	7532.73	9816.11	9791.43	5401.39	7744.54	8067.39	10217.6	7942.81	14358.1	11448.1	16917.2	19267	21403.8	9966.55	25565.9	22114.5	31636.3	44720.9	38821.4	70506.5	29888.6	34101.3	74880.5	78385.5	84995.9	78204	71398.4	90655.9	15879.3	15879.4	15908.6
M846T462	846.307	461.639	(M+NH4)+	Maltopentaose	2531.54	2730.5	2324.6	2137.97	2534.98	2082.78	2474.83	2774.15	2782.34	2438.44	2535.06	2479.48	2247.22	2536.56	2332.6	2544.34	2545.24	2649.98	2437.41	2530.39	2244.21	2255.34	2847.06	2533.69	1684.57	1672.6	2022.75	1918.8	2225.18	1870.41	1490.15	1866.81	2020.51	1953	1875.38	1834.92	7284.51	8175.77	6967.52	7809.04	7683.09	7976.48	1769.53	1867.65	1853.77
M649T492	649.217	492.332	(M+H-H2O)+	Maltotetraose	9343.01	7777.86	7097.24	7844.19	7630.26	10689.5	6357.08	6850.16	6910.11	5711.88	5811.97	10782.8	6320	5799.26	6561.57	5685.75	7622.85	7133.73	5920.97	7781.06	12594.5	4860.04	7042.21	7296.05	3355.33	4740.35	3447.92	8386.21	5986.7	3123.25	2559.96	6520.18	5162.07	3105.14	3173.8	5571.55	8524.34	10360.8	9124.61	6110.27	10314.7	9900.98	4486.96	4288.74	4192.55
M522T498	522.202	497.924	(M+NH4)+	Maltotriose	118128	115791	118993	104125	112085	120440	142288	159951	135092	123718	146352	161789	144284	122990	118735	119842	132885	138115	141691	183882	174016	152071	209838	215509	91705.8	83473.7	83843.6	95114.9	105579	84030.3	108094	131014	125550	101474	125678	126316	102034	91114.8	78292.8	92378.6	84760.5	83476.5	72699.6	74722.5	73202.7
M278T292	278.114	291.808	(M+H)+	Met-Gln	5346.74	26798.2	4584.82	5383.86	4436.04	3871.87	5733.64	5715.43	6350.84	5244.04	6592.2	6126.66	6741.35	6309.44	6360.97	5939.51	5993.97	5764.98	4400.7	5972.87	5762.66	5497.53	8009.46	7424.36	9162.84	11552.2	11076.1	12388.5	14445.9	11458.8	14986.6	17397.4	16592.2	15714.9	15580.7	17936.7	21164.6	24178.2	13176.3	26845.1	20820.3	22330.7	6973.26	6257.32	6980.51
M219T459_2	219.004	458.776	(M-2H+3Na)+	Methyl 4-hydroxybenzoate	5976.99	6417.47	5748.6	5241.43	5842.27	6079.57	3219.16	3536.64	3184.14	3230.3	3142.28	3824.28	3609.78	2868.22	3288.65	2892.28	3386.04	3575.9	3191.22	3474.75	3914.01	4215.94	4452.86	4356.23	8803.94	8317.29	8452.77	9103.99	10574.6	8665.07	17680	18529.1	18492.5	16769.6	15816.2	15999.9	3802.41	3695.56	3372.42	3565.82	3603.13	4303.13	4073.13	4130.54	4073.68
M297T176	297.124	175.623	(M+H)+	Met-Phe	15834.2	21872.5	16711.7	9984.66	81918.8	25507.5	10573.4	4940.33	127572	9777.32	13212	119485	96446.3	15645.2	11781.3	16042.6	15322.2	19083.2	111814	134563	130380	118252	154043	163683	27483.3	31499.4	38015.4	35467.3	36466.9	35139.4	57792.5	65527	60795.3	63859.4	54708.5	58954.9	26264.2	28475.4	29394.2	33367.6	31424.3	25952.2	18876.4	18876.3	20014.4
M131T248	131.069	247.814	(M+H)+	(+-)-Mevalonolactone	22054.7	21497.9	20215.9	19911	21215.1	18824.3	18681.3	21246.5	19279.2	18028.2	17045.5	20775.5	21155.6	14978.7	16547.6	15234.5	19212.9	16979.3	17028.7	19606.6	20594.1	18910.3	24567.4	24521.9	18293.5	16942.7	17900.6	18007.2	17673.9	16852.6	18118.6	21303.3	19205.2	17092.1	16568.2	18383.2	4773.8	4876.54	3663.5	4196.61	3755.7	4555.86	10846.4	10971.3	10923.9
M337T241_2	337.272	241.203	(M+H-H2O)+	MG(18:2(9Z,12Z)/0:0/0:0)[rac]	47118.3	43652.2	42896.6	48034	41913.9	41701.4	32864	33453.6	16808.9	35211.8	30176.9	32289.8	26977.2	24690.4	27456.4	22171.7	26284.6	25297.1	13643.4	15066.3	13758.3	13954.7	13224.7	14248.4	117030	122569	118562	120633	132039	110854	213667	234775	224129	232884	193922	229227	116170	121456	119647	116873	105775	112612	48953.6	50253	50879.9
M197T450	197.091	449.635	(M+Na)+	N2-Acetyl-L-ornithine	7484.84	7637.89	11383.4	10618.1	15383.7	8314.53	8612.83	9169.67	18585.5	20034.2	13107	9796.48	9852.94	24821.5	9217.69	16966.8	9487.36	8967.24	8221.78	9921.57	8816.13	9375	11930.3	11960.7	5704.05	5503.59	4178.68	4434.76	5282.13	5373.69	4614.04	5224.26	4559.07	4463.17	5372.51	6135.18	3293.75	3677.99	3603.76	3937.72	3683.96	3859.58	5419.39	5441.03	5463.01
M189T541	189.159	540.725	(M+H)+	N6,N6,N6-Trimethyl-L-lysine	19743	175433	101718	79467	13160	143158	68994.7	94392.1	122038	85452.7	127869	68611.7	49119.7	58195.7	31316.4	24377.1	40678.5	62981.1	84503	56383.9	73785.3	161938	84576.5	71821.1	95337.9	46626.1	149348	154936	234243	148250	389705	312759	374318	304444	261541	254835	208661	68610	144315	176235	139436	219205	73334.9	73206.9	73039.8
M222T259	222.096	259.046	(M+H)+	N-Acetyl-D-glucosamine	45619.8	41302.1	39365.7	40211.9	38170.9	37721.8	26015	27617.3	24277.1	24072.2	23360	31374.9	29321	25077.1	24559.9	24312.5	29872.7	28642.9	27071.1	27666.2	27235.7	23084.7	34738.5	34379.4	23530.5	16985.6	18818.9	18219.1	22854.7	16073.1	23770.3	25288.1	28814	22043	25093.3	27104.2	56058.8	59125.6	50215.2	53450	54960.5	51872.7	19484.7	19266.4	20108.7
M384T371	384.149	371.204	(M+H)+	N-Acetyl-D-lactosamine	4645.63	4440.35	4487.56	4149.91	506.714	4643.68	4361.73	3883.99	5029.84	4082.87	4349.86	4415.79	3965.21	4429.18	1120.93	3846.95	4682.07	4126.43	4185.63	4771.12	3910.15	4568.22	6020.55	5147.94	6239.52	8205.68	7080.84	5011.18	11318.2	9397.92	6563.4	9392.92	8096.98	6362.67	6471.92	7185.97	9329.49	11172.4	8935.09	8700.91	8545.28	8872.24	4139.2	3789.59	4050.28
M302T354	302.063	353.572	(M+H)+	N-Acetylglucosamine 1-phosphate	1607.55	1763.15	1791	45921.2	43143.7	40590.6	1486.04	48365.4	46555.7	1899.77	2619.78	1870.88	37258.1	34484.2	3212.06	36019	35821.6	42208.8	44096.2	2221.62	39166.4	1259.04	3205.1	2888.09	2816.86	1102.06	39914.2	41530.8	46820.7	38866.2	72510.2	3757.42	74470.1	69248.6	66975.7	2787.22	2944.63	3101.06	158521	7508.68	3120.94	2225.45	35744.6	35617.3	35876.8
M336T400	336.138	400.389	(M+H)+	N-Acetylglucosaminylasparagine	12241.1	7087.85	11070.4	12212.5	11100.8	10824.8	9727.37	8310.43	8160.6	7826.27	8352.32	8896.89	9138.54	8261.17	8849.49	8674.17	9380.7	9459.85	9633.06	12854.8	10227.5	10369.8	11359	13668.6	14363.4	13888.6	15019	15724.3	16949.7	15185.9	19774.7	23928.3	20399	22129.9	14603.6	19469.2	4578.86	9490.85	8039.27	14287.1	13790.5	6230.32	11785.4	12312	11842.2
M114T100	114.054	100.37	(M+H-H2O)+	N-Acetyl-L-alanine	39790.1	56233.1	48821.5	50493.7	51996	46253.5	37408.8	38126.6	32166.2	31413.9	27912.7	50220.7	51492.3	41903.4	33448.7	39893.9	49498.5	53779.4	36565.7	43048.8	39847.2	29948.3	45260	45020.2	18892.1	14328.1	18440.7	16404.6	31057.7	28713	56517.4	47546.3	60787.9	19215.4	55568.6	61147.6	1988.69	13403.5	17159.6	13871.6	13839.9	7723.69	21020.9	20962.7	21180.5
M268T165_1	268.06	164.935	(M-H+2Na)+	N-Acetyl-L-tyrosine	734459	252772	294036	618876	395620	810209	481717	692536	376889	277017	251579	222282	601310	188665	332600	339618	330726	328599	395136	359894	196409	214260	177721	130898	9793.73	88099.8	14400.5	14264.4	13842.7	47286.2	70564.8	257597	465009	102601	85298.8	27268.2	600.393	1047.98	971.362	941.011	407443	706203	37300.2	42085.5	12045.9
M186T108	186.075	108.081	(M+H-2H2O)+	N-Acetylmannosamine	204134	194861	216003	192089	199568	185962	133159	128339	114083	120779	101805	133449	121132	117298	101894	108682	124499	122379	100979	106519	106195	94333.1	118134	125253	44133.1	35784.7	47430.4	42961.7	41988.2	36762.3	89273.4	105309	91355.9	80721	90135	86064.3	64490.2	38630.6	40863.2	39616	36408	40782.6	84964.4	84106.6	85394.9
M175T288	175.079	287.925	(M-H+2Na)+	N-Acetylputrescine	11825.7	870.93	1199.85	1171.22	8233.39	9501.83	9768.46	9965.21	8885.85	9815.63	9057.74	844.952	1368.8	6146.56	7411.69	5660.39	6435.33	1225.16	6204.98	1328.43	2315.86	8340.57	2342.01	9183.41	1393.12	6734.79	7584.12	7469.05	9647.79	1808.56	13046.6	1344.81	14167.2	1594.8	11892.8	11028.5	29329.8	27225.2	19993.9	468.517	25328	23108.4	5326.9	1782.04	5317.93
M217T372_2	217.128	372.182	(M+H)+	N-.alpha.-Acetyl-L-arginine	24443	24725.7	16528.4	23024.1	16023.4	15500.8	28039	33444.4	31304.9	31538.1	31298.4	31252.9	24243.3	17432.3	21708.8	20617.2	16570.4	23144.8	25541.4	25968	25976	25007.8	27713.3	29674.5	20163.5	18225.7	18858.2	17908.4	19003.5	17177.7	12287.9	13812.3	13455.9	12794.8	13071.4	12362	21838.9	15569.7	14933.9	12345.2	13131.5	19032.1	20767.1	21115.8	19941.4
M219T395	219.075	394.865	(M+CH3CN+H)+	N-Formylmethionine	1602.75	1897.51	4572.92	4945.18	2701.24	2624.64	2386.5	3431.63	4036.37	4240.57	3206.4	4788.94	3122.4	3453.61	2777.24	3677.92	2789.23	3997.87	4429.09	4722.8	4209.56	4755.31	6049.31	6859.08	1765.02	1453.79	1417.53	866.437	1112.63	5367.58	6401.12	6755.35	6355.2	5731.08	6233.7	5899.13	7933.49	8389.85	6370.66	7990.74	937.281	6936.69	1484.19	1544.14	1601.74
M203T501	203.149	501.157	(M+H)+	NG,NG-dimethyl-L-arginine(ADMA)	49164.2	50334.5	39268.3	39389.4	29878.7	35562.2	33452.9	40390	33387.1	38363.4	33147.1	26883.7	20294.8	22348.1	24982.1	19833.8	25549.6	23594.5	28515.3	31831.3	30521.8	38888.4	36032.6	26794.4	26925.2	42060.9	59500.7	45615.6	73302.8	48760.8	77860.1	90847.2	91661.3	52139.4	70661.8	64240.9	119632	81810.1	78631.2	55954.6	77891.1	107102	19642.4	26373.3	26383.7
M123T18	123.054	18.2625	(M+H)+	Nicotinamide	6512.89	9430.06	5595.52	5612.28	7505.85	2362.56	8265.12	9594.47	4901.11	7384.2	7264.71	3086.41	6916.51	5927.9	6249.58	1765.65	7225.31	5098.82	5037.31	7300.88	8850.95	7984.95	3570.32	3649.44	6822.62	5299.21	9112.33	9316.43	8415.07	6776.97	8383.36	6965.36	11460.2	10203.6	5884.22	6594.72	7861.48	6134.11	6718.25	6436.59	5878	7249.08	6383.55	5918.56	6546.24
M664T434	664.12	433.636	(M+H)+	Nicotinamide adenine dinucleotide (NAD)	4836.44	5126.97	3876.08	4363.93	3844.64	3937.93	3523.97	4692.06	3130.6	4019.41	2836.52	3504	2453.61	2185.23	1888.15	1735.9	2040.55	1844.78	2200.42	2772.43	3303.61	3216.94	3076.89	2700.48	18630.3	16470	19811.2	18645.9	19874.4	16056.9	19879.6	22878.4	22795.1	19867.3	18134.4	19175.7	32448	31281.3	26576.6	28542.4	25116.4	29246.3	5883.66	6074.01	5883.78
M744T489_2	744.084	489.12	(M+H)+	Nicotinamide adenine dinucleotide phosphate (NADP)	427.064	429.588	306.737	283.975	281.835	371.79	266.789	365.978	307.962	212.564	263.157	225.917	141.153	189.384	223.202	260.032	230.502	174.442	259.6	289.508	361.052	345.699	270.341	315.531	1367.11	1312.74	1291.5	1364.2	1601.12	1341.39	1340.91	1524.41	1088.57	1274.51	1079.9	1175.17	442.976	410.56	461.849	503.482	385.52	529.911	477.166	477.401	477.098
M124T219	124.038	218.58	(M+H)+	Nicotinate	103202	107662	104367	105375	100815	91271.3	114470	115536	107426	113655	96089.6	115888	121757	95307.9	103276	95725.8	127486	104422	98203	102457	103104	83819	96126	105909	25080	23790.7	26859.4	24922.7	34354	23415.7	59287	69005.4	63663.5	53565.8	51812	62221.9	47359.9	36918.2	42772.7	37480	41850.9	39531.1	59652.5	60888.9	63549.9
M125T297	125.07	296.811	(M+NH4)+	Nitrosobenzene	17944.6	20076.8	21254.1	15620.8	22121.7	17994.2	37272.5	43028.2	41112.2	34199.3	37663.6	33701.8	29774.9	25959.7	33477.9	23175.2	30652.6	31698.7	33162.3	35708.1	32078.3	34967.8	38246.2	48828.9	5832.84	6497.86	6963.83	7206.35	8348.47	6450.49	6057.76	8466.22	6845.92	6532.51	6358.75	7162.74	4151.23	4451.48	3558.45	4119.54	3175.77	4023.06	15122.4	14639.9	14820.8
M184T398	184.107	398.055	(M+H)+	N,N-dimethylhistidine	27774.9	70626.3	40037.9	28165.6	59008.7	38448	32266.3	30871.1	31404.9	62947.8	21615.9	37721.2	53512.4	33577	48471.1	18198.5	27836	25320.6	44851.8	28804.4	44521.6	30213.9	18820.9	77596.2	16430.6	64924.3	28014.6	24210.5	25970.9	26408.6	72139.7	30452.4	72287.1	81866.6	66334.5	67889.6	19627.2	30898.1	46371.2	32701	47334.5	45832.3	32813.3	36773.3	36779.3
M232T445	232.139	444.762	(M+CH3CN+H)+	N-(omega)-Hydroxyarginine	9686.17	9522.51	8558.83	8493.65	6544.9	7640.12	7245.03	7489.56	7168.79	9465.13	6139.19	6906.95	6570.66	6448.25	6719.07	6039.93	5919.91	6062.2	7002.7	8657.99	7815.46	7365.12	7073.88	6628.53	13317.4	16130.5	12655.4	14861.6	13981.1	12947.7	14444.8	14767	13180	14725.9	14859.2	13912.2	47031.1	43323.8	47009.6	42767.1	44343.7	43166.4	11504.4	11662.8	10881.7
M196T191	196.096	190.913	(M+CH3COO+2H)+	N-Phenylacetamide	67930	56954.8	69236.4	59490.5	56891.2	50250	94459.3	91828.9	94407.6	89128.8	82488.2	97297.5	96188.8	56071.7	65673.4	90326.3	74126.5	92655.6	59381.4	86318	63389.6	56318.8	79067.5	75896.3	25338.7	25233.8	34137.3	34290.9	40597.8	28233.1	20953.5	18700.5	24353.2	16583	15905.3	16714.4	10538.8	7898.83	8918.65	9462.81	9285.77	10315.1	32810.2	34037.3	34297
M152T372_2	152.07	371.534	(M+H)+	p-Acetamidophenol (Acetaminophen, Tylenol)	921202	1.01751e+06	926456	926515	957772	945397	1.14341e+06	1.20988e+06	1.25547e+06	1.16698e+06	1.16484e+06	1.29834e+06	1.2684e+06	1.10179e+06	1.06893e+06	1.14666e+06	1.20068e+06	1.18171e+06	1.3155e+06	1.49679e+06	1.38926e+06	1.39666e+06	1.57093e+06	1.59623e+06	768757	687678	802030	784268	844639	778866	315562	331784	332878	291181	301114	294634	579116	531334	488074	543366	553017	543095	706761	720544	700967
M220T272	220.117	272.312	(M+H)+	Pantothenate	9686.77	10140.2	9899.71	13688.2	10856.2	11435.5	11697.8	13641	13391.2	14004.4	11115.3	15761.6	15014	11911.6	11017	12630.8	12796.4	13685	26884.7	33844.1	41996.7	38974.3	48451.3	54496.1	61245	53481.6	57605.2	62343.9	62291.1	57767.3	78336.9	88510.7	79500.5	69721.4	70521.8	80721.2	128838	158782	200555	120571	126333	131210	34146.9	31595.7	34151.7
M231T178	231.137	178.188	(M+H-H2O)+	Parthenolide	106544	111055	152113	139163	108151	104326	121464	236312	150553	131414	139990	140914	131696	118719	163684	104387	138692	196498	178389	294699	267768	187852	238181	374895	101852	84250.7	162523	91577.8	171965	82667.7	39231.7	35470	67106	47427.5	57034.6	26435.4	69946.1	79287.3	73258.1	79257.2	82098.5	75343.7	111755	111612	111479
M757T147	756.552	147.042	(M+Na)+	PC(16:0/16:0)	114235	37879.6	144117	109507	51428.6	84097.4	96585.7	57918.8	30425.8	97107.2	62865	27732.8	50446.7	91642	88418	103352	96969.8	87375.9	94929.1	42372.2	59323.3	62450	8168.01	15223.1	166224	206797	182670	147262	134398	154522	128279	77740.6	86894.1	131681	116494	127863	83538.6	69593.8	102406	102079	80361.5	81259.3	171921	168093	163838
M213T158	213.148	158.143	(M+CH3COO+2H)+	Perillyl alcohol	1.30103e+06	1.07663e+06	1.80684e+06	1.96088e+06	1.95442e+06	1.86205e+06	1.64945e+06	1.73078e+06	1.63718e+06	1.51888e+06	1.45056e+06	1.76404e+06	1.92958e+06	1.6631e+06	1.54978e+06	1.0472e+06	1.94309e+06	1.94739e+06	784801	1.43225e+06	1.20705e+06	1.1914e+06	1.44624e+06	948521	1.80587e+06	1.4529e+06	1.29736e+06	1.74818e+06	1.36698e+06	1.78635e+06	3.96528e+06	4.72272e+06	2.39718e+06	2.37356e+06	4.00818e+06	2.54951e+06	1.69149e+06	2.30955e+06	1.88798e+06	880865	2.08372e+06	1.06722e+06	1.39381e+06	1.39353e+06	1.21717e+06
M237T207_2	237.122	206.675	(M+H)+	Phe-Ala	26115.5	20400.8	25622.7	21945.9	24509.4	19506.9	26784.4	27802.7	30104.5	24077.4	25243.2	28998.9	26275.8	23424.1	22326.9	22483.3	26091.8	21545.5	25700.7	30335.4	26993.8	26160.8	34949.5	36814.9	48162.5	58389	50647.3	51629.1	56874.8	53694.2	66465.5	75745	73737.9	63200.1	66048	65597.3	70116.2	80072.5	64009.5	78993.1	66525.6	65366.1	24076.6	26053.3	25205.3
M322T314	322.186	313.555	(M+H)+	Phe-Arg	6723.69	5725.58	7390.16	5935.57	5856.31	4322.75	7161.49	6678.2	5596.81	5348.86	6260.67	5493.99	6804.89	4796.41	5962.12	4482.72	5708.97	5898.68	6129.59	9118.02	8000.28	7582.65	8045.13	7692.35	18254	18939.1	17346.3	18181.5	20408	17001.4	23760.9	25306.6	24939.8	20071.1	21113.2	24256	26790.2	27444.5	24384.9	25493.9	23388.5	22978.4	8299.45	8694.67	8576.68
M281T341	281.111	340.765	(M+H)+	Phe-Asp	12254.1	7864.73	7606.35	11832.8	8059.85	7332.66	9827.56	9366.8	15069.4	13626.7	9160.3	14766.3	9861.86	8567.25	9224.22	9714.71	8852.03	13558.6	8314.66	15604.5	9948.64	10905.4	11828.6	12632.4	11265.4	11575.1	13332.7	13279.5	12940.3	13314.2	16218.4	16801	16927.3	15305.2	15932.6	16503	20488	19432.9	19645.5	20513.9	17953.7	19480.6	9211.07	10925.7	9197.16
M294T259	294.144	258.928	(M+H)+	Phe-Gln	7714.48	7785.45	6131.33	4369.91	7770.34	6833	3539.5	2809.38	11585.7	42475.9	4540.03	7260.18	6186.59	8610.95	36646.3	40658.7	8041.99	7991.53	2629.52	7309.38	2825.77	7542.78	9201.7	8543.48	35905	36492.1	39339.4	41465.7	42906.5	36950.2	54023.9	60590.9	72373.5	53830	53816.2	64734.3	95240.4	91856.3	79380.4	96294.1	88125.8	83813.1	18656.1	18942	18948.1
M223T261	223.107	260.801	(M+H)+	Phe-Gly	21990.4	17045.8	20891.8	20362.3	20993.4	20779	19667.7	26805	21406.3	21966.6	20831.1	23372.7	21390.7	694.581	20294.3	16620.6	18851.2	7153.06	19405.4	25510.9	468.211	21200.9	28844	28677.6	17242	27663.9	16448.4	18220.1	26730.5	17073.8	27321.6	35484.9	32917.4	28903.9	33391.2	34428.5	106729	101217	87742.3	105487	102449	99046.5	18541.4	18524.4	18543.9
M313T159	313.153	158.552	(M+H)+	Phe-Phe	381241	338711	392490	401416	360013	343775	338727	318823	293942	327061	296135	305782	370955	332058	322856	328346	366686	373750	265366	267564	287063	260316	239543	260351	295365	317669	304907	287163	37127.5	344649	58846.8	63620.1	59121.8	65691.6	64183.2	63356.3	85400.8	105986	85695.8	99363	89131.2	73009.3	290471	290477	276064
M263T234	263.141	233.622	(M+H)+	Phe-Pro	112269	67899.7	62653.5	61880.8	69161.7	64683.2	92864.8	91812	220151	79550.4	77779.5	94354.8	70159	58704.7	65144.9	61882.8	69339.9	116729	76415.7	96641.4	88045	93916.3	197058	128132	91151.8	89831.2	94072.9	95946.8	100700	92876.2	169223	179068	169007	142149	144687	156135	1.63903e+06	2.27744e+06	1.78885e+06	2.05257e+06	2.3228e+06	1.82198e+06	190053	189551	190601
M253T280	253.117	279.761	(M+H)+	Phe-Ser	6598.59	7524.34	6346.48	5873.05	6604.88	6216.11	6718.28	6762.97	9075.92	6481.04	8412.22	7308.86	6413.66	5870.78	5871.18	5775.72	8129.76	8576.23	8903.65	7765.95	8845.08	11307.2	10376	11349.5	15949.4	13893.3	15783.9	14485.8	14377.8	14971.7	24972.5	27711.6	27072.5	23526.5	24691.6	26463.6	38700.6	41316.5	37189.9	40970.8	37484.9	37163	9167.5	9402.02	9345.18
M352T249	352.159	248.943	(M+H)+	Phe-Trp	42191.9	3905.99	41992.2	44042.9	45767.6	42816.8	55822.2	62115	62357.9	57197.5	57719.7	64967	62957.8	49889.8	52507.5	49398.6	56692.1	56075.7	60109.4	73619.7	68753.7	64261	78562.1	85541.5	4311.64	2460.53	5188.8	16442.1	19487.1	4896.12	11632.1	2768.79	11649.7	10991.5	11555.2	13827.4	4744.51	9357.76	5513	6509.92	5852.58	8991.51	23163.6	23173.8	23173.7
M184T576	184.072	576.172	(M+H)+	Phosphorylcholine	65469.7	52217.4	151994	66532.4	63961	118949	220873	72231.4	73210.2	66546.2	71698.7	80272.9	9834.09	143780	183420	159672	83337.6	77196	125343	62556.2	55885.8	44840.4	64084	10345.8	33777.7	34540.6	21941.9	22753.6	23249.5	6237.15	21074.5	1019.21	552.717	20489.5	24375.9	28792.4	17064.9	22001.6	18256.9	17698.7	404.546	15516.2	12989.6	40890.8	25995
M124T262	124.038	261.511	(M+H)+	Picolinic acid	91491.4	67007	99195.8	82629.3	79816.8	62498.5	75880.2	72760.5	68509.8	74504.3	68281.8	70540	65715.7	72418.6	61779.8	83969.8	82422.4	63266	64987.5	72001.6	68659.9	70053.2	50034.2	54625.4	16412.4	10571.9	13792.2	14663.1	18663.3	9910.41	65601.7	91760.8	63952.2	86563.4	7280.39	59667	49026.1	52754.4	87136.4	60513.7	61086.2	58693.5	91584.3	91582.7	92691.5
M231T366	231.07	366.127	(M-H+2Na)+	Pro-Ala	1537.23	2468.34	1731.77	1700.64	2149.43	1891.02	2026.59	2019.26	2185.9	2011.23	2126.28	2164.85	2029.35	1778.87	2183.59	1842.24	2037.76	2442.06	1926.49	2596.66	2917.13	2687.08	2981.49	2716.21	2259.66	2528.7	3582.31	2629.62	4790.17	3253.95	3369.76	3007.98	2449.3	2529.76	2858.58	3232.14	2462.21	2236.15	1622.04	480.153	976.87	1475.45	1609.26	1803.91	1756.29
M272T449	272.17	448.881	(M+H)+	Pro-Arg	5575.76	8538.71	5508.23	5264.77	5190.46	3889.48	5025.07	5386.57	4377.96	7796.26	4642.61	4745.75	4091.64	3898.87	4249.47	4027.65	4583.63	4508.04	4182.18	4859.88	4796.34	4535.57	4142.41	4493.63	12206.2	14553	20038.5	15202.1	13342.8	11968.3	16069.1	13455.6	17089.1	27996.9	11554.3	22805.2	207530	129033	147078	141039	143896	136561	13996.8	13135.1	13354
M231T383	231.097	382.93	(M+H)+	Pro-Asp	1086.83	7298.44	6268.53	6534.88	5928.98	7883.07	7134.03	4756.85	13348.6	1170.5	6689.57	6829.77	5999.6	4883.37	4838.88	4519.26	4689.33	6981.05	2509.32	6275.38	6072.65	8040.86	17583.9	7863.47	7262.14	7129.99	7689.09	6891.67	7516.15	6509.67	12888.9	14362.1	13192.1	11504.9	11992.5	12151.8	13767.2	11902.1	17534	14869.5	11122	13420.6	5536.32	5526.62	5522.57
M261T380	261.155	380.288	(M+NH4)+	Pro-Gln	28092.8	37270	26877.1	24976.5	29047.3	28080.7	25774.1	23935.8	27715.4	27111.7	20909.7	23346.1	29359.6	40168.1	28650.6	25923.9	30365.2	28489	31409.9	30625.3	29555.7	27967.5	46400.2	50727.6	26567.8	25128.6	24962.6	25601.5	26848	35594.3	2655.21	9564.84	8014.04	7632.34	8777.04	8907.5	13687.8	15295.4	12622.3	13762.1	14888.2	13550	14742	15114.2	15177.1
M245T411	245.112	410.852	(M+H)+	Pro-Glu	27437.5	30249.5	28304.5	26192.9	27885.2	28655.4	24388.2	28675.2	23237.8	27862.3	37871.5	28601.3	24650.2	20502.3	20626.9	20711.3	21170.1	21334.8	21638.9	22085	23721.3	22305.3	24625.9	26040.5	18906.8	15475.3	19712.7	20102.5	19760.7	18730.8	37911	40747.9	40529.6	35285.2	36666.3	36685.3	137447	142229	145390	135541	133887	135294	32232.2	32356.5	32231.9
M284T399	284.133	398.558	M+	Promethazine	12215	11542.6	11961.5	3049.81	1692.16	11363.2	9246.87	9665.91	9054.14	8163.59	11135.7	11126	4844.03	10248.3	10493.8	11216.3	9500.34	10009.3	11354.9	3283.35	8943.07	12481.4	14758.9	15253	13306.1	10559.2	2267.78	11920.9	12805.8	2025.54	13519	3397.08	12538.1	12768.4	2550.44	2466.51	6215.46	9851.86	12522.9	6286.14	9420.76	10757.7	11578.1	11129.9	11015.3
M203T354_2	203.102	353.916	(M+H)+	Pro-Ser	5218.99	5290.11	5425.85	5673.19	5470.11	4919.74	4784.62	5341.87	5478.85	4537.64	5210.75	6447.97	4945.34	4780.6	4620.95	3767.2	5142.76	4935.46	4403.78	6032.86	5543.38	4375.32	7629.79	7240.55	6229.09	7504.35	8615.27	6844.67	7188.14	6478.84	9993.53	10770	11721.1	11141.1	954.289	10455	52496.3	40811.2	42669.1	40834.5	57021.1	39172.5	6205.12	6237.93	6231.48
M234T348	234.144	347.95	(M+NH4)+	Pro-Thr	86851.4	89011.5	87914.8	104621	95320.6	83341.9	62788.1	63674.7	66865.9	63408.1	64288.2	65350.1	53280.7	53183.1	54779.3	53567.1	51926.3	50313.4	29015.8	30793.4	36518.7	29169.4	27253.8	26502.2	14259.8	13058.8	16228.9	15260.7	14628.9	14413.7	19834.7	18189	23482.3	18278.2	17167.5	23103.7	15614.1	13357.6	16332.5	17676.9	16460.4	12659.6	38148.8	38829.4	37395.4
M279T189	279.137	189.139	(M+H)+	Pro-Tyr	55703	37431.7	38524.2	36449.9	65208	42339.8	55080.1	63553.7	130803	117264	83546.4	64420.2	44159.4	39751.1	35644.6	40909.3	68962.7	44726.3	67797.6	69418.4	152547	65013.5	71649.6	89845.7	49855.4	15869.2	29404.8	46615.3	32141.1	25796	16431.4	17460.8	17723.2	14623.8	14151.2	19125.9	22426.5	8185.56	16161.9	17731.8	5353.8	15309	30330.5	42707	44886.6
M215T348	215.138	348.005	(M+H)+	Pro-Val	6161.68	5842.08	6588.62	5980.36	5187.83	6364.71	7138.89	6722.26	7746.51	10453.6	7607.27	6311.26	7119.46	6978.76	9994.01	7704.4	6108.56	6258.45	7889.68	8108.34	7716.98	7186.36	6377.19	5776.95	10631	11343.8	11158.3	11707.7	8907.98	11799.2	7894.04	894.627	4268.27	6932.89	6559.16	7206.17	6367.5	5588.9	5515.99	5541.08	5614.43	5212.23	9448.59	9297.96	9296.12
M170T136	170.08	136.472	(M+H)+	Pyridoxine	642660	541252	453227	588263	568969	419841	432398	466204	431721	460995	398302	520756	549094	411779	171152	462125	523621	459791	406449	510744	486763	432681	642007	646666	217230	197359	449286	493004	489378	71671.3	409499	468537	240124	168120	204051	425242	135698	429862	350454	396540	368919	424606	256945	283152	282789
M249T90	249.148	90.005	(M+H)+	Quadrone	3.955e+06	3.56439e+06	4.10885e+06	3.72625e+06	3.98761e+06	3.49778e+06	4.06084e+06	3.89905e+06	3.59755e+06	3.91819e+06	3.41507e+06	3.78445e+06	4.06347e+06	4.65777e+06	3.25015e+06	4.2961e+06	5.17065e+06	4.3616e+06	5.53939e+06	5.34923e+06	5.41148e+06	6.16485e+06	5.20118e+06	6.35173e+06	3.87019e+06	3.06235e+06	4.05685e+06	3.74373e+06	4.09148e+06	3.60126e+06	1.14896e+06	1.29582e+06	1.16895e+06	1.14705e+06	1.12013e+06	1.2258e+06	61951.6	168878	385490	431994	283142	367841	3.44611e+06	3.41112e+06	3.46297e+06
M153T244	153.074	243.509	(M+H)+	Ribitol	20877.2	21554.2	21991.3	21668.9	21975.7	17966.6	14296.8	17685	18707.8	15362.9	24748.9	16310.9	11000.7	10009.7	8768.74	8614.53	9725.87	11706.5	9113.4	7022.35	7341.51	11310.5	16742.3	11026.6	18205.9	18074	19604.2	21392.1	21432.6	20064.7	38119.3	42551.6	42020.1	34233	36588.7	37648.7	53472.1	55131.5	46543.8	51612.3	47683.6	46025.9	14931.5	14926.6	15468
M377T310	377.141	310.396	(M+H)+	Riboflavin	3094.97	3773.73	2818.38	3082.37	3271.56	3258.72	2372.44	2807.24	2618.42	4875.41	2677.58	3324.67	3858.41	3284.94	2760.63	3114.66	3258.3	3488.58	1532.27	3151.48	2686.53	3159.26	4221.47	4174.54	2378.33	2388.51	2538.39	2352.78	2472.34	2267.83	3519.31	3339.11	3506.94	3287.06	909.687	1295.85	4269.87	3362.93	4249.94	4454.57	3965.02	1588.75	3095.3	2621.1	2756
M243T376_1	243.107	375.625	(M+H)+	Ser-His	19190.6	18975.7	15972.5	16635.1	16619.4	14960.4	17847.9	20659.1	19695.7	18555.6	18967.6	20445.2	18258.1	14347.5	13985.1	16866.2	18549.5	16570.7	17846.5	22326.9	22642.1	19468.7	21876.7	24944.4	12905.1	12014.5	11573.3	11197.5	13566.4	11036.4	16467.1	19068.7	17413.3	17045.8	16098.7	17083.5	16468.8	17329.7	17389.2	19254.2	10830.1	12119.8	11137.1	10533.8	10508
M219T266	219.133	265.939	(M+H)+	Ser-Ile	40677.3	40337.7	39581.9	43689.5	39882.5	42486	31212.6	31503.5	27725.8	29990.7	29108.9	33600.3	30130.4	25175.7	26474.9	22633.1	35962.6	28887.2	29603.5	34341.5	32694.2	30407.4	38067.5	50343.2	161516	160030	172057	220530	180655	157952	268798	309986	314865	254740	268386	285976	710890	686405	591142	745446	647207	627556	100542	103503	103505
M253T245	253.117	244.842	(M+H)+	Ser-Phe	21552.5	21969.7	19023.5	20699.1	21864.4	18378.7	21573.9	22704.6	20259.3	20107.4	19794.1	23771	22076	19101.7	18328	19247.6	19399.4	19425.2	21377.3	23959.5	25019.8	22919.6	28743.1	31152	53363.2	55589.6	57704.9	57259.2	60240.1	54267.4	83893.8	99072.4	92174.1	80417.8	82429.6	85381.8	185311	183181	169233	190063	175595	168647	35618.5	36974.4	36966.2
M419T108	419.277	108.46	(M+H)+	Simvastatin	36835.5	41699.8	34952	44094	34458.6	34447	34460.2	16617.6	17160.8	33422.1	29055.6	33141.4	29797.3	38277.2	39350.9	43178.6	39805.9	33311.5	37974.3	50215.4	47390.2	28789.3	23582.5	30880.8	32976.2	31044.1	46410.3	36206.4	41396.8	37749	35853.9	34828.4	40843.4	42747.3	34893.9	34514.7	62363.1	54056.2	53446.9	81298.3	67980.8	53806.9	38452.3	38550	38926
M380T446_2	380.111	446.005	(M+H)+	S-Lactoylglutathione	2255.11	2105.47	755.464	1614.11	1025.85	970.779	2118.64	1025.01	2477.52	777.216	1726.03	945.297	1984.31	1687.14	1945.13	1641.27	2152.24	1681.29	1485.31	768.808	2291.58	1018.8	1958.38	688.434	2882.69	3180.84	1037.68	3117.05	911.878	1013.42	3097.16	3328.57	2258.68	1649.26	3316	2146.39	2831.07	2751.8	2736.51	2687.08	2760.44	2784.82	1620.23	1628.66	1790.19
M298T178	298.096	177.958	(M+H)+	S-Methyl-5'-thioadenosine	54329.5	48188.3	47627.7	46233.9	51701.3	44980.8	46414	48823.7	37539.4	44890	45881.3	49817.9	43827.2	38225.1	34736.1	36724.2	38866.1	43485.6	39231	39517.6	30106.4	32548.2	44571.3	37284	11670.4	10895.6	15437.9	15633.8	15267.7	13412.8	19308	21679	21200.1	18712.6	18493.9	27692.4	9419.9	9938.94	8547.47	10053.7	10774.5	10135.6	21039.4	21040.9	21038.6
M216T394	216.062	394.069	(M+H)+	sn-Glycerol 3-phosphoethanolamine	233718	236973	225778	219254	231018	224191	215770	213778	192296	192782	184397	231485	227878	191770	191647	187577	210503	213462	192509	227701	219923	189430	265904	258368	195024	181501	199051	188160	218952	185462	238701	293366	259372	253377	258350	248609	302978	277607	230083	267219	253033	271881	139390	141214	140213
M684T492	684.254	491.947	(M+NH4)+	Stachyose	61767.5	59105.6	55217.9	55148.4	59165.6	55172.4	52021.2	52202	46735	47405.8	45250.5	54918.3	48101	40561	40023.2	40445.9	48117.4	49751.9	42260.7	55241.9	48598.4	41899.2	58584.4	57820.2	42237.9	21682.2	26205.3	28158.8	45682.9	39508.5	18618	22919.2	22960.9	20764.3	21580.6	20630.7	113870	96183.2	85074.6	107408	93239.2	97916.4	28137	28599.7	28136.9
M360T367	360.149	367.404	(M+NH4)+	Sucrose	31593.2	32171.9	30214.2	32261.8	27474.6	92423	26150.3	23450.7	111757	18362.4	19581.3	94940.6	51054.2	89173.5	46380	90754.9	52698.3	50976.8	37076	46485.1	12070.2	12385.5	138488	44227.1	411750	346606	400630	393545	457860	379942	132215	89401	83478.8	72247.5	74868.8	79286.6	117881	235593	127085	124828	118998	136134	66529.1	69478.7	67864.7
M257T342	256.981	342.057	(M-H+2K)+	Theobromine	6447.52	7553.16	6556.1	6215.41	13193.1	6616.65	10098.6	11074.2	9755	8579.54	5421.18	12603.6	11039.7	8148.01	4848.86	4558.28	5741.11	10104.6	9006.71	12110.1	11167.7	10171.9	10200	9604.98	5304.14	4581.42	5099.28	4321.16	5648.66	4628.14	6522.81	8532.9	7481.64	7156.26	6191.91	7132.48	11544.5	13728.1	11486.6	12594.3	13237	12434.3	2638.28	2627.21	2746.47
M265T365	265.111	365.484	M+	Thiamine	22067.9	22124.2	18993.5	19509.8	22910.1	19186	19018.8	21738.8	18833.1	20693.9	20734.9	2984.81	22048.9	18807.1	18166.4	15794.8	19493.8	19984.8	18066.3	22100.7	23072.9	21185.3	2395.31	27036.7	18769.6	18307.6	14476.4	13453.5	31263.4	18498.9	63324.2	70150.5	44159.3	29604.5	30038.7	34829.2	72156.4	31618.8	82585.5	66369.3	36200.2	39800.3	16677.7	16674.8	15633.2
M759T147	758.568	147.048	(M+Na)+	Thioetheramide-PC	630234	168339	940061	662575	240260	425281	645560	293479	144588	630592	356917	96105.7	227115	658707	664160	740466	567140	517157	659599	215761	349891	403391	28587.2	57537.8	1.08121e+06	1.8823e+06	1.15864e+06	906480	717982	978259	633637	332969	365018	638645	585590	667252	659598	474100	792473	818011	642187	547182	1.72412e+06	1.7241e+06	1.73754e+06
M191T312	191.102	311.9	(M+H)+	Thr-Ala	4886.43	4174.47	5849.07	4806.49	3455.64	4729.13	4146.89	5060.78	5247.93	6335.54	3959.23	4121.81	4757.77	4857.54	4666.16	4397.51	4705.25	5659.72	3981.59	2294.74	4242.01	4084.49	4992.31	5295.43	21201.9	21545.2	22933.8	24844.6	24158.1	23388.6	25126.1	27864.3	25461.3	29875.2	21903.8	27478.2	53174.4	52894.1	46953.3	56225.2	47557.1	48198.8	10178	11516.1	11240.9
M235T318	235.089	318.38	(M+H)+	Thr-Asp	8598.96	1814.93	1592	1444.12	1516.4	8258.07	1194.9	2126.97	2161.47	2168.3	1265.44	1703.59	1595.19	1479.73	2359.89	1658.05	1458.71	2719.5	1798.34	2102.26	2060.82	1918.22	2208.8	1842.91	6504.54	5982.19	5546.56	7472.26	5928.59	3687.46	1414.35	9421.35	1591.65	2897.53	4457.39	6458.12	720.633	2475.79	2580.13	703.09	2174.26	2266.6	1933.83	1902.52	2544.45
M249T398	249.107	397.674	(M+H)+	Thr-Glu	6524.6	3576.75	3516.76	5408.49	3649.07	2596.39	5171.09	2344.02	3739.16	2241.3	4228.5	5356.15	4121.69	2478.12	4041.05	3780.51	3282.63	3892.09	3080.97	4214.47	3594.38	4269.5	5160	5572.58	14926.6	14686.6	15115.2	14488.3	16263.4	15089	20249.1	29152.1	25534.9	27158.3	23112.9	19992	59546.8	54251.6	50391.9	57870.1	52248.2	52074.8	8782.65	9166.61	8456.9
M233T215	233.152	215.166	(M+H)+	Thr-Leu	47130.3	46815.6	121475	103585	49836.9	47082.1	64518.6	74208.8	69238.7	66192.5	66991.3	69804.4	64774.2	49686.3	50008	50590.4	62096.6	54327.3	75203.3	91265.5	86166.4	76824	99394.5	100206	30361.8	29693.3	31945.7	33491	37158.9	32118.6	120258	138983	9318.54	118895	118559	127970	12650.9	370155	293934	8340.82	335927	315749	32394.1	32394.1	32537.1
M267T225_2	267.133	225.201	(M+H)+	Thr-Phe	11792.7	21829.3	9349.07	8183.85	19562.9	13846.3	14689.5	15346.7	17208.6	14475.6	9153.67	20439.4	17446	12391.7	8773	14948.9	15376.7	16251.7	14707	15925.5	15815.3	13947.6	20002.2	15675	55863.8	54593.4	66615.6	91537.8	69986.3	60926.9	96800.7	104120	101882	92518.2	138941	93204.7	206137	280991	184570	308975	199315	207299	33430.2	34341.6	34187.1
M217T308	217.117	308.418	(M+H)+	Thr-Pro	16559.4	16448.2	16269.3	15323.2	16368.3	16437.3	16536.9	15279.1	16394.8	18882	16754.6	15590.1	14269.4	14984.3	16051	15774.4	16122.8	16059.7	17854.9	17796.6	16095.8	14723.4	15033.7	15463.7	17501.3	19163.9	19034.5	18156.3	19631	22753.3	19181.8	18197.5	5081.21	17984	4917.55	17208	66793.5	53356.8	62070.5	149323	143355	106341	18325.3	17666.6	17660
M221T317	221.112	317.33	(M+H)+	Thr-Thr	4928.64	2591.18	42872.4	3127.87	2469.02	3391	2748.59	2557.24	2855.1	1809.08	25680.9	2347.46	2507.24	3364.53	34517.4	32076.4	5483.08	3886.55	4059.43	3785.05	22351.5	2519.37	4323.67	6397.15	7754.12	7592.34	7390.8	8545.37	8179.1	6954.53	11585.5	14749.4	13057.7	12659.3	11398.5	12575	53682	54403.5	51666.7	54345.6	52483.1	50595	6570.45	7155.81	7155.82
M283T277	283.128	276.957	(M+H)+	Thr-Tyr	5987.53	5847.09	5288.27	5696.85	5072.49	5288.16	5018.99	5738.01	5636.94	5563.95	6163.33	5178.8	5362.23	3608.81	4284.76	4597.68	4514.76	5228.55	5145.02	5786.01	5631.1	11183	6448.7	6796.35	11298.4	27753.7	15549	14824.3	15570.6	12488.5	22016.5	25700	24311.1	22864.9	25271.8	26394.9	30652.7	34269	30846.1	33427.7	32071	30127.3	7933.67	8604.41	8766.27
M96T376	96.0434	376.323	(M+H-2H2O)+	Trans-4-Hydroxy-L-proline	19348.3	21770.9	20185.7	19084.5	19242.5	21097.3	17999	18457.7	17064.8	17675.5	14950.6	18507.5	19214.2	16285.1	16784.7	15923.8	17529.6	16377.6	17419	16816.9	17867.9	16624.6	19237.6	18951.3	12877.6	13665.6	13780.5	13972.8	15724.6	14722.3	35597.7	35541.6	36302.1	30638	31448.6	32308.2	23555.8	22144	22910.1	22983	22820.2	22067.6	17745.3	16880.9	16872.2
M213T427	213.123	426.894	(M+CH3CN+Na)+	Triethanolamine	74618.9	78750.5	76671.9	71893.9	75047.9	67065.5	70825.7	48680.1	62613.5	72261.8	65464.1	73210.7	74400.9	37379.2	61503.7	39138.6	65716	42717.1	72682.2	73488.3	60629.9	61390.7	79530.3	81449.9	59452.2	36833.9	179900	34216.2	34106.7	32027	55233.5	65874.5	71699.4	38227.6	37461.1	51587.6	1.02001e+06	975983	1.79428e+06	1.88828e+06	1.09078e+06	1.04672e+06	128494	101725	112611
M297T404	297.084	404.058	(M-H+2Na)+	Tyr-Ala	16174.5	15724.4	16661	14672.9	15854.8	14236.9	14140.5	14643.1	13219.1	13083.8	12880.7	15640.1	15105	11783.8	11945.3	11444.4	12959.5	13984.2	13970.2	14843.7	15264.8	14685.7	17883.2	18735.4	7481.47	6365.96	7548.56	7547.12	8325.65	7250.61	10665.4	11948.8	11181.6	9596	11706.5	11642.4	6870.01	7546.01	7029.34	6617.15	7647.45	7056.54	7142.5	6947.32	7062.07
M120T232	120.08	231.963	(M+H-H2O)+	Tyramine	11664.4	13113.9	11797.3	12761.5	12436.1	11904.3	11556	13085.5	12214.9	13105.2	11080.7	12329.8	10083.8	8830.66	9109.47	8848.73	10800.6	9725.13	8780.39	10208.2	10677	9353.83	11648.6	10500.6	20835.5	23456.6	24180.6	21088.2	23476.8	21129.5	35707.6	38107.2	36627.6	32669	32404.7	34029.4	89242.3	100249	85279.2	99073.6	95759.9	84038.9	16926.7	16926	17434.2
M314T183	314.139	182.529	(M+NH4)+	Tyr-Asp	31250.6	19679.3	18562.4	19139.6	21103.4	28831.5	19263.4	17550	17230	18455.5	17371	19483.1	19647.1	17846	16099.8	16772.3	17744.1	16995.3	14545.2	17675.5	16610.2	16393.3	19070.2	20973.5	17810.9	15922	12544.1	11310.2	13157.2	11743.7	11896.7	12637.2	15438.3	12320.5	8364.92	7215.68	6446.37	5964.46	2269.03	5687.28	4452.52	4672.34	9850.88	11778.5	11790
M310T281	310.138	280.658	(M+H)+	Tyr-Gln	1563.61	1800.73	1401.09	1564.59	1607.49	1638.04	1775.79	1230.99	1904.3	1475.93	1875.41	1761.97	1664.03	1354	1211.13	1204.14	1894.28	1715.95	1437.25	1586.38	1591.78	1785.91	1866.42	1710.28	2805.03	2524.86	3218.98	2635.89	3020.66	2752.09	2958.21	3697.4	3491.18	3539.45	3052.4	3619.86	3043.21	2373.37	3268.13	3921.85	2572.07	2420.71	1527.6	1490.92	1594.59
M311T423	311.121	422.742	(M+H)+	Tyr-Glu	9760.06	17622.2	9346.96	18409.9	10056.5	11929.8	18603.2	10564.6	9923.23	16679.8	10811.6	19255	21667.9	9317.03	14312.3	10050.2	11265.5	17312.7	18701.2	17916.4	15404.5	15509	22183	11026.8	6565.26	4678.32	10016.2	6719.19	6943.01	5147.52	27917.6	18047.4	44538.5	40203	26871.5	39876	40299	37293.3	36855.6	32518.2	34445.6	37266.1	8760.54	8898.53	9099.38
M295T145	295.164	144.964	(M+H)+	Tyr-Ile	685942	18705.2	23333.6	25610.3	18190.1	710757	9767.71	13833.5	36753.6	30021.4	25841.4	26733.6	25459	25372.6	12173	23641.4	28619	22801.4	25445.9	33503.7	533604	22431.8	30335.4	678740	453402	310094	445393	487977	505753	5403.72	40639.4	50900	49856.5	1.25686e+06	38219.3	40617.5	528725	670049	528787	531917	577431	584512	16090.8	16526.4	15765.9
M427T439	426.99	438.951	(M-2H+3K)+	Tyr-Met	3691.84	3888.01	3967.57	3504.09	3632.57	3467.77	3179.98	3436.43	2993.23	2827.04	2932.33	3086.87	3323.97	3067.86	3066.45	2761.43	3449.06	2978.17	1850	2433.94	1974.18	1833.61	2419.8	2222.41	2957.88	3508.81	3133.9	3327.41	2958.5	2773.63	4201.36	2459.56	2593.14	2469.39	2151.05	2174.01	3267.49	3158.65	2895.33	2648.79	2980.85	3119.79	1442.69	1322.57	1333.07
M279T273	279.134	272.877	(M+H)+	Tyr-Pro	20261.4	18602.1	18844.1	18974.1	18341.9	19581.5	17770.9	18229	17285.1	17902.9	17443.2	19042.2	17246.8	14138.6	16193.7	13564.2	11428.5	16395	17093.2	18051.1	18851.3	16167.4	20805.5	16032.3	31601.9	40639.8	29311.5	27231	25471.6	21457.6	62564.2	69488.4	31694.3	61522.6	55273.9	59819.4	118638	193034	148638	161051	156605	154838	25077.7	20681.5	25069.5
M283T259	283.128	258.568	(M+H)+	Tyr-Thr	11410.1	6702.25	10785.8	10875	12250	10347	10654.1	12207.4	9980.81	10558	9516.9	11448.1	12038.2	8529.77	8751.3	8784.27	8274.04	9130.42	10121.9	11323.9	9480.51	9529.69	11102.2	12305	10213.9	11168.9	10465.2	10619.4	12075.9	10426.1	22680.9	26494.5	19719.2	20303.8	21087.2	22986.3	38611.8	36474.1	28113.1	38380.8	34938.4	34004.8	8236.85	9683.63	9671.89
M344T373	344.152	373.298	(M+CH3CN+Na)+	Tyr-Val	9555.97	10661.4	9251.68	9599.1	9342.14	10089.3	9606.95	1847.86	9792.84	8730.87	9612.12	9882.5	8770.34	8195.64	7310.31	8143.12	10039.4	8605.77	6880.89	8056.52	8010.78	7697.91	10186.5	9487.69	7975.3	10307.3	9888.64	7922.78	8828.15	7748.09	5753.94	15243.5	15235.4	12191	13758.9	13725.7	9139.18	9073.1	17697.7	14594.9	6666.52	10271.8	4450.39	6808.51	6808.89
M584T439	584.087	438.9	(M+NH4)+	UDP-D-Galactose	1079.85	1024.76	859.903	812.277	592.135	1975.33	892.119	936.147	563.171	825.535	886.649	1187.78	636.699	2265.15	639.536	719.634	762.737	668.187	669.123	852.012	1400.37	1306.92	1025.39	821.64	26813.8	23255.4	27861.4	26283.8	30939.9	25550.9	25648.3	31613.4	29450.6	28279.7	25563.4	27983.4	33634.7	35296.2	31093.5	32399.9	31536.1	31094.2	7440.06	7367.03	7154.67
M625T347	625.115	347.295	(M+NH4)+	UDP-N-acetylglucosamine	831.781	681.028	864.456	810.428	630.936	850.772	640.691	801.915	647.863	496.136	693.787	796.512	797.553	612.613	616.203	628.436	569.388	547.996	576.72	603.77	595.496	508.171	841.426	544.057	788.824	1115.22	898.28	1010.27	1046.76	1024.58	1489.39	1624.96	1746.35	1257.62	1535.05	1506.41	2638.64	2565.19	2628.77	2749.36	2553.9	2565.61	639.478	639.468	639.208
M113T92	113.034	91.929	(M+H)+	Uracil	6306.39	3239.24	4740.13	1127.17	5589.46	4701.6	1376.54	4221.89	5098.28	2474.71	2125.43	4994.99	1130.31	3916.27	4256.25	1386.2	1206.07	676.183	3984.52	3293.21	1399.7	3316.44	3357.02	3632.29	3190.61	4649.28	3597.57	2762.16	5213.1	1709.72	16409.8	20373.4	18078.3	15293.8	13948.6	14596.2	5072.75	9451.82	12126	3603.57	6526.31	7068.54	3928.47	3926.42	3238.59
M245T259	245.082	259.469	(M+H)+	Uridine	9595.91	7909.57	9632.15	9185.8	7519.26	7592.58	7979.57	2528.84	13234.6	2715.43	10703.9	9983.95	8847.83	5436.89	6611.47	2571.88	11512.5	2712.57	9142.64	4140.94	2912.89	3253.37	2271.99	11247.9	2644.77	6940.86	5015.19	5630.16	5031.66	5045.77	7619.33	2315.35	3241.13	6446.44	7218.05	8059.39	14450.5	30703.4	7599.25	19787.3	20973.6	8394.16	5359.7	4187.74	4394.72
M422T425	422.034	425.312	(M+NH4)+	Uridine 5'-diphosphate (UDP)	420.92	373.48	436.301	456.482	378.187	342.047	193.007	239.807	233.925	297.428	260.542	304.282	256.963	229.843	173.239	188.978	261.366	217.681	387.409	448.459	478.503	858.253	612.358	633.005	3867.12	3214.55	4126.61	3646.82	3855.2	3523.22	4045.42	5941.87	5426.77	3955.72	4168.69	4282.16	4402.78	6121.71	4385.75	4282.92	4472.99	4539.4	1330.57	1300.65	1329.42
M325T342	325.043	341.68	(M+H)+	Uridine 5'-monophosphate (UMP)	5239.22	1822.84	1407.06	1336.13	1498.97	1704.58	1292.85	1402.75	857.632	1545.13	731.948	1892.54	1332.7	3058.62	3019.78	1157.94	1365.02	1289.71	589.205	1932.77	946.169	1647.16	1775.66	1534.8	729.593	1213.88	1403.7	1021.32	1202.26	765.119	917.373	1677.28	1411.08	1198.52	1765.8	1154.76	1830.98	2090.1	1819.33	2096.15	1258.67	1795.26	1231.89	1244.78	1565.15
M627T437	627.07	436.639	(M+CH3COO+2H)+	Uridine diphosphate glucose(UDP-D-Glucose)	3679.2	3586.13	3711.99	4078.49	4340.4	4392.81	4194.6	3996.16	3795.9	3124.75	3449.55	4423.22	3883.42	3025.93	3540.03	3745.68	4240.84	3592.25	2958.2	4006.98	3248.49	3247.67	4579.25	5404.62	900.458	1330.51	1337.57	771.788	1049.39	995.954	3626.72	4027.52	4226.05	613.86	3264.87	3402.78	623.948	558.157	712.468	625.375	775.896	721.581	2008.85	915.72	1996.61
M139T290	139.05	290.184	(M+H)+	Urocanic acid	3035.39	2071.96	1855.28	1806.96	2342.58	2167.96	2754.13	3088.87	3748.48	3234.05	2187.05	3899.23	2319.99	1733.36	3140.24	2835.18	2588.65	1074.89	3366.92	4497.35	2517.95	4108.87	2410.95	2718.85	2426.35	2146.72	2620.63	2096.59	2034.18	2341.48	2453.42	1889.62	2387.03	1004.6	3803.8	2837.67	8987.03	11484.6	33845.6	9021.49	9598.12	8758.75	3028.87	2802.32	2770.2
M189T258	189.122	258.456	(M+H)+	Val-Ala	21850.9	33714.5	17158.7	18805.7	19205.7	17536.1	16574.2	15314.6	16478.9	66232	15474.8	20731.1	13968.8	10727.6	56886.3	11769.3	12791.3	16016.6	16340.7	53620.6	19780.9	17820.7	23507.4	25302.9	122127	156938	124056	131568	143035	74543.2	87470.4	91448.2	87039.1	220403	81052.8	229390	294485	386756	345696	396898	356415	351909	67157.7	69332.9	68997.6
M232T215	232.132	214.81	(M+H)+	Val-Asn	19946.6	19534.9	2134.37	18517.6	18920.1	18390.3	24748	29455.9	29010.4	24546.9	32403.8	32069.7	22181.1	15889	17017.4	11764	21934.2	21951.6	24555.7	32668.5	25739.6	24934.8	34715.5	33920.6	6129.86	3936.01	12834.8	5095.44	6193.49	3250.22	15217.1	18239.2	16332.6	13148.5	1224.59	17708.8	9716.02	9250.91	10108.2	1710.48	8876.87	1216.3	9072.09	9827.34	10249.8
M215T396	215.102	395.902	(M+H-H2O)+	Val-Asp	2074.19	2342.78	1945.23	1204.68	3005.48	4118	1724.54	1816.56	2162.97	3482.32	3653.57	3168.08	1912.53	2189.06	4192.78	1529.11	1780.58	2611.8	5114.16	2787.38	2509	2951.69	6920.9	3090.02	2185.61	3721.94	3694.02	782.346	3240.1	3572.64	4002.63	603.344	935.615	3301.97	3028.05	3942.66	2797.02	3115.48	2950.19	5046.02	5105.23	2288.84	2748.8	3133.12	2770.82
M246T284	246.144	284.077	(M+H)+	Val-Gln	11368.7	16317.1	10346.3	11950.6	10526.1	17733.5	15306.8	14922.1	10930.3	8385.25	8134.29	7834	6849.02	6514.36	7828.71	6075.46	7593.59	8345	7799.32	8262.32	7871.76	5572.12	9681.82	10401.6	36802.7	35922.9	43172	43713.4	45492.4	36138.8	55736.8	68045.3	61207.2	753.846	46170.1	59476.8	117888	122209	110739	124292	118695	7669.16	22118.9	23334.7	22337.9
M515T135	515.237	135.262	(2M+Na)+	Val-Glu	49865.1	57842	53854.2	53864	55341.4	50501	54646.1	66588.5	64986.6	56934.8	53487.4	78620.3	70669	41484.1	42907.6	52418.6	57786.7	59781.7	66181	73805.4	73399.5	63483.8	95250.5	98480.4	54637.9	43095.7	55413.9	46124.1	45762.4	46810.6	50740.1	54815	48019.7	44570.1	42428.3	50453.3	36674.2	51437.7	48840.7	49116.1	40756.3	29019.3	32296.2	33243.1	32300.3
M231T197	231.17	197.356	(M+H)+	Val-Ile	28648.4	32878.1	33025.7	29787.3	34578.9	28949.5	20358.5	23203.1	18224.6	21214.9	17990.9	21880.7	21290.5	17009.4	14824.4	16491.5	18353.2	18461.2	18123.8	21583.2	19700.6	19276.8	26705.2	29658.9	349800	387546	379638	358812	407222	324781	641909	766262	668063	597301	582671	610969	1.84477e+06	1.77347e+06	1.48679e+06	1.78297e+06	1.63458e+06	1.5481e+06	231835	231381	232867
M246T381	246.18	380.541	(M+H)+	Val-Lys	5182.51	4979.74	5159.6	4648.24	5495.23	5675.73	4584.16	3129.83	3685.7	4457.23	4370.68	2004.24	4498.43	3224.87	4451.62	2986.14	3593.19	2480.48	3553.69	4807.69	4725.27	4287.05	5899.64	4098.62	22712.1	23479.7	23722.9	22509.7	26083.5	19529.9	25891.4	25981.5	24725.7	23514.4	25964	24908.2	52311.5	56737	51947.6	52447.9	58032.2	48184.8	10462.6	8704.09	10442.5
M249T246	249.122	245.7	(M+H)+	Val-Met	41358	32182.9	41754.5	36629.3	38610.3	32276.4	33817.4	36347.6	32978.7	36675.4	32763.2	39013.6	36069.5	35661.4	30517.2	36016.4	36293.4	32822.9	33057.4	40830.9	36657.9	36824.3	38680.9	40134.2	33656	35524.6	36705.2	34488.2	40079.2	33454.2	33217.6	38838.9	32443.1	34617.7	29178.2	31267.8	12431.5	13040.9	19351.6	14432.8	20599.9	12804.5	28373.9	28377.1	29286.7
M265T184	265.154	184.149	(M+H)+	Val-Phe	77059.3	81520	69270.9	71504.8	73254.7	77971.4	82464.6	93782.8	93230.3	84152.7	88267.1	94320.3	82078.5	80746.9	75699.5	72932.1	87325.4	88131	98351.8	109193	108901	108528	148314	148488	270260	251001	287536	270265	313102	244567	463331	528620	474319	437487	420991	448096	505837	537843	558923	558581	499640	490193	180630	181775	183887
M205T245	205.118	244.974	(M+H)+	Val-Ser	6269.97	7080.11	5998.74	6881.23	6135.34	7179.36	19249.1	18955.2	19530.7	17914.8	16294.8	16756.5	21485	15090.4	18739.7	19291	18275.1	19865.4	23186.8	26832.1	29241.1	23142.8	32599.2	32457.4	7574.2	7517.74	9581.92	2777.42	8507.5	7486.69	5388.38	3810.24	5795.7	3204.61	3606.21	3846.08	21132.6	21592.2	21768.9	21563	20986.2	22330.7	6642.05	5905.52	6632.96
M260T110	260.159	109.792	(M+CH3CN+H)+	Val-Thr	13143.4	12692.6	14342.2	13418.4	13760.2	12527.1	18838	21061.2	16558	17068.5	17936.5	17008.6	13433.8	14581.6	11130.4	12707.6	15310.3	14465.1	14710.8	17237.8	15867.9	15827.8	18065.7	18779.5	52359.1	23641.7	52637.4	48497.5	57854.1	46730.6	77012.5	91548.9	93038.9	66779.6	66643	76979.4	28744	59857	48017.7	55180.1	44196.7	49456.9	16899.7	16909.1	18199.3
M304T196	304.164	196.024	(M+H)+	Val-Trp	29784.1	32178.2	32491.1	29962.9	35911.6	33893.1	22166.8	22833.9	46243.2	37717.4	40625.6	53395.6	42095.4	15151.7	38003	14874.8	21024	35678.3	20572.2	28784.3	31328.9	26556.1	47887.7	46650.1	17905	19585.1	22221.6	13836	21540	21321.6	51747	59146.8	50609.4	50386.1	40204.8	44366.4	100459	106415	99385.6	102072	93453.4	92747.9	14158.6	17150.9	14391.2
M281T221	281.152	220.543	(M+H)+	Val-Tyr	102144	94521.6	96770.4	95672.1	107310	93907.7	137704	148371	142458	135936	140015	142933	113254	93476.1	100723	82372.8	89299.7	102897	157077	172608	166911	139759	195470	200394	106508	100690	108603	105345	113684	98834.5	140614	169325	153709	130209	135557	150883	244213	295038	279995	248949	286190	225124	88608.8	90853.6	89460.7
M217T140_2	217.158	139.56	(M+H)+	Val-Val	15577.7	19894.9	18596.8	17819.9	18416.5	16054.8	19350.3	19922.8	20995.8	19555.4	18990.6	20700.8	20681	17256.8	26358.2	12922.1	19030.5	21440.6	22729.6	27023.6	25632.3	26985.2	29607	38812.3	44700.2	38463.2	47371.1	46629.4	51841.2	41328.5	15455.8	18326.5	12741.7	18320.7	17727.6	17508.5	44791.6	30616.4	38179	46120.5	45291.6	42808.2	20148.5	19218.4	23731.3
M379T108	379.334	107.988	(M+H-H2O)+	Vitamin D2 (Ergocalciferol)	8316.64	6558.6	8179.17	7291.7	7426.82	7598.67	9415.32	4236.38	11008.9	11163.2	9737.71	9395.47	8454.74	8114.03	7167	8075.12	8383.94	8605.83	9366.05	8796.09	8858.29	10808.7	8532.61	8990.65	7494.5	15573.3	7637.07	7201.71	7583.21	7069.59	16960.1	10223.5	11519.3	15219.7	28381.6	19169	12382.1	12422.1	14334.6	16784.2	13930.8	15529.7	12384.1	17634.3	12562.9
M348T491	348.069	490.885			14016.7	22094	23683.9	14076.2	22079.9	76600.8	62629.4	60625.3	62085.5	63473.1	16451.6	21734.1	14236.1	15605.1	14321.9	59950.4	20146	22219	20957.5	19664.7	15312.2	25492.7	18018	21361.2	19539	7170.17	44890	7992.88	19324.5	16378.3	25456	31937.2	15613.8	71853	23097.1	20605.9	4132.34	8283.26	7552.13	7601.34	3449.73	6997.76	19228.1	32987.4	20678.9
M268T200	268.103	200.318			1.01699e+06	939154	970010	1.02649e+06	932162	891877	810383	910578	835817	811785	716686	928551	696169	643168	619017	598667	664891	714361	456666	628507	479366	466585	658355	609528	454752	389118	416478	401258	462264	63145.2	608790	696221	671127	567720	613951	534436	2.67276e+06	2.65361e+06	2.5082e+06	2.70877e+06	2.44764e+06	2.57424e+06	639287	680411	693259
M348T426	348.071	425.827			664038	658432	602080	561266	637026	621577	548358	543800	541017	451194	515705	617427	532640	426959	433122	432992	516738	516319	462855	563324	487741	478471	656151	683943	246732	210996	211614	219711	268012	230139	519968	643956	555613	479461	555687	567134	81459.3	99754.8	87814.7	96273.5	93401.6	93618.3	252463	253542	248292
M268T220	268.103	219.875			95209.3	76257.1	76709.9	84865.1	72191.5	80138.2	80582.4	70302.5	68008.8	64210.5	65043.9	68477	58845.6	59285	64465.3	62598.5	61849.6	64344.5	40538.8	49115.5	51649.1	47385.8	56166.9	55981	34537	36373.9	35353.7	42585.7	39544.3	33171.4	55469.1	65760.8	69115.8	58839.9	60644.2	56251.2	197958	165025	158762	165722	175766	108846	58175	58150.1	66242.9
M268T244	268.103	244.037			23301.4	25126.2	24519.9	24950.6	23898.4	24382.1	22759.2	22658.8	19984.6	21869.6	21036.2	23097.6	19299	17961.7	21540.9	18019	20754.7	19625.6	16992.5	18722.2	16809.4	17658.2	19360.1	19596.4	14508.4	14223.6	15150.8	15791.6	16227.7	14315.4	24901.7	31402.9	55311.1	27609	26606.6	25290.7	73658.8	54861.9	63009.6	70736.3	64950.9	71308.2	20091.1	20502.4	20579.1
M268T261	268.103	260.991			19666.7	17341.7	17304.3	13136.2	20310.8	15349.8	16323.8	15513.7	13373	15060.3	13696.8	16432.1	13738.6	12436.3	14058.1	12331.3	13163.1	13826.1	10639.8	13779.4	11821.5	10357.1	13984	14426.9	11873	14143.5	12152.6	10748.3	13797	11808	17700.5	14921.9	16996.4	17204.6	19013.9	20603.6	43765.2	33880.1	43267.1	51759.5	45097.9	42891.7	13653.8	14160.6	14484.2
M348T323	348.065	323.452			1621.06	1790.92	2096.9	2524.83	2052.8	1603.44	2213.56	1946.23	1417.93	1712.59	768.401	1762.87	840.501	417.548	5028.49	1789.92	1334.43	1233.56	1251.4	6293.37	1212.4	5480.77	656.175	7044.68	1924.27	2987.71	1801.56	2513.82	2063.85	2030	3650.99	5772.68	3847.17	2184.55	4140.26	4281.42	8498.23	8476.85	9862.14	8333.95	8786.54	7896.34	2606.95	2558.69	2472.31
M284T312	284.099	311.623			26340.1	22799.1	22711	23943.5	22524.6	23396.1	21756.7	23094.2	10656.1	21978.8	19256.7	23957.9	21312.8	19649.4	19219.3	18985.3	19952.8	21586.9	19401.2	24019.2	22686.8	20291.4	21040.4	26305.4	19712.7	22059.4	20239.4	19076.9	9688.49	22581.9	29606.7	35928.6	30778.4	28651.1	30358.1	29189.6	36991.1	93422.5	56734.8	52535.6	75317.5	41500.2	19731.8	19546.2	18740.7
M90T371	90.0539	371.341			3245.06	3111.97	1891.93	3518.54	3695.9	2647.16	3656.63	2885.32	3745.92	3310.94	3421.34	3807.1	4156.46	2741.45	2297.13	2970.5	2561.02	2908.9	2934.3	3604.68	2827.9	3227.55	3718.18	3405.5	4171.92	4622.5	5656.61	3708.31	6385.64	4406.29	5122.99	5372.36	5487.9	4658.55	4843.17	4498.63	6098.27	5981.58	2533.69	6099.16	6336.49	6132.27	3634.96	3927.54	3831.08
M90T294	90.0541	294.415			1947.69	4860.86	2356.77	2981.92	3929.96	2081.83	2883.33	2089.45	3419.89	2009.24	2593.55	3251.19	3039.4	2345.52	2776.58	1731.71	2494.38	2568.91	1402.54	1652.13	1302.03	3012.06	3662.01	2449.36	2100.14	2018.48	1975.26	1535.78	2301.6	2104.96	2150.88	2465.8	3309.39	2378.52	2495.26	2664.06	1533.85	1325.63	1351.88	1052	1469.44	1416.78	1918.51	1727.69	1949.24
M90T261	90.054	261.147			1354.16	1127.95	1344.13	1602.88	1439.68	1565.49	1171.21	1621.94	1236.35	1217.33	1252.49	1480.19	1600.81	1452.78	1841.82	1302.2	1315.32	1394.62	1234.87	1371.4	1404.29	1208.51	1490.82	1194.03	704.037	424.856	384.611	494.214	348.701	686.774	486.266	448.951	1297.02	743.518	777.535	682.059	767.584	878.171	1441.35	927.585	835.394	764.362	787.609	955.849	843.933
M204T381	204.122	381.277			33418.6	31155.8	6895.15	6126.51	6557.04	8006.7	31128.2	3935.11	31286.5	32941.3	29494	34250.8	33248.8	29853.9	30075.8	28538.3	32574.5	35123.4	32501.7	39211.1	6049.63	34936.8	45455.2	5489.02	38068.7	39170	42045.2	43083.6	41034.5	41941.6	192566	26553.1	42019.8	44372.2	32171.7	36953.2	87690.2	127179	38686.1	35721.7	36500.2	38216.5	25926.9	25832.7	25387.5
M204T307	204.123	306.567			1.81136e+06	1.66013e+06	1.73557e+06	1.53627e+06	1.7997e+06	1.6996e+06	966547	804829	748754	862849	751885	1.01178e+06	632462	624351	604437	618320	652025	691664	868204	934249	945081	909353	900778	1.06028e+06	7.60356e+06	7.38615e+06	7.81557e+06	7.80499e+06	7.96063e+06	7.58808e+06	1.46249e+07	1.56633e+07	1.55106e+07	1.40536e+07	1.42503e+07	1.50278e+07	1.14329e+07	1.0657e+07	9.57202e+06	1.08093e+07	1.08608e+07	1.01884e+07	5.58203e+06	5.56016e+06	5.60015e+06
M204T231	204.122	230.825			29813.9	30371.8	30188.1	29209.1	31452.7	28821.9	25581.8	26654.6	23355.2	23987.8	23632.4	28183.9	26976.1	22986.6	22434.7	1952.38	26077.2	25012.7	24547.7	29262.5	27574.4	26553.4	33304.5	33394	33939	33332.3	34406	34335.3	38064.2	32771.9	42312.6	48876.3	44467.5	38975.8	37384.7	42532.6	47972.9	6696.27	43419.2	49092.3	9423.79	8505.86	17420.7	17272.1	17422.8
M298T104	298.096	104.257			1.87447e+06	2.16438e+06	2.06145e+06	1.99435e+06	2.08585e+06	1.92779e+06	989506	852663	784027	807002	714584	1.07498e+06	1.26434e+06	1.08974e+06	886212	1.16324e+06	1.2825e+06	1.30882e+06	715187	823819	770803	701528	918936	794594	3.59821e+06	2.56808e+06	4.16737e+06	4.03808e+06	4.20185e+06	3.86496e+06	1.51622e+07	1.63947e+07	1.59597e+07	1.43965e+07	1.48132e+07	1.53002e+07	4.2153e+06	7.19574e+06	7.49392e+06	6.35215e+06	6.51498e+06	6.79344e+06	2.38276e+06	2.32809e+06	2.38376e+06
M116T262	116.07	261.792			26451.8	28934.9	24537.5	26579.8	28759.9	27581.1	24626.2	35542.4	26877.2	21717.8	29421.8	29557.1	34499.9	26279	28399.1	27554.9	26892	30000.9	26689.4	33083.9	24733.8	31658.9	31518.5	31006.4	55601.7	46907.8	56764.5	55194.8	64494.2	51498.9	64146.4	79701.1	75507.6	69285.5	72682	65437.9	243179	255910	221463	245436	261529	247059	39852.2	39994.9	38186.6
M252T62	252.104	61.573			68340.5	67978.5	21903.9	73467.7	18373.2	69488.9	14739.2	80453.4	76176	67458.3	11212.1	122879	78954.6	9896.11	49589.8	53034.2	62650.3	13239.5	64980.8	3111.86	92742.9	5236.77	218963	7436.73	43762.3	34911.7	43102.5	42749.5	48426	39001.1	78291.3	78803.1	95083.1	46704.5	44982	53942.6	74864.8	75954.1	60898.6	65944.3	66846.3	65306.2	41517.3	41322.6	42455.5
M116T288	116.069	287.99			37602	41243.1	23840.4	23098.5	35154.2	34080	39703.4	38077.3	37031.3	26033.9	32749.3	39367.3	33796.6	29594.5	30216	28652.7	33496.9	39856.9	26298.9	39906.7	38572.7	40039	46330.7	45889.4	45980.4	40617	43472.1	41782.1	45207.4	60134.3	49849.5	55742.7	53946	54371	48888.1	55653.2	99396.8	103380	83922.8	217217	109780	138848	28634	29875	29878.2
M116T222	116.07	222.474			22119.2	22399.3	21754.7	22778.2	24718.4	24687.9	23952.8	23380.2	24233.3	20357.3	21482.6	25709.8	20247.1	27456.1	24048.7	20565.2	24361.1	24499	17697.5	21798.1	22829.1	17903.5	32325.3	37395.3	30351.9	21373.3	34111.1	36887.5	36458.7	31985.5	38594.1	45873.3	29437.7	36726.9	29492.5	38409.3	69318.6	56678.7	55213.7	52574.1	53208.3	46121.1	17397.6	19261.7	19247.7
M325T492	325.042	491.76			12886.6	47429	13826.8	12744.2	13436.1	7683.27	40669.4	10773.7	10446.9	7496.89	40458.8	8213.36	8991.04	10051.9	46237.9	37985.6	13270.8	42187.2	8346.55	42126.7	37840.3	9175.55	9805.62	11308.4	6115.38	5228.09	4346.15	3833.86	5226.3	6732.43	6433.59	6599.18	4654.27	3457.9	6841.29	26297.9	1964.97	4146.64	3123.16	3385	3559.42	2644.56	8206.6	8687.13	8573.46
M325T436	325.043	436.043			512897	514035	480650	453537	507685	470915	459896	456961	422805	374423	397462	496978	508035	418706	413288	410416	485567	488654	391352	462872	396690	360208	525780	539402	96534.1	78360.4	66466.9	73870.2	84781.3	78236	133159	177203	141260	131513	151450	157910	26636.6	30227.8	26227.3	27583.3	29087	23007.2	169723	172764	169711
M284T264	284.098	264.492			108518	111244	97999.7	96165	101187	95176.2	94272	99718.4	91258.2	88266.7	85146.8	107371	93620.2	74607.7	79140.6	76110.6	93660.7	90389.4	66556	83494.1	79844.5	68573.1	104812	100059	60255.6	56352.5	65730.6	65728.2	73142.1	57394.2	125538	170161	146306	121071	125881	130425	667377	679128	618515	664569	629275	620200	78246.6	78446	80014.7
M130T235	130.085	235.145			28358.8	30924.3	28633.4	29881.5	29418.5	28436.8	24279.5	28255	24103.1	27409.9	23476	34413	28758.3	24840.9	25764.3	24757.1	28113.3	33471.2	26974.2	27290.4	28701.8	23298.9	28420.5	30187.3	15149.9	16201.2	19113.9	17814.4	20356.5	15570.8	19180.7	19602.2	19453.4	18004.5	16036.4	19129.6	12385.1	11110	11909.8	12314.3	10498.1	11266.6	16503.2	17699.9	16992
M258T178_2	258.108	177.875			92972.2	74945.8	80386.1	73046.3	76661.4	68847.3	64059.4	50007.6	49443.2	48007.5	45718.2	56360.5	73477.1	58512	190461	62497.9	72116.8	69169.1	47070.8	50349.7	50330.6	50815.3	41928.8	57840.1	57943.2	50276.3	64804.8	53566.4	63886.4	50545.8	82833.1	51381	41518.5	45951.7	41646.5	44689.4	22035.1	20860.8	28682.8	22396.8	22646.1	29890.4	42720.7	43397	43748.3
M252T127	252.108	127.392			91415.2	83258.4	73085.4	87031.8	98895.8	90870.8	72427.7	73516	69564.8	72504.3	71683	83069.8	81857.2	65019.6	44883.9	69970.5	80350.5	78956	72158.4	85378.3	71979.8	72921.3	88186.5	112879	160586	113617	151284	166020	166445	161128	96783.9	109989	87507.4	91964.7	102998	99142	79783	92402.8	82671.8	78828.3	83752.7	88684.5	48600.6	45718.2	52460.6
M161T319	161.091	318.56			3779.3	3388.58	4770.71	3211.75	3665.14	2769.79	2603.96	1735.8	3655.53	2843.88	2530.16	2811.07	3426.26	2995.24	2781.41	2441.54	2303.75	2375.16	3135.62	3501.27	2347.02	2629.14	3276.23	6481.7	14473.6	15223.1	14689	14612.5	14317	12069.1	14856.1	18024.3	15701.5	14905.3	15524	15997.2	29615.8	30167.2	27119.7	30984.7	26825.1	25293.5	6458.46	6375.92	6569.24
M161T398	161.092	398.32			9576.91	10406.1	10506.3	9394.53	9804.41	9094.72	7540.37	9177.03	8755.47	8697.76	9022.22	7665.32	8376.3	7284.75	8023.26	978.204	6721.4	7987.45	7227.47	8129.38	7087.15	7435.33	6104.48	7889.66	8450.35	9751	9438.36	661.939	10438.2	2175.9	2868.66	2680.95	2371.65	1541.49	22289.6	1461.82	9007.12	7034.38	8340.66	853.633	7881.13	9767.94	8177.48	8188.85	8164.98
M130T215	130.085	215.161			8034.41	10147.7	7765.68	4803.47	10827.1	9704.88	11926.3	16885.4	14687.3	16402.3	13982.7	13511.4	13912.2	12843.7	16551.2	9802.58	12814.3	11754.9	15498.4	21146.7	14794.3	16695.4	21969.9	24130.6	12611.7	10540	13385.3	12063.1	13187	10839.2	12166.8	12159.9	11606.8	11881.2	9606.22	11874.9	9096.03	20471.6	7973.9	10304.2	10607.7	8990.86	8723.25	8756.32	8756.08
M130T199	130.085	199.157			608.174	3572.88	2757.46	3036.55	4071.04	2757.34	4561.06	4619.61	5677.3	5640.6	5003.29	5210.37	5412.59	4180.27	6004.94	4367.01	4790.11	5226.55	6005.59	6508.77	8617.73	6970.63	8500.59	8751.14	12036.9	9656.52	12905.7	9980.2	9583.56	10650.8	10592.6	11352.2	10632.6	9919.99	9870.93	10270.3	7893.3	9122.07	7355.91	7925.36	8801.03	8403.13	4503.61	5065.64	4946.53
M282T108_1	282.119	108.351			697934	602533	560990	534313	564384	548956	411901	491457	403535	369989	401688	440644	350971	297628	218903	289888	339143	349034	180530	215560	170670	267699	231911	225866	253448	183827	264219	268770	280260	244828	511641	614176	562100	521653	493124	517396	751187	1.30448e+06	1.2597e+06	1.15807e+06	1.18288e+06	1.34022e+06	274115	280199	282543
M147T466_2	147.075	465.842			13446.6	13769.7	13453.3	12977.3	12929.7	17359.3	13961.2	16154.6	13506.3	15191.3	17166	19086	13848.6	10573	12343.2	11438.9	15099.9	12316.9	10909.6	13601.9	12727	12596.6	12628	16537	37678.5	46414.4	23150.1	21178.3	22738.8	21323.3	31992.9	43555.1	37183.1	36334.2	4739.83	32616.7	17284.2	22522.1	56172.8	42795.3	65753.2	53066.5	13334.1	12333.1	13289.4
M136T246	136.061	245.505			15230.4	15003.1	15441.4	15781.4	15594.2	13796.6	13369.9	13344.3	16079.8	12911.3	12419.3	15138.7	14338.5	11186.6	12166.4	10867.6	13510.8	9126.56	10005.2	11735.5	11679.6	10604.2	14243.9	13697.5	10840.3	11071.7	11456	11236.2	11411.5	10943.1	21948.3	22552.3	20216.4	20900	20717.9	21342.6	17986.7	18078.7	15241.1	19756	16817.9	17842.1	9870.61	9870.98	9941.99
M175T582	175.118	582.386			767943	881509	485473	676648	592425	472017	129402	212291	560634	795888	729956	520635	485711	522354	609229	169286	194862	472794	484406	511763	779589	826108	124019	561039	856494	890232	984281	567194	983911	984533	1.36608e+06	168622	810671	274273	806295	731257	264929	162043	1.19975e+06	1.15006e+06	207672	1.35732e+06	632936	655895	654884
M175T538	175.118	538.356			93600.4	150796	589681	294752	545944	606691	609129	678012	564024	325333	565367	517376	414410	435839	506077	393077	166499	475940	257426	159721	588624	681171	533108	511639	627008	224291	992616	177749	523747	342357	1.02328e+06	395819	1.29074e+06	1.10243e+06	373373	589746	1.55804e+06	1.15155e+06	1.14458e+06	1.43594e+06	1.17337e+06	1.48134e+06	290008	290419	366822
M147T375	147.075	374.882			15808.7	5226.9	15024.5	3587.41	956.975	15736.7	15600.4	16310.2	15005.5	15223	1343.8	1067.08	14101.1	10976.7	11597.3	11383.2	12280.9	13336.9	1040.52	15133.1	14457.3	15471.3	17719.2	17253.3	209552	335887	240316	233750	294358	210855	248660	320327	294419	275869	247820	267117	363090	330979	359109	182670	322916	306782	74204.9	73164.7	73343.4
M217T120	217.158	120.121			42318	34515.7	28291.3	33396.4	37706	33529.9	31113.7	53933.5	36556.3	32294.2	56959.8	33958.2	34499.5	32583	36031.3	48570.3	31585.7	27542.4	46579.9	50028.9	50347.4	50499.6	80836.9	63685.7	84408.9	101408	89363.5	92630.2	96390.5	82241.5	46118.1	82078.2	44369.5	45100.6	39380	41534	52997.3	53876.5	42623.7	40387.6	55360.4	56707.5	30007	29970.5	32060.9
M346T298	346.047	298.116			5781.12	4829.82	733.371	5730.45	7476.79	5966.89	1141.45	2034.92	1531.72	1201.23	1682.68	1818.25	883.864	4528.73	927.819	896.495	1111.24	7144.09	1012.36	812.23	1110.87	6202.11	1486.58	7829.29	4471.92	1395.34	1018.59	3916.53	4187.18	1169.01	4082.71	4941.2	4733.26	3784.21	4423.1	4388.59	3076.62	4193.92	4856.41	4130.89	3744.28	3994.78	4665.64	2237.95	4641.73
M487T260_1	487.177	260.315			21140.8	16354.8	18328.4	19918.9	19244.7	18608.2	13382	11929.2	10460.2	10950.1	10109.7	13894.5	12439.9	10806.1	11779.5	9681.69	12025	10888	11459.9	12291.9	13658.4	11756.6	15534.3	14940.8	15431.9	16628.6	15882.4	14814	15459.2	14363.8	34717.5	38042.4	39904.4	33730.4	36482.3	34235.7	9382.17	9989.46	8007.66	9673.6	8516.39	8617.2	10397.1	11304	11302.3
M247T428_2	247.128	428.331			12198.9	10302.6	10947.2	8897.79	10314.8	10350.4	9850.94	10433.5	15000.3	8711.61	10900	15338.7	8471.33	9065.19	9244.09	12840.7	9419.45	8543.87	8696.47	13101.8	11415.1	11702.3	10794.2	10546.2	9356.93	10448.3	12194.6	11478	12869.5	11273.1	16843.3	22795	20041.7	14958.9	17125.7	17728.4	11112.2	10179	10500.6	8854.1	10181.4	10728.9	9151.63	9151.35	8421.98
M136T174	136.061	173.52			4.36127e+06	6.68307e+06	4.13875e+06	6.37025e+06	3.99063e+06	3.92819e+06	3.2567e+06	5.00174e+06	2.74305e+06	2.79854e+06	2.67171e+06	5.41994e+06	3.24122e+06	2.45736e+06	2.16492e+06	2.9768e+06	3.02839e+06	2.8469e+06	3.09561e+06	3.59023e+06	1.78714e+06	2.98938e+06	3.85953e+06	3.91468e+06	2.53311e+06	2.04682e+06	2.98057e+06	2.54159e+06	2.59363e+06	2.50876e+06	5.27312e+06	6.01804e+06	5.26687e+06	5.1987e+06	5.11649e+06	4.87976e+06	4100298	4.83818e+06	4.45521e+06	4.77225e+06	4.59836e+06	4.43234e+06	2.56803e+06	2.70877e+06	2.56897e+06
M136T224_1	136.061	223.878			31408	31802.7	33257.7	20874.9	26297.6	28385.9	36754.1	24274.6	21535.9	25006.2	236648	42140.7	22525.9	222275	17110.7	30637.7	21757.6	19846.7	13155.8	35482.6	18192.6	28286.6	23986.8	23491	18870.1	15566.7	17962.2	16461.3	17992.9	16276.4	38172.4	45554.8	36986.4	36004	35788.8	36725.9	23747.3	26571.5	33228.9	30139.6	38452.7	35218.9	18349.9	18188.3	23221.7
M136T201	136.061	201.074			277287	282953	288772	266939	293509	273181	200625	204280	197831	191448	193578	232826	206698	183139	190408	184626	197921	206019	134569	150509	145368	140541	206057	189280	206183	192411	234784	179963	224092	31393.9	333904	353746	81117.5	316615	324814	340558	587183	141616	286101	140728	304020	284326	202337	198216	202316
M173T430	173.02	429.76			103401	72838.4	100214	66617.4	69178	65279.8	72052.1	72724.4	62329.3	59560.2	61904.1	72643.4	76421.1	66150	63817	63416.1	74973.9	70419.7	54199.9	63320.5	82535.1	51843.9	72752.2	70227.9	37744.1	53032.8	36686.8	36586.7	42597.5	54356.9	86027.2	103545	141708	82568.3	94338.3	88400.5	21418.9	20829.2	19051.8	17966.1	16830.2	19319.9	41549.1	41602	47638.3
M217T285	217.157	284.762			1095.15	1412.98	1496.6	531.58	1261.35	1433.77	1375.23	1810.57	1917.69	1455.21	1839.95	2064.08	1786.9	1576.15	1747.15	1464.07	1695.44	1599.91	2508.46	2370.37	2451.33	998.893	2756.9	2009.11	2524	1803.53	2093.65	2082.47	2469.1	2099.73	1172.3	1617.35	2035.79	1455.62	1763.07	1829.36	2112.17	1293.99	1043.28	1736.17	1097.36	757.727	1258.94	1225.59	1214.33
M261T356	261.144	356.43			9612.32	14186.5	1644.5	5948.21	13838.7	9345.74	24878.2	23315	25936.3	7641.76	8687.09	6909.47	4066.45	19794.1	2956.63	5221.37	6464.16	20010.9	6917.59	7079.89	7958.64	31015.6	37283.9	37567.8	49530.3	46806.2	49353.4	53223.6	54652.3	49468.6	86794.1	99941.1	96191.1	90026.1	89162.5	105771	279102	224001	212499	227403	211461	206936	36831	38346.8	37885.6
M625T426	625.114	425.868			3050.57	3010.11	2555.63	2660.11	2856.35	3076.76	1537.54	1858.04	1347.55	1738.44	1673.19	1808.99	1408.98	1239.24	1042.16	888.866	1140.59	1337.68	2081.72	2951.21	3496.88	3526.33	3746.94	4951.19	28522.1	26329.6	26831.7	27931.5	33606	25816.5	31199.1	35350.9	34687	33084	31797.9	35536.6	28163.8	29585.3	23452	26332.1	22021.6	26870	8743.81	9397.66	9195.45
M487T242	487.177	241.883			114107	120998	95997.7	98799.2	110356	98782.3	58985.3	52273.9	50687.2	46797.8	45978.1	73832.6	56554.9	45515.5	42153.7	41116.9	53993.2	55656	28697.8	34585	31405.8	27710.4	40352.2	44650	83909	83699.3	89904.4	95477.1	93436.8	81242.2	258109	295093	275107	250139	241816	264558	51455.3	53202.7	37480.9	48408.7	38426	36923.4	39259.6	41821.1	40563
M247T258	247.131	258.258			13637.2	1997.21	12208.2	3194.06	12639.8	12268.5	6900.46	13772	12198.9	12184.4	11899.1	14513.1	4000.27	10576.8	11462.6	10575.6	3305.85	11698.9	9777.82	13535.7	14534.3	11337	15010.7	15118.1	10415.6	4371.12	6684.3	10182.9	9703.03	9698.15	10303.8	11642.5	11390.6	9902.74	9637.51	11169.8	27125.5	2037.22	23186.2	26715.8	27365.2	24891.2	6346.08	4629.26	6903.09
M123T64	123.055	63.981			4.54774e+06	3.88243e+06	4.51779e+06	4.53203e+06	4.1738e+06	3.97412e+06	3.39623e+06	3.10889e+06	2.80294e+06	2.97521e+06	2.53947e+06	2.89067e+06	2.29002e+06	2.11921e+06	2.19235e+06	2.11727e+06	2.55089e+06	2.49285e+06	1.78775e+06	1.67885e+06	1.64426e+06	1.55831e+06	1.40183e+06	1.63845e+06	4.03765e+06	3.41321e+06	4.30668e+06	4.01172e+06	4.42434e+06	3.73325e+06	9.84578e+06	1.16546e+07	9.81864e+06	9.08053e+06	8.73843e+06	1.02499e+07	3.62478e+06	4.48086e+06	5.02103e+06	4.52481e+06	4.17966e+06	4.11662e+06	3.17427e+06	3.1734e+06	3.17433e+06
M757T100	756.552	100.16			84027.5	29761.1	41311.3	77271.9	36734.6	19823.7	84610.1	51577.6	33688.7	84823.3	57652.5	29968.8	47028.1	86644.6	18792.1	86255.4	68357.3	77301.9	25831.5	40126.4	47470.5	56694.4	24216.9	27274.2	45016.2	53853.6	40094.5	42147.4	40606.4	36811.6	82758.1	64005.1	89373.4	78009.8	66593.1	96017.1	109891	36907.9	51983.7	55052.2	41228.5	43595.1	120603	128615	52549.9
M136T147	136.061	147.249			10427.3	12803.5	11826.7	12119.7	12162.5	12426.6	8501.02	8258.19	10688.4	9811.83	6585.98	9328.28	9215.14	7653.86	4533.83	6663.8	6437.51	7375.3	7328.18	7431.53	8325.29	6352.62	9784.41	9862.29	79476.4	49029	85753.7	85836.7	90349.9	82315	141893	166098	163966	148861	137830	146933	549542	795196	783797	807805	717179	798644	66965.5	67726.9	69050.2
M147T428	147.075	428.28			6960.88	7324.56	6880.57	6537.17	5828.8	5835.51	6391.61	7501.64	6212.3	6495.62	7205.17	6667.25	6730.34	5491.29	5269.49	5547.59	6694.75	5593.06	4821.48	5580.03	6359.74	5993.64	6677.1	6195.78	39569.9	30804.6	40851.6	36787.4	42426.1	72933.6	38178.4	66732.8	40298.6	40602.5	41512.9	39139.2	41672.4	39865.2	43354.5	42767.5	39503.9	41452.9	21392.2	28804.1	21310.9
M136T130	136.061	130.012			44477.4	55262	52379.4	47414.1	50892.2	42007.1	39343.3	39849.1	34813.2	33835.1	27973.4	37644	39666.4	31732.3	21822.9	34432	39172.1	38240.1	27296.8	34630.8	32659.8	32052.2	39956.1	40148.2	98796.5	30953.6	104519	96822	111126	95624.1	104635	98810.1	87277.1	108634	129425	106449	40080.9	139238	174990	132567	155769	145184	45614.4	45705.3	51637.2
M247T372	247.128	372.327			34095	21984.3	14634.9	12878.2	22613.7	21828	31129.3	19396.1	29622.2	13671.5	18402.7	34621.5	25808.9	10534.9	30976.8	22018.7	17526.3	17745.9	30580.5	16449.8	40982.3	23452	46205.6	28030.4	38378.3	110460	36980.1	37653	126540	36401.2	76149	85502.7	84916.9	71488.7	75377.8	76216	178687	158546	161586	182222	169841	168035	31357.9	32545.8	30591.8
M189T577	189.159	576.796			22039.3	95366.4	51506.3	39002.3	8724.8	53266.9	6831.65	44671.9	46630.7	9158.27	11024.9	9879.74	4110.81	29988.6	35731.5	4985.44	16311	30120.3	13104.6	6947.74	11125.3	87393.9	42881.7	27368.8	54536.1	58824.9	44400.5	82005	56229.2	37049.3	38055.4	142942	22109.8	43230.4	103980	22315.3	49390.3	70182.4	30088.9	64280.5	21453.9	99917.5	30465.4	31816.1	36237.8
M189T446	189.158	446.134			6368.42	8656.33	4567.59	3394.11	2336.51	7286.28	2797.62	3565.74	4892.66	3877.8	9284.52	2496.15	2192.31	2466.65	3374.24	1901.81	2069.43	2229.29	3756.96	2132.4	3876.21	8626.62	4684.14	2973.26	2284.21	3749.69	5489.41	5010.61	8740.03	3843.89	8397.61	2969.48	6157.42	4387.59	2144.4	2835.19	4625.68	6212.44	4207.33	3813.93	3376.48	6156.6	3565.7	4610.86	3564.14
M608T426	608.088	425.989			28134.1	28271.1	23802.1	26155.4	27351.6	28222.4	13415.4	16783.6	12908.1	16200.8	13334.3	14141.4	9891.47	9751.44	9279.75	9253.58	10401.5	11115.5	21821.4	31732.7	38576.5	38244.3	42144	47503	374842	338829	376980	355616	404776	351276	505082	579745	561775	485841	474273	516958	598037	622051	479935	537610	519246	536042	114768	114770	113277
M118T317	118.085	316.758			650841	527275	600094	766046	679158	600611	690235	633600	526233	656028	501480	608384	689315	683316	644425	676471	748191	788354	650712	624068	630045	646769	668364	739834	637460	545257	618490	668054	586346	642862	655402	555897	531774	535358	512819	565105	1.17668e+06	1.26849e+06	1.39608e+06	1.41767e+06	1.16704e+06	1.37219e+06	842282	826441	822550
M118T399	118.085	398.665			83160.9	74973.8	95403.4	63293.8	62394.1	87075.3	85524	76732.2	80066.9	83980.3	83992.2	56692.2	80024.7	70735.3	75434.8	77649.3	79477.2	76792.6	80575.9	72831.1	72924.3	79391.9	65166.7	58988	96635.7	114229	111966	103202	96749.3	97230.2	74760.3	110966	77190.7	67936	71325.6	78574.8	105201	91293.2	34214.6	99936.5	284462	108976	85180.8	85177.3	85398.1
M265T447	265.111	447.277			14719.8	14233.8	15962.6	15632.1	16339	15217.5	21947.8	22509	23440.9	22774.7	23099	20883.8	20431.2	18117.6	20901.9	18971.3	20496.9	19258	21279.8	21943.3	22632.4	22827.2	23684.9	23861.8	14198.2	15840.6	16400.2	15690.8	17725.3	14568.6	35965.3	15019	26465.2	24293.9	31117.3	22061.1	4312.93	23765.9	23281.1	24876.4	23983.1	24750.9	16239.4	16808.9	16133.2
M377T215	377.144	214.72			72814.3	138073	136582	142136	158826	153789	178093	220854	207728	192012	187669	209632	103178	136690	152788	152327	179932	180053	174496	218299	217093	201183	276273	264719	57385.2	63570.8	71368	74304.5	77406	70479.6	153069	182732	180143	146949	146734	159446	122162	125395	103113	126710	121843	132435	101339	101903	101904
M567T265	567.19	264.663			2824.28	2426.67	2164.98	1936.24	2095.49	2410.54	1611.47	2158.48	2345.68	1741.44	1482.07	1584.45	2112.62	1440.93	1439.5	916.044	1455.66	2034.3	1500.55	2610.97	1085.25	950.713	1721.43	2193.82	1999.41	2054.6	2495.25	2464.18	2257.76	2238.56	4334.27	3877.56	3419.04	2688.27	2646.04	3062.75	31222.6	32547.5	26070.8	30105	26339.1	27462.2	1557.96	2188.2	1553.61
M173T345	173.02	344.863			24439.4	23720.8	23364.9	22260.8	23477.3	21231.5	18652.6	20649.8	19720.7	18138.9	16444.5	20165.9	16893.8	14911.9	15170.3	14500.9	16608	16139.5	8917.33	10687.9	10485.1	10716.2	13143.3	13298.9	22444.4	20272.9	22192.7	23088.4	23310.6	21075.9	32303.6	32610.8	32173.6	28683.5	28579.2	28922.7	16370.8	16039.4	16458.9	16213.3	15517.1	15524.8	15086.5	15168.1	14878.2
M173T363	173.02	362.876			15129.5	12647.6	10545.6	11213.5	13353.8	12323.9	9054.03	10251.4	8977.28	8430.12	7655.81	12914.1	8464.61	7394.69	6150.52	6795.31	9241.97	6770.31	6713.99	8695.13	5661.75	6357.43	7616.24	7769.49	16121.7	15568	15863	14749.7	18796.3	15486.8	34980.9	39116.4	35306.1	32766.3	30134.1	31967.4	25981.4	20959.5	19183.1	20744.7	20165	21394.6	9683.14	9682.95	9683.52
M173T396	173.02	396.411			9126.03	7007.86	9010.54	20175.9	6356.63	6470.9	6506.41	5564.4	6183.63	5023.43	5985.92	7321.5	6485.45	6644.14	6142.23	6767.46	5508.38	5417.18	5470.43	5930.44	6383.02	7378.69	6825.33	3282.92	7331.66	7567.48	7167.89	7013.36	8483.98	8051.26	10673.3	15739.4	13268.8	12190.2	12060.5	12087.8	11757.3	10853	9159.8	10619	11213.5	10486.1	6036.89	5545.18	5703.96
M148T394	148.059	394.442			74180.7	77657.1	76749.5	78121.5	73704.5	74960.7	55933.6	62449	53741.4	55880.2	52385.2	62944.2	44681.2	40970.4	45614.6	43906.2	43543.7	49663.2	78987	104240	109051	100878	124838	133734	339155	304081	335314	331739	368924	313547	538277	632292	576683	554921	536663	570200	664956	628007	620413	614932	580847	627405	160764	163757	161644
M231T117	231.171	117.099			15639.1	32483.8	28359.8	26298.8	28816.4	28360.7	36233.2	35745.4	32745.4	56098.6	29970.1	32107.2	24809.7	19257.9	20710.8	21778.5	23010.4	23102.2	26270.9	25873.4	28490.3	27322.7	33023.3	26468.8	22504.5	21658.9	25278.9	23403.3	25848.5	23466.4	28423	25666	45677.7	29186.3	28083.6	25381.6	9249.24	11305.2	9315.09	10762.5	12150.8	13564	17197.6	16638	17787.9
M454T200	454.291	200.302			544809	460156	547013	485514	435804	481798	469754	480445	444532	402036	399105	354041	332979	335715	356601	307172	421172	369790	314635	343716	314014	295363	260080	297677	728655	778541	677866	694937	693962	728427	855697	956362	881195	1.02749e+06	1.04409e+06	1.09662e+06	245923	244565	234664	247634	261891	233055	394951	411618	412255
M166T189	166.085	189.273			42908.5	53424.2	38803.4	40680	49310.4	42478	43745.1	45601.8	35071.2	34978.8	37226.9	77955	95684	32901	38470.2	31305.3	38636.3	35386.2	24031.5	48601.4	46936.3	27753.8	57459.5	54854.5	29028.4	24663.5	33602.4	58576.1	27552.5	43679.3	96541.5	64255.5	56835.9	71010.3	89920.5	51026.8	33112.5	63153.1	169439	58019.9	59657.7	20518.5	29777.5	30180.2	31662.8
M346T383_2	346.063	382.585			879.289	981.56	2807.79	794.621	2514.28	2905.33	581.879	603.068	2580.39	2496.74	650.842	835.578	949.279	2597.56	2801.17	2550.35	2581.23	2517.99	2481.8	2794.76	2598.63	900.789	3065.65	2831.39	2046.37	1864.64	2008.23	2409.23	1937.49	1981.22	2699.71	3639.12	3619.62	2868.1	3002.75	3400.89	2067.08	1841.58	1705.45	1665.27	1741.31	1790.39	1883.69	1831.73	1749.93
M157T127	157.1	127.219			174884	151362	515408	245932	275557	198919	235284	240782	201322	223089	230095	302044	252246	210844	190134	198356	262277	223306	254035	235944	266442	179597	176657	247081	203873	154272	170921	211050	151606	199688	175401	137566	184997	179620	114180	113212	281405	214234	322820	557522	205042	308239	293580	208231	208157
M118T424	118.085	423.58			112131	462625	91672.9	72657.5	65983	88489.9	75750	91439	67450.9	78180.2	114926	63721.5	66925.8	76125.1	131861	79736.3	72614.1	64439.8	62117.9	83696.1	195357	103491	58572.9	56132.6	84266.4	99317.7	93012.3	90240	88761.3	88256.8	73562.7	79240.8	72816.4	75564.6	68817.8	72372	78850.8	60241.8	69776.8	60953.2	73459.6	92250.5	80124.7	80131.6	78583.5
M625T473	625.112	473.31			648.351	640.468	527.277	601.763	655.43	658.521	757.942	870.48	725.862	651.6	789	929.656	822.425	552.928	630.434	1226.64	708.969	788.98	743.474	810.068	913.342	1034.44	1100.62	1066.52	526.466	550.317	572.251	635.643	669.494	568.633	577.747	587.197	621.904	554.526	604.188	612.14	557.396	695.336	496.482	517.189	590.33	510.982	490.418	479.095	467.276
M118T380	118.085	379.923			23885.8	21127.1	26465.7	26585.4	24561.2	22169.6	25119	24036.5	21092.1	24658.5	20550.1	20489	18706.4	20000.8	20991.9	21633.6	24184.1	24227.4	21254.3	20198	20684.3	20723.1	15553	17520.1	32092.1	37135.4	36090.9	31991	35420.1	31640.2	25284.2	37561.1	23702.4	23069.1	21795.5	21839.6	39333.1	38726.6	45964.6	42536.9	38445.6	38484.3	31255.9	30233.9	30242.8
M166T282	166.085	282.391			15049	15390.4	13064	14158.2	15010.8	15799.4	13833.4	15319.2	16263.2	13522.4	13698.3	14527.3	15128.5	12878.9	13240.4	12125.5	14050.6	13797.6	12509.8	13626	13218.3	14347.7	15394.1	15142.1	24956.3	24957.1	26315.2	25561	24844.6	24623.4	43098.3	49917.9	42137.4	42351.6	39904.2	39396	101522	105526	127609	102997	106052	102012	32414.3	37635.2	32395
M245T166	245.076	166.225			30589.3	28741.6	25974.8	25262.8	28929.7	24392.1	26661.9	25123.4	20661.5	23600.4	22096.2	29516.3	21331.2	21476.6	15568.6	19333.3	23202.7	22981.9	10496.1	12965.5	15374.5	13547.8	17427.5	22957.9	14974.9	10956.6	11297.3	10028.8	12976.8	11660.7	29784.7	31289.8	28629.7	27373.2	25999.5	33307.2	90508.6	106417	105139	106152	103707	96595.4	19816.5	19816.5	20187.7
M231T285	231.173	285.402			3085.89	3730.8	2842.17	2288.45	3163.7	3148.38	3355.59	4402.52	3857.03	3471.95	3549.92	4228.77	4465.62	3354.03	3703.64	3303.44	5042.17	4345.57	4483.66	5621.38	5826.56	5567.06	6607.84	8144.61	6344.71	6147.14	6422.51	6625.41	6785.31	5227.67	2260.04	3546.04	3684.19	3711.28	1955.7	3591.78	7602.83	4505.53	6048.14	3648.03	4085.76	6918.77	3268.37	3268.21	3246.11
M265T403	265.117	403.344			72411	81603.2	75691.4	75201.3	84492.1	78709.9	182693	217365	240441	200149	205740	207956	166282	135974	149407	141029	153566	152024	191909	204681	222924	205916	284999	302792	29135.4	25074.9	17841.7	22694.8	21897.7	26284	20850.8	27981.8	44195.5	23168	23134.8	27358	28423.3	22074.4	23841.9	23773.2	18886.3	17263.8	72140	73613.6	73088.1
M215T383	215.138	382.661			4500.27	5852.05	5016.53	10056.6	4488.41	5868.3	7323.01	6856.52	6044.02	6713.45	7232.2	5962.74	5514.88	5136.87	5671.64	5079.88	5605.17	5876.03	4909.31	6961.08	6798.04	5446.54	7704.29	5893.86	3999.67	4614.4	4187.69	4626.28	5075.39	4590.43	4367.01	6897.54	5902.06	4063.5	4833.55	4854.28	3653.74	3298.6	3280.47	3175.02	3467.18	3291.81	4357.04	4349.71	4309.04
M518T194	518.321	194.252			452599	412743	491471	388833	394208	379457	364248	379464	350855	369578	289388	332737	318429	266719	279180	259198	281261	271390	235644	222514	218112	222012	188324	202325	496007	563644	521649	564152	516972	550484	641472	546726	619240	535350	615090	655910	1.01663e+06	978994	926211	1.01933e+06	1.02824e+06	884051	349437	355729	352247
M258T453	258.109	453.24			115466	95111.9	111094	97047.7	93007	101892	80021.8	70116.9	70900.1	75712.1	69081.6	189020	73003.3	76472.2	71597	74645.9	81011.5	67681.7	52226.2	58197.8	54358.4	57417.2	57463.2	57178.7	98836.3	112827	111346	115044	106246	103581	177640	173356	163717	155853	158369	170318	134586	346113	99952	123275	160933	146287	102026	105197	99822.4
M260T376	260.196	375.932			13657.2	19694.9	9656.63	11042.3	11307.3	11805.6	7957.04	8678.89	7938.83	9134.52	8188.71	9181.28	6249.04	7500.36	6501.48	6549.47	7033.2	8414.02	8527.95	9496.42	10950.2	8719.19	10119.7	17779	36176.8	37624.7	76565	36896.2	41939.4	36160.4	51911.9	60188.1	102721	53423.7	50352.8	51954.2	119907	199251	185167	111047	109503	175316	25713.7	25687.5	31607.1
M118T349	118.085	348.82			7406.47	8491.09	8487.77	6431	7901.72	8348.99	8259.66	8963.76	8087.58	8623.66	9745.38	9921.34	6949.65	7994.33	9523.65	8747.21	8504.34	9160.23	8474.54	8375.43	8154.68	9446.45	10900.5	7364.99	11501.1	14656.1	13112.6	13634.6	11593.3	11825.7	6379.09	5857.08	5096.62	5525.83	5395.85	5359.29	22289.2	10639.4	13694.8	12745.7	11878.4	19557.9	14296	13749.1	13703.8
M170T111	170.08	110.939			1.37438e+06	1.65768e+06	1.5146e+06	1.35403e+06	1.5335e+06	1.48962e+06	1.52068e+06	1.72793e+06	1.71657e+06	1.42652e+06	1.42201e+06	1.6838e+06	1.60063e+06	1.21576e+06	870514	1.21558e+06	1.56122e+06	1.59647e+06	1.35174e+06	1.75054e+06	1.52579e+06	1.40319e+06	2.06032e+06	1.59087e+06	1.35255e+06	855889	1.362e+06	1.36938e+06	1.51828e+06	1.24161e+06	1.60362e+06	2.04967e+06	1.83507e+06	1.53241e+06	1.56473e+06	1.71645e+06	1.10819e+06	1.54344e+06	1.41332e+06	1.47306e+06	1.37645e+06	1.40977e+06	767909	781288	806097
M170T57	170.08	56.991			313354	78318.8	131743	74784.1	117202	136343	103688	85190.1	132492	139046	83100.3	130668	77972.8	111110	248731	106968	175652	173424	113297	112426	108625	89084.6	86493.7	167959	303368	92852.7	54585.9	98635.9	62362.1	85046.9	81152.7	46952	155781	81425.7	85119	61206.4	21527	39030.2	38755.5	43372.5	50541.4	37128.3	76454.3	62565	62736.8
M112T321	112.049	321.156			17813.5	13950.5	17856.4	16343.8	16568.9	15844.7	17786.9	2135.93	15226.1	17652.5	15108.5	16817.6	15270.6	13023.7	14346.7	12645.9	13079.2	13325.6	14871.4	14861	14674.2	14635	13790.2	6358.89	19733.8	17213.1	18146.1	18278.7	19236.3	16667.1	22305.3	42289	22507.6	23659	20644.1	24383.9	5963.83	6339.66	9174.01	7491.59	4985.55	6049.29	11266.6	1629.78	11260.4
M258T388	258.11	387.519			2.27478e+07	2.32076e+07	2.26578e+07	2.22789e+07	2.30452e+07	2.19033e+07	2.04674e+07	2.00965e+07	1.99112e+07	1.97752e+07	1.85916e+07	2.12483e+07	2.00774e+07	1.81862e+07	1.83114e+07	1.81807e+07	1.88764e+07	1.87241e+07	1.54472e+07	1.74284e+07	1.6551e+07	1.57751e+07	1.88934e+07	1.84627e+07	2.09681e+07	2.05193e+07	2.13617e+07	2.16113e+07	2.30757e+07	2.08681e+07	3.18921e+07	3.52664e+07	3.35714e+07	2.97463e+07	2.9172e+07	3.05463e+07	2.79902e+07	2.75748e+07	2.45624e+07	2.76207e+07	2.60878e+07	2.75617e+07	1.66893e+07	1.65369e+07	1.65367e+07
M258T498	258.109	497.759			68174	110301	116677	113086	85802.1	53173.2	55302.7	88073.4	62411.5	90234.3	125061	86361.8	281560	100770	82596.5	79917.5	59589.7	79993.5	43723.2	88849.3	71459.7	73651.9	65352.2	67793.8	109491	121022	126230	116348	126030	118293	184615	178975	182402	156404	162539	162384	107981	110178	98296.9	103598	101500	114479	98184.9	99258.1	99258.4
M281T290	281.111	290.231			3221.3	3577.38	15263.1	14262.9	15344.5	3857.97	2182.7	3696.49	19622.8	14059.8	18572.5	18117.2	14031.8	12297.2	2408.95	2868.38	18086.7	2566.26	3645.96	3635.89	4578.52	4462.48	3890.32	14434.7	3251.17	16510	2579.93	3488.07	3840.85	19702.8	21935	3618.38	19830	2628.52	4715.46	21703.9	3409.91	4448.11	3803.54	3043.45	3680.28	4340.07	4704.34	4851.67	4876.69
M157T97	157.097	97.351			192894	324691	208134	176048	209534	182147	250467	262754	440345	226246	187932	201074	258062	20793.7	244300	205367	212657	426330	212616	173280	243298	306969	456375	473311	53282.7	191048	302163	502127	397546	261590	318840	586372	381519	481955	462723	165268	192885	200918	121451	40738.3	242213	24787.4	53581.8	68234.9	67965.7
M608T487	608.087	486.977			642.472	684.396	699.071	583.084	577.453	698.088	529.927	599.988	574.459	590.754	684.158	499.085	481.462	589.067	461.864	471.19	479.013	497.943	446.59	500.808	678.675	675.388	577.713	622.193	1977.5	2219.5	2917.6	2005.93	1453.09	1847.26	2462	1795.22	1207.83	1355.48	2147.68	2143.03	2198.13	1722.65	1875	2582.5	1807.06	2231.81	987.989	971.704	1012.53
M245T122	245.188	121.719			106691	176816	179731	193113	198591	165186	190976	112523	102322	175901	163961	188407	137381	118924	135565	176264	169449	193786	202865	144116	191380	216587	228183	191768	168669	125153	108102	168513	182663	99981.6	110718	75953.3	117034	109222	98623	110995	197284	140603	108737	132690	129515	171684	150719	141526	145279
M183T300_2	183.086	299.931			541995	541517	539571	481439	571468	514733	486133	521206	470952	469293	463798	529441	423095	372897	382482	353704	416071	416058	350337	424392	386073	345873	441873	462357	423617	472155	427777	415358	478429	404014	801788	960390	884356	765796	780648	798252	484301	481050	393839	459170	423682	426601	339364	333794	334019
M183T388	183.085	388.434			13560.1	14889.4	11264.5	11437.2	12446.1	11867	10091.2	9754.78	10407	10812.1	9271.16	11849.3	8246.22	7935.79	7760.9	6560.45	8180.48	10615.9	7795.04	8881.83	7963.56	6524.3	8700.64	8959.02	7366.15	8250.74	7710	7213.15	8689.31	9881.2	23874.3	35395	25487.5	23307.3	22104.8	23121.8	42363.9	41540.6	31064.1	40539.1	36471.8	43289.9	10963.7	10042.5	11090.9
M184T483	184.073	483.287			1.79873e+06	1.64801e+06	1.94551e+06	1.55722e+06	1.75172e+06	1.48606e+06	2.07699e+06	2.14703e+06	2.2452e+06	1.80548e+06	2.11029e+06	2.13031e+06	2.31439e+06	1.96177e+06	2.06018e+06	2.21539e+06	2.33161e+06	2.07509e+06	1.47664e+06	1.66718e+06	1.49592e+06	1.21817e+06	1.70261e+06	1.89485e+06	508316	484938	300605	355259	387277	522301	171048	320863	200391	196739	397804	363019	99087.2	162086	120258	134465	169114	88764.9	828128	819983	848525
M184T388	184.072	387.792			63886.4	71370.7	68301.8	73944.8	72711.4	69810.8	57854.9	64567.1	57249	56071.2	57520.4	64436.3	59949.7	54145.5	52094.5	61946	60677.6	59164	48547.7	63636.1	47335.8	48266.4	62920.6	56171.1	65874.4	64862.7	61234.6	66041.1	64676.1	58787.1	93749.5	104742	106579	94790.6	99444.1	95199	81492.4	77959.6	71394.9	85494.4	79875.2	77581.5	47821.9	49357.1	48645.1
M184T555	184.072	554.955			17850	13785.1	17309.7	16802.9	18367.5	17168.1	22428.4	19096.8	21670	16854.6	19349.6	23149.6	26997.3	19526	18889.7	22459.6	22368.3	21145.4	15953.7	16765	13686.8	12205.6	16306.1	19179.3	8245.37	8236.38	5451.56	5617.89	989.48	7085.02	4726.15	5744.59	4822.97	4697.78	6524.15	6490.4	3798.26	4981.63	4195.26	4212.22	4328.25	3726.27	10846.7	10362.4	10429.3
M245T245	245.076	245.398			2142.05	2764.59	14993.5	14566.7	3188.39	15845.4	2213.27	17797.4	14109.6	2342.1	13709	16207.2	3048.06	3244.49	2272.45	10566.3	12247.4	11070.1	2587.68	2939.02	1133.46	1732.51	17353.5	2817.06	13950.2	13196.5	12503.9	15197.5	13877	11936	22011.1	30851.5	25434.5	25296.9	19064.1	1984.58	15017.9	8546.52	6853.11	8293.85	8061.93	8489.7	7492.53	3555.84	8492.41
M211T106	211.107	105.603			445674	444518	597129	453413	446449	397086	559607	615115	633948	567273	542874	570425	565460	464647	343491	793319	537642	544446	502553	628907	598631	860981	748421	769025	379276	308206	400243	371362	430139	367380	216960	243522	336158	203761	422624	281337	85963.5	174751	159865	188252	156211	177217	326813	320134	338357
M211T127_1	211.11	126.941			88806.1	150027	135947	142633	145304	150587	164268	188974	163818	159898	151465	179443	97560.4	155776	66575.9	153847	159989	42343.1	174808	198341	210759	164020	230454	192838	104020	69142.2	220012	202172	222569	90230.5	131839	202955	220591	132495	121922	137694	115464	79189.5	47669	58245.3	44730.2	49279	88033.7	76055.2	116227
M211T40	211.111	40.395			153932	134325	96139.1	96789.2	127582	100415	111952	130767	151489	122600	126987	211208	83099.4	81982.1	132794	88726.7	128243	96108.2	98092.6	140142	230917	101394	216539	136729	53851.6	40553.3	169147	54431.2	177409	67542.1	224449	219864	35439.1	206982	27597.2	192921	18800.6	28591.7	23987	29947.9	21725.8	94610.7	120428	117995	117806
M211T176	211.111	176.206			33540.9	36121	31226.9	35785.1	32627.6	33532.5	40056	47621.4	46834.5	39938.8	45119.9	49491.1	41751.8	37015	34041.5	34196.7	34976.7	38878.9	45513	57261.8	54190.4	50632.3	59707.3	239444	64283	68373.4	70459	67580.6	71583.5	65810.1	23016.2	24407.1	51008.1	20216.7	45785.8	15674.2	62104.1	56343.9	48870.6	55250.4	33973.5	54829.4	29242.9	28282	29856.6
M237T288	237.122	287.911			11623.7	12971	12278.4	10783.7	12592.2	11052.3	17710	17610.3	18389.5	10910.4	11112.3	13238	10068.5	11357	8636.66	11443.5	9729.54	8912.57	12692.6	14853.6	15193.3	11979.5	13110	14960.2	9634.81	7562.8	8636.25	8257.3	8046.22	7717.96	14320.2	18350.4	13801.1	13261.5	14242.2	14436.4	7415.92	6549.51	2981.38	11899.4	7126.14	3269.37	4353.16	1538.59	1514.37
M123T400	123.054	400.376			14510.1	64920	10723.4	14174.1	13125.2	11963.3	14508.7	13228	12152.7	25003.6	11686.9	11329.4	8679.25	11688.3	9969.18	4200.41	9269.01	3457.7	8532.69	17795	8111.43	18000.1	12083.7	9636.92	21921.8	23626.9	88924	60630.8	131646	40339.2	29591.9	44030.3	81616.7	116463	35833.8	35181.4	280621	257413	191339	142943	237362	206176	31733.6	31666.1	31763.1
M258T298	258.112	297.796			10228.6	9719.79	10328.4	9016.3	10394.6	9567.22	9273.09	10012.8	9936.4	9546.03	8256.35	11268.9	11396.5	10111.3	9411.73	10655	10798.8	11525.8	11282.3	13008.2	13073.3	11237.3	13158.5	12990.4	6712.96	6130.59	5976.34	6199.22	7713.39	6195.51	10995.7	8842.05	9365.44	8909.74	10457.9	9343.92	2326.06	7023.92	6049.37	6356.72	7766.98	7304.5	8288.36	13765.9	8224.22
M222T281	222.097	280.732			18346.3	19261.6	14012.8	14115	19403.6	17213.4	14391.8	13396.5	6555.26	12548.1	13044.9	12360.8	14689.6	7153.18	12238.8	11293.3	14669.6	9430.85	9546.38	18859.3	12416.7	17131.7	13160.2	16393.8	11686.6	9856.72	10651.4	10814	11901.4	9843.09	6545.91	11630.2	9979.96	10217.1	12685.2	10573.2	10347.3	11905.5	11055.8	11252.2	8214.63	11521.7	8323.02	7295.81	8077.26
M259T445	259.128	445.49			15583.6	15671.2	14764.1	5109.29	14317.1	15183.9	34577.4	14489.2	13617.1	14870.7	16464.1	13669.3	32639.1	12875.9	13747.6	13851.2	13938.6	13508.3	13288.8	13722.3	33211.5	33683	37708.4	35987.9	26388.8	21470.5	25216.3	27141.6	26871.1	25557.2	30077.7	38100.5	31656.3	25514.9	26728.1	36508.1	22919.3	22573.2	22753.3	23225.1	28738.8	29993	16207.7	16063.7	16041.3
M203T534	203.149	534.159			67005.9	75460.6	33945.7	35746.1	41250.9	55436.3	193848	212191	176185	48675.9	110911	172473	73969.6	140652	43746.3	133515	27177.5	129024	156925	43083.6	199580	63642.4	113125	168832	51564.5	284221	405570	285084	74019.4	354464	61182.3	459518	413116	87558.3	369158	293625	490949	143748	58105.4	50420.2	317881	426876	87224.9	69636.2	110446
M203T578	203.149	577.89			133345	132797	27111.2	81118.8	22924.4	92668.7	12541.2	37983.4	18156	49368.4	77822.8	67179.8	66444.1	38665.6	43335.7	54220.4	58849	52199.4	30463.4	26140.5	51366.6	84889.8	39668.5	16305.8	140156	151021	157389	153079	148702	140674	205410	177184	184706	175871	89101.6	31834.3	138335	32213.1	147054	156278	26933.8	207554	71913.5	93195.5	89461.1
M203T446_2	203.149	445.719			8982.36	13051.7	7081.57	7324.8	4967.64	7309.28	8740.75	6187.51	6122.83	7370.64	7108.99	5393.91	5422.46	5218.53	6442.53	4972.28	5590.54	5354.87	6019.55	6175.05	7318.03	8083.97	6190.21	5737.68	5926.96	8579.82	10843.2	13956.8	13125.5	8620.62	10248.9	6369.79	8707.42	8144.66	836.692	5188.38	12029.1	7635.68	11754.9	11457.4	9300.17	13715.5	5808.06	5808.9	5865.3
M203T408	203.149	407.764			6722.85	7299.8	5505.99	4972.21	3214.99	7902.02	9120.61	5478.67	10226.2	9879.64	9763.25	2247.71	8560.79	1540.61	4014.89	8235.12	3920.83	3409.85	8592.96	9671	9766.52	9981.61	1660.55	804.403	5869.21	7068.25	7594.51	7312.08	9311.34	7163.36	10710.4	8117.11	9519.23	2587.57	6771.81	7254.15	10426	8790.42	11019.2	10174.7	9479.87	12107.2	6626.13	6811.8	6555.86
M211T79	211.107	79.0245			1.98543e+06	1.58556e+06	1.43641e+06	1.49184e+06	2.18887e+06	1.78745e+06	2.59299e+06	3.11792e+06	2.40151e+06	2.50332e+06	2.64362e+06	2.23478e+06	2.87894e+06	2479000	1.70409e+06	1.77365e+06	2.62047e+06	2.7997e+06	2.4278e+06	3.10746e+06	2.42965e+06	2.16761e+06	2.4862e+06	3.91185e+06	1.05309e+06	874952	1.12212e+06	1.36416e+06	1.42386e+06	1.02601e+06	905754	1.3277e+06	1.09347e+06	854399	858675	1.08305e+06	390792	565530	508067	596354	492507	560204	1.01786e+06	1.04012e+06	1.05841e+06
M422T439	422.034	438.946			239.183	273.457	180.391	245.965	152.739	266.5	206.636	186.235	53.0231	187.038	194.181	133.596	194.46	181.889	190.275	180.47	105.844	138.965	188.148	175.528	279.685	210.101	180.356	194.565	5224.88	4203	5085.54	4893.01	5618.15	4488.84	4796	5620.82	5124.72	4911.88	4317.46	4790.69	5789.75	6815.98	6070.1	5850.37	5956.8	6281.29	1351.12	1437.46	1384.12
M360T401	360.15	401.053			841377	790194	761624	725901	779092	790907	765060	812872	799878	722805	710699	874199	617696	516269	510434	514869	598970	637855	614956	711908	743096	693891	859628	894465	1.00966e+06	934575	1.07729e+06	982582	1.10886e+06	988531	2.24045e+06	2.47653e+06	2.29211e+06	2.02115e+06	2.12136e+06	2.20471e+06	1.04989e+06	978382	1.00491e+06	981474	965746	979276	659452	673098	667707
M157T181	157.1	180.583			32472.9	35005.1	29463.4	32846.7	32696.8	29997.5	39397.9	43773.6	39745.8	37523.9	36605.7	39731.4	38522.6	36573	35140.5	32459.1	39812	35904	116432	51316.2	52355	49428.1	62933.2	62885.4	33244.4	31023.1	31960.5	19735.3	29355.3	25646.1	19614.7	24261	21174.5	22790.8	17746.9	22622.5	37401.4	62782.6	41985.7	53999.2	42711.6	92498	16860.9	22943.1	22938.2
M157T166	157.1	165.712			32770.4	35622.9	34181.9	34083.6	35796.5	35283.2	41359.5	54620.8	42379	40961.5	41902.2	46424.4	47856.1	38659.1	39363.5	40621	44755.2	42018.5	55711.4	58830.5	60155.8	56463.1	58617.4	63557.7	34063.4	26664.4	34947.4	36282.4	33860.9	37732.2	20104.4	23586.5	20652.4	18922.1	18161.7	21265	30071.3	27286.1	34732.2	32284.2	32701	33081	29972.9	28157.1	29017.1
M405T470	405.008	469.69			4394.34	4253.14	3809.95	2927.09	2570.99	3334.92	1620.52	2954.28	2307.82	1673.18	2538.64	1825.2	1419.02	2100.11	1522.21	1122.65	1208.24	1592.82	2244.3	2533.12	3912.06	4420.49	3017.96	3250.88	10861.6	9839.91	10480.5	10533.5	11648.1	10368.7	14505	15787.9	14327.1	12538	12959.8	13358.3	2922.45	2997.89	3465.18	3016.9	2851.22	4126.9	4085.51	4132.76	3994.71
M405T492	405.008	492.427			3220.91	3365.65	3657.05	2821.15	5777.27	3077.76	2637.3	2962.01	2375.11	2494.27	2269.73	2653.92	2425.76	4073.78	2322.46	2203.55	2390.89	2399.06	2655.39	2477.58	2405.46	2391.52	2587.21	3062.44	4392.89	4114.29	5178.9	4979.4	5391.43	4554.82	6503.59	6183.47	7227.02	5499.6	5803.44	5885.51	2956.58	3196.07	2771.21	2513.41	2369.88	3169.54	2537.59	2466.88	2489.32
M183T280	183.083	279.998			1599.88	1821	1030.28	1815.92	1790.31	1854.6	1874.19	1546.4	1427.88	1594.14	1920.89	1727.68	1915.87	1630.54	1419.62	1514.62	1699.82	1385.56	1406.85	1395.89	1685.56	1611.81	2707.84	1879.56	949.795	1052.5	1587.41	1560.24	1444.71	1352.8	1879.91	2504.25	2431.35	1951.91	1431.45	2021.3	1586.49	1135.48	1462.55	2535.27	789.611	1699.98	1487.76	1243.26	1461.71
M313T252	313.162	251.608			5954.35	5892.13	5648.19	5174.53	5977.79	5347.4	5799.39	6223.14	5919.4	6545.83	5165.77	7466.04	7391.47	5235.14	5273.44	4982.9	6263.97	6482.61	5089.18	7420.61	5492.26	5407.51	5988.99	7069.92	8003.61	6861.18	6891	7252.48	7734.36	7076.24	6057.22	8139.67	6322.73	7830.21	6608.94	8596.8	22127.3	24942.9	24249.2	24810.8	22839.5	22249	4354.88	4355.62	4355.45
M263T267_2	263.139	266.791			21900.8	23999	39354.7	18293.9	19494.2	22641.3	19522.1	22861.4	21650	20413.3	19357.2	21718.3	22307.2	16463.2	17162.3	17954.5	20970.2	20003.4	20979.8	27604.6	26000.9	21979.7	27783.9	26777.1	35555.5	34782.7	39328.3	32873.4	45772.8	31927.2	38062.8	47493.7	34968.1	40828.4	34684.5	32695.8	215419	304146	597146	263820	273158	241657	29609.7	30353.1	30587.5
M237T231	237.123	230.505			30964.9	37470.4	27025.5	32461	34279.4	29910.1	36641.4	50232.9	54708.4	36132.8	40817.5	52628.1	48531.3	29553.8	37702.6	32363.4	42334.5	47135	42716.1	50125.7	54032.6	48075.6	66874.6	70215	71621.4	50278.3	54974.3	73252.2	59291	49535.8	76143.7	87706.8	88081	72298.4	75545.2	76807.5	179962	167862	151386	177463	161349	157229	40037	40103.6	40107.3
M360T460	360.148	459.923			11273.3	15683.2	12992.4	12572.1	12624	12580.7	15770.7	17083.2	16096.5	15773.5	15386.5	17427.8	14266.7	12713.6	12413.8	12365.6	14241	14796.1	16572.1	16205.7	17071.5	17873.2	18283.2	19077.8	10766.7	14542.9	9870.17	9956.24	12139.5	10350.1	15232.7	14531.8	13659	13252.1	13264.3	14155.9	19577	19678.9	16815.6	20317.2	16310.8	18995.8	10842.9	10726.3	10976.4
M233T193	233.153	192.75			41808.4	48107.8	37733.2	41136.9	53040.3	42117.3	59897.2	70224.2	62682.6	58056.8	52672.3	65942.7	58693.9	50614.9	37964.7	47941.2	49250.1	55144.3	69037.2	84027.1	69160.5	83071.8	89685.1	91409.7	37825.5	26232.2	39268.1	38957.7	43305.9	34579.1	14660.4	15652.6	19058.3	20941.7	19665.8	21490.8	35638.5	39755.3	28425.9	32484.3	5601.03	37789.9	29303.1	29327.3	33301.9
M87T300	87.043	300.318			13595.6	12900	12353.3	12327.9	14699.5	14749.5	16198.3	14847.6	14824.2	17232.1	12063.3	12514.1	12807.2	15926.1	14709.7	13590.4	9768.52	12756.5	11219	10447.7	11215.4	9367.41	14729.7	8358.36	10948.1	9910.6	11391.9	10206.7	11794.7	12004	16483.7	19855.1	23327.1	19540.8	19858.8	28617.4	12804	13103.3	11791	12055	9662.51	11551.7	9603.06	9596.38	9794.31
M277T109_1	277.125	109.4			83914.4	98128.1	87826.5	91820.6	54043.1	86333.7	84918.3	94783.4	89407.4	87580.1	85677.6	98342	74864.2	66866.9	56676.1	72147.4	73431.1	75515.8	69041.6	80396.3	71762.8	69697.1	92989.7	91193.5	88970.2	97813.9	78735.9	75728.9	122797	90214.7	79004.5	99915.2	77294.3	62106.9	66446.2	98523.1	55364.6	54600.3	38760.7	56762.7	58851.4	62343	37983.7	33702	37980.1
M405T426	405.008	425.603			1004.53	1177.26	1587.61	1170.32	1386.68	1272.95	995.732	739.015	704.415	515.04	1272.84	677.815	922.619	913.547	742.256	1007.2	965.657	1270.25	936.568	1218.38	1418.04	1455.65	1805.96	1812.04	11271.3	9391.38	11096.2	11282.4	12361.6	11509.8	13498	16428.8	15264	13496.7	12572.2	14172.5	14367.7	17116.8	13106.9	14508.9	15273	14671.9	3909.54	3772.21	3852.17
M102T355	102.09	355.49			128831	104297	122521	110402	89215.5	89523.2	121379	96768.7	88391.5	106712	85704.1	80205.4	83413.1	74554.4	82990.1	107040	105767	100050	71506.9	108083	78336.8	85317.7	82973.1	98060.3	107553	117082	68076.1	110101	118997	110362	83765.3	63995	99844	66134	60498.4	105989	83251.5	74855.7	52884.8	61939.7	46457.1	50485.1	89305.5	83743.9	89268
M345T283	345.132	282.608			2496.42	2688.3	1931.96	2159.78	2298.23	2241.6	2509.66	2342.91	3262.47	2449.32	2821.9	2746.43	878.912	2615.32	2134.95	2325.72	2441.73	2596.01	2581.44	2635.55	2940.55	2867.72	3430.15	3260.49	2367.53	2492.52	3086.08	2998.94	2424.52	2816.97	2395.15	2343.77	2160.09	2195.24	2087.8	2349.1	3375.01	4424.21	4322	3547.32	3926.22	3698.13	1730.23	2021.11	1959.8
M422T470	422.034	469.967			1343.27	1497.24	962.258	1145.94	882.246	1150.38	663.445	923.368	728.323	585.64	1037.88	757.317	662.755	598.718	654.385	576.806	518.741	797.668	1068.68	760.553	1215.45	1443.22	1157.08	1223.8	3943.17	3637.4	3668.22	3569.36	4115.77	3645.8	4836.79	5555.98	4953.53	5027.71	4806.56	4730.98	719.242	758.283	753.533	765.623	572.431	899.548	1362.56	1362.48	1345.94
M263T142	263.142	141.887			147110	139918	142838	172901	173624	155413	200850	206155	194365	185992	193736	213651	171601	144623	116541	144123	159297	160106	197279	227612	199730	212067	235758	251090	127466	68845.4	111525	79953.2	108555	117960	53085.6	52401.6	55059.5	55315.2	49449.7	86179.3	54552	68444.2	70081	63548.6	106491	99507.3	111195	115279	111191
M302T438	302.063	437.536			6143.67	4267.39	4952.1	4431.29	4796.91	4247.88	4614.75	4569.9	4023.17	3878.96	3785.63	5182.17	6102.01	4598.69	4684.43	4303.8	5432.49	4879.44	4524.7	5486.16	5853.34	4825.4	6717.79	6226.03	13189.4	6163.23	12867.1	12976.8	7991.83	6096.1	11102.1	12724.2	6469.94	6192.57	6438	6836.12	3954.53	5414.01	3357.4	3452.97	3361.87	3165.73	4297.1	3439.54	3427.09
M277T276	277.118	275.512			19100.8	15542.1	19344.6	17600.7	17789.8	17658.7	14348.5	1324.39	14129.1	1438.55	13488.1	1161.98	15298.6	14955.2	14405.5	15114.6	15752.4	15789.1	1326.87	15780.3	15120.5	13210.6	12344	15004.7	14532.3	14122.8	13240.3	12445.2	14716.5	11944.9	17519.2	20899.6	16359.4	17164.1	15031.2	15035	7075.21	6607.5	6016.78	7584.34	5339.18	20106.3	10735.3	10916.1	10937.9
M87T423	87.043	423.493			6986.77	7059.86	6952.09	6417.45	6894.75	7092.16	6083.41	7051.13	6338.82	6773.25	6297.49	6864.95	6395.71	6284.61	6170.31	5500.59	7007.15	6519.09	4856.57	5313.18	4602.64	4375.77	6221.08	5648.36	2876.4	1749.74	2957.17	2875.22	2924.15	3085.72	5857.22	6673.4	7196.39	6124.81	6767.65	6891.26	3339.26	3070.81	3308.64	3626.36	3158.56	3138.33	4183.16	4119.14	4079.6
M124T302	124.041	302.246			27874.8	14710.5	3378.66	25620.2	24823.5	22208.4	5179.44	5771.71	17197	4103.33	17300	4052.21	22506.9	659.696	23351.1	22491.2	3850.73	19043.9	6145.25	25097.1	26150.4	20957.9	7266.09	22163.6	23908.5	25953.4	26195.5	19256.6	27202	20840.2	17123.9	22078.4	13557.9	16516.7	10707	794.005	3317.03	2995.17	4671.88	2976.06	3582.6	2956.22	26383.2	24348	24870.5
M112T178	112.049	177.518			101830	90404.2	101869	97438.7	89760.7	85643.4	73090.9	58973.4	47809.3	53953.2	34808.7	54037.1	82128.8	73053	62862.4	70438.5	93516.8	83237.7	48874.6	44432.5	40965.5	36489.4	35635.1	40676.5	66006.3	50819.9	66903.7	60442.1	67626.3	57653.2	46603.7	55765.1	47793.2	51319.5	46015.4	47852.9	24659	27943.2	25987	24448.7	23832.1	647.53	46541.8	46776	46878.4
M522T361	522.213	360.788			2100.88	1555.58	1714.51	1842.55	1814.89	2206.38	1526.43	2424.47	2331.39	2004.62	2213.95	2400.06	2154.55	2312.3	2813.91	1872.43	1320.2	1751.46	2291.13	2216.29	2906.26	2119.03	3082.5	3007.52	2448.06	1956.13	2468.94	2633.44	4039.92	3031.62	2589.17	3058.1	2909.5	2431.78	2805.89	2698.46	2508.47	2839.89	4106.94	5430.94	4573.39	4390.89	1590.07	2406.38	1690.77
M246T431	246.155	430.504			9040.35	7985.65	8236.38	8185.51	6653.85	7306.71	7146.88	7193.69	6158.19	7803.6	6928.47	6119.65	6078.9	6327.58	6342.16	5820.94	5682.87	6102.19	6385.24	7576.76	7795.81	7640.36	8303.76	7049.44	28379.5	40075.7	34719.2	31743.5	32193.5	28871.8	24554.9	26163.2	11135.5	26876.2	26011.1	24542.6	121399	376534	121125	388119	122813	388047	19440.8	19702.9	19119.2
M759T99	758.567	99.244			226903	47379.5	184053	287840	46092.1	166254	226130	72041.8	45308.3	262758	191028	23682.6	89060.4	247088	289374	361022	144214	150713	117507	60062.9	89263.3	62663.8	9148.54	14326.5	125681	646118	323808	354502	363656	142928	126807	95345.2	62680.6	107128	183986	220917	312171	264204	140332	158893	184760	259363	264407	175201	136051
M781T147	780.552	146.739			158729	80765.8	206961	155582	72679.7	120132	122880	76332.7	65661.5	114391	79308.4	25772.7	41455.3	81976.4	71903.3	89880.8	81207.6	77675.9	68949.6	32363.3	87648.7	51035.7	4001.28	4747.63	277315	301465	292765	271340	231389	258967	165876	107642	104325	180042	138551	160361	146691	140973	174848	190561	144034	151413	188096	189867	188309
M261T431	261.154	430.551			13538.2	11413	13426	12889.7	12577.9	10908.8	11621.3	12581.5	12210.7	12283.8	11348.5	11437.6	1648.18	12078.2	13339	12188.8	13984.8	13871.4	15107	15928.6	11982	11775.4	12813.9	13179	9577.4	11609.6	4570.62	7857.27	7792.26	5718.85	840.504	813.818	982.924	900.381	1302.03	949.761	2853.18	3855.48	3721.93	2768.8	3520.22	3947.53	5546.93	3773.24	6222.99
M139T210	139.053	210.2			7541.47	8983.35	8713.04	7545.52	8393.4	9147.32	10297.2	11840.1	13917.5	8613.55	9481.37	11353.2	11540.8	7110.46	9058.99	8547.32	9978.24	10331.8	14183.8	14256.5	15601.3	14515.6	15023.3	16743.2	5884.69	4842.77	6051.97	5958.04	6194.25	4127.94	2198.5	6829.22	2138.43	2661.08	5907.88	2754.16	6851.87	7127.48	5910.96	7610.08	6647.72	6100.27	4968.91	5863.8	5867.31
M231T210	231.173	209.653			32809.8	34224.4	32994.5	37030.7	38580.2	33105.9	42599.2	50528.1	49413.1	66190.4	46222	69851.7	63765.5	38015	34963.9	35294.9	58280.4	38825.1	51238.2	60021.5	57816.6	54498.1	71981.4	106120	67008.3	66476.8	65635.3	68426.4	71969.7	60877.3	70913.2	90386.1	86779.8	80089.2	79009.9	75930.4	190226	186520	179245	213698	179964	171500	47302.9	50521.9	45286.7
M255T49	255.064	49.404			1.2493e+06	1.09769e+06	1.22347e+06	1.18257e+06	777093	768626	924765	846574	746592	864295	515647	622563	876730	610382	706201	597478	656383	865772	589195	402002	590533	588507	530283	268323	1.28191e+06	1.08307e+06	975100	916716	968678	878736	2.43576e+06	2.39387e+06	1.69735e+06	2.33331e+06	2.35485e+06	1.79026e+06	4.99118e+06	2.91883e+06	2.42367e+06	2.53672e+06	2.44079e+06	2.25277e+06	773099	779361	778002
M428T552	428.035	551.543			409.732	458.195	298.193	334.735	333.75	405.753	224.654	311.075	305.147	243.248	306.287	223.594	281.238	269.798	252.704	253.892	151.977	235.073	263.088	198.249	275.284	349.474	285.703	214.607	1046.58	1201.39	1114.51	1053.24	1225.38	1038.97	1118.16	831.492	1179.95	975.883	888.839	1088.75	608.867	587.614	682.552	583.025	474.144	745.989	348.909	347.018	350.54
M757T41_1	756.552	40.826			149869	132990	147834	25283.8	137619	131204	20848.3	14617.7	159844	162126	165469	5485.82	134534	132431	116343	139059	154032	146384	164267	9005.23	163043	162482	167044	169047	91356.6	118586	25384.6	31743.6	90604.9	21904.2	64240.6	12783.3	17381.3	18616.3	23014	73845.6	65545.1	15127.1	61845.9	74538.6	58900.7	15017.2	140418	134726	135862
M522T453	522.201	452.87			113269	114888	133500	151670	136322	124133	89186.2	104089	89935.8	79703.8	87740.2	115806	86413	75180.5	91645.6	66292.9	84769.9	74966.7	97654.8	81265.3	67002.9	99826.1	141084	139898	113241	159389	115653	115428	127560	108790	79943	90436.2	86634.5	82019.3	80771.7	84874.9	161467	205766	152176	162824	173343	151699	66794.9	66659.8	66626.6
M219T442	219.097	441.585			4657.99	3743.92	3684.04	3430.24	5370.11	4120.9	2822.89	3200.87	3535.45	4645.78	4747.61	3603.04	5438.55	2430.85	2005.38	4106.52	2360.08	2790.57	2613.66	4563.8	4590.62	4315.52	4778.48	5495.34	3236.66	3362.01	3313.04	3043.49	3874.33	3214.96	4469.43	4377.38	4300.54	4201.53	4107.3	4149.76	8325.98	940.482	7632.78	8516.39	8244.47	7660.54	1567.06	3139.86	3152.25
M522T401	522.201	400.88			20529.6	21492.8	18717.9	18400.8	18700.6	19084.9	17702	16390.5	16306.9	17247.5	14644.2	18483.3	17061.4	13358.9	13770.5	15208.7	10310.1	15495.3	14941.4	19470.2	17047.5	15432	18008.7	22729.3	7250.78	13978.1	15580.6	6545.95	7470.15	17847	9701.85	12065.7	10749.5	8969.53	19125.6	9701.44	124136	154716	64301	142041	89432	124454	17370.5	19088.7	18824.5
M246T445	246.155	444.845			10325.4	14953.7	15878.7	10644.1	9942.75	9312.42	7993.99	9556.33	11280.8	16176.4	15060.9	7653.54	7638.83	12783.2	12805.4	7169	7562.53	12212.5	12965.7	15049.2	9681.27	9630.65	7567.13	7754.32	59396.2	37401.1	73104.5	66699.3	66895.9	61454.6	48051.6	37401.6	50368.6	52608.1	43567.4	35238.5	118963	119439	113490	123195	92560.9	130586	26160.5	26104.6	26135.6
M155T247	155.009	247.393			10884.9	9026.74	9279.42	8824.36	9973.31	10173.6	6735.14	8200.36	7920.57	7550.35	7933.65	8311.24	7298.81	5754.13	6881.96	5404.04	7226.21	6015.89	4059.97	4670.37	4089.57	4131.9	4172.68	3893.11	9702.78	9487.93	9358.96	9350.95	9729.27	8827.6	12288.8	11921.1	12502.6	11747.1	11837.1	12047.2	6034.59	6127.39	7223.41	6491.78	4828.59	6186.23	5598.55	5598.74	5479.9
M237T318	237.122	318.166			16226.8	15639.8	16177.2	17235	15648	15494.9	17500.4	16694.3	16640.7	15811.4	17099.4	17330.3	13981.9	13102.2	13457.9	12584.1	15301.9	14541.2	14239.3	15705.8	16580.6	15591.5	16372.6	19200.8	8437.04	10134.3	4273.72	9026.32	10242.4	8689.74	12781.2	15827.9	11090.7	12575.8	11757.6	12585.3	10793.3	9890.13	11501.6	10256.9	10199	11734.3	8575.85	10739.2	10726.3
M133T309	133.06	309.399			1875.86	1901.52	1179.31	1929.24	1953.42	2863.31	1344.95	2699.58	1767.01	1855.91	2601.52	1803.3	2068.99	1952.93	2325.22	2329.95	1680.22	2513.77	2310.81	2109.11	2704.16	2177.04	3146.9	1558.88	2798.25	2230.88	2806.96	2635.11	2293.77	2482.25	3463.38	8486.14	3144.02	7532.48	2724.54	2474.47	8786.37	11079.6	12822.3	35892.5	10278.4	8771.28	1311.55	2018.77	2031.82
M274T360_2	274.186	359.685			4075.4	4652.69	2798.34	3731.05	3460.89	4083.09	2154.5	3053.52	2383.73	2652.12	2879.57	3277.47	2879.32	2664.1	1529.67	1205.8	2847.71	2429.93	2805.84	2706.16	3780.71	3254.37	4083.43	4073.25	23626.2	20092.9	20614.5	18572.8	13895.8	21921.8	18549.5	32359	25750.1	22057	23803.9	18642	57240.5	58485.1	32992.3	58954.2	62036.6	50829.8	9192.08	9796.36	9627.06
M203T399	203.102	398.551			10042.9	10240.9	8069.48	6042.01	8028.81	9433.06	7070.58	10002.3	11068.2	10611.7	19170.2	16545.2	6982.75	8665.45	7177.61	11173.9	6923.85	10431.8	10626.8	8586.91	17620.1	12517.7	12017.3	24708.5	7179.16	3927.99	5391.78	3628.01	5522.55	8049.05	9849.66	9242.1	11687.5	6548.88	10926.2	6225.86	9596.79	8000	7530.48	11057.1	11655.6	8145.6	6223.13	7136.78	5606.83
M245T431_2	245.112	431.311			15089.9	6259.13	7431.4	7056.1	9177.95	13803.2	16262.1	17065.6	9820.73	15290.7	15712.7	7014.53	16909.3	15849.6	15261.4	15008.1	16845.7	5144.38	17514.1	18463.8	16688.3	9990.76	20182.7	10063.7	8188.7	8569.02	9685.37	8958.1	8123.15	12932.8	17942.2	21730.4	21719	19151.6	19538.8	20048	27254.9	28058.8	26928.3	23750.2	23391.7	27009.4	11868.9	11707.1	11485.7
M246T418	246.155	417.688			8485.28	8975.89	8432.51	8387.3	6989.22	8470.05	5095.3	5974.07	5278.39	6774.15	4128.99	4352.78	7066.81	5072.46	4957.77	4376.55	6893.07	5078.19	4655.32	6241.89	7742.07	5580.29	8824.29	4620.78	24250	24675.4	25983.4	24193.9	24889.4	24269.7	30027.3	32841.9	33850.5	33260.3	30613.3	45599.5	252669	107253	105522	112429	113621	110924	19153.2	19027.6	18895.7
M173T349	173.091	348.94			4279.98	3934.34	3540.41	4128.89	3892.26	4305.93	4089.42	3931.44	4177.99	4622.67	4556.51	5252.5	4381.6	3909.38	4337.82	4521.68	4063.42	4287.28	3815.19	4934.06	4073.48	4460.36	5463.31	3896.87	3909.05	4931.76	3983.07	4487.05	5303.5	4451.02	4332.83	4387.37	5018.23	3823.15	4095.01	4590	12317.4	15694.3	16253.9	12006	11355.4	10164.3	5062.79	4955.61	4701.36
M130T283	130.085	283.173			42941.5	45664.9	48018.9	42581.7	46032	47182.4	72252.4	80441	73879.3	71635.5	66630.6	74501.8	77564.9	66280.3	70215.1	65796.1	77224.2	78243.2	85880.6	99443.7	102520	94815.3	113307	116337	160399	154513	156128	160857	172195	143486	49106.7	48949	48190.9	55405.9	42913.1	49070.3	150466	125974	118025	129002	129188	128351	59310.6	58473.1	60142.7
M134T331	134.044	330.707			16662.7	16704.9	12872.8	12152.9	18995.5	11303.9	13434.5	14325.4	20146.7	16689.4	16777.2	19778.8	15587.3	13785.6	15555.7	16209.2	18395.7	19172.3	15565.7	15300.7	14768.8	14315.3	16876.4	16404.2	1488.27	1331.79	1209.21	1189.92	1420.37	1364.52	1369.72	1255.26	1593.71	1117.89	1230.6	1331.12	1120.51	1442.59	1063.75	1262.9	1278.17	1173.8	8008.36	8203.3	8109.95
M274T381_2	274.186	380.682			7785.67	7949.63	7656.14	9989	21944.1	7851.03	6872.36	6512.51	5143.65	10407.2	6657.13	5233.35	4528.18	6590.54	12716.3	4408.12	5406.22	5820	5249.75	6303.05	7049.32	11472.6	5763.16	9001.49	24013	26731.8	25120.4	29849.4	25514.8	82762.2	28804.9	32333.5	42723.8	29404.6	34255.1	29330.4	309055	113214	144223	124777	121459	114501	21541.2	18957.6	18951.1
M310T246	310.147	245.621			9127.12	9514.67	9202.73	9066.56	8872.28	8746.14	7823.34	8107.97	7541	7328.63	7633.65	8800.91	8148.08	6772.09	7054.03	6470.04	6811.85	7516.18	6458.72	6997.39	7316.69	6918.4	7990.03	8616.98	6282.56	5258.33	6737.67	5831.78	6321.83	5649.73	9063.83	3910.68	10336.4	4529.44	8288.86	10527	3339.16	5788.31	4718.01	3984.89	8287.22	1824.63	5435.71	5486.62	5482.2
M255T150	255.064	150.102			61263.6	59292.4	36126.6	36293.4	36488.5	66738.1	64572	33777.1	81765.6	50862.9	58714.9	41302.3	131416	46958.3	44406.4	27743	63627.6	56428.2	125512	150829	42865	137444	57639.9	40729.8	57609.6	67248.6	50869.8	59756	123743	45947.1	165713	197572	184978	167342	163611	167352	63735.6	58498.4	53673.8	91145.7	53336.1	51743.4	69980	70000.3	70092.8
M175T279	175.095	278.799			5785.19	1210.51	876.751	1111.04	1510.89	5602.35	1153.94	1343.8	720.91	7024.05	760.065	3459.09	1295.01	1772.28	4086.48	704.451	911.166	1630.89	5242	900.767	5708.85	6923.24	4832.13	4555.72	5542.12	3389.7	868.458	954.035	8182.96	4544.91	1717.9	2020.41	4112.51	7665.57	1847.12	2968.03	2501.07	4546.87	2011.48	3456.67	3994.09	3710.51	1941.42	1591.51	1583.9
M136T302	136.075	301.899			21049.3	17947.6	23201.1	17344.4	20793.6	19906.8	19830	25020	16644.1	22643.6	16391.9	20775.3	14401.6	12562.8	15027.9	16230.6	16042.9	15899.5	18478.6	27496.1	17473.8	18727.1	27645.3	28429.1	45694.9	22084	28434.1	31776.7	28793.1	31909	89490.8	101635	98889.9	80700.6	64075.1	73716.3	201600	191917	197421	178824	188237	193262	27116.3	34958.2	34900.5
M112T242_2	112.05	241.92			328445	330302	287278	283762	316819	292287	232481	224017	217419	203709	192048	267919	236778	191221	208673	169836	214879	228425	157308	191420	174833	162289	209390	224395	262746	247920	268182	272190	267099	243325	496219	537573	523561	442606	462490	498854	248482	240255	173850	225899	194297	196072	145940	147074	147830
M114T262	114.054	261.545			10745.7	9374.86	10631.8	10413.8	11013.6	10624.3	10227.5	11072.4	9537.95	10052.3	10108.1	11121.5	9657.57	9669.68	9661.55	8690.99	9474.79	8573.77	9113.54	470.213	10640.8	9826.66	12131.5	11426.7	17180.4	16559.9	14855.9	16335.3	18206.2	16000.9	14622.4	16580.2	4751.47	14452.5	14722.8	14464	9403.36	9587.47	9543.71	9109.02	7934.41	19558.3	10283.8	10278	10329.5
M302T369	302.063	369.333			610.785	16449.2	946.491	1045.76	1378.29	16457.4	21752.5	1177.24	1497.28	21625.8	857.348	22570	18593.7	17672.6	16693	721.964	863.391	17781.9	18388	1505.15	1063.96	1278.61	1420.04	25066.7	9654.54	8342.52	8538.32	7473.05	8293.8	9224.24	13993.4	16436.8	14252.2	766.192	985.458	14772.4	11354.3	10214.5	11154.4	8684.18	9407.24	10948.9	2904.16	7103.23	7102.33
M311T397_2	311.125	397.284			8364.14	7718.46	10426.9	8808.38	7469.48	7779.08	9452.29	9206.34	11609.8	8757.65	9379.87	10693.9	12074.9	8077.44	6468.58	6384.61	8645.56	7557.88	8095.44	1765.24	6431.96	9377.81	12614.3	10980.8	6451.9	6893.32	2514.86	4820.27	3999.99	2649.08	7640.21	15493.8	16939.7	6105.5	15171.7	13149.8	14033.7	15626.4	13274.6	11461.3	24652	11011	7853.62	7853.38	7572.09
M311T363	311.122	362.588			2597.26	3987.48	2722.48	3591.57	2701.91	3702.7	3319.4	4150.39	4120.92	3972.88	3769.91	4839.2	3450.68	4389.5	3559.26	3817.36	3568.77	3338.73	4742.14	5298.01	4492.81	4630.57	7240.45	12514.1	2871.62	4822.03	3339.74	8825.55	4029.11	8455.35	9373.76	10566.5	11879.7	12326.1	9435.92	9963.94	21661.5	20202	19996	23153.3	17563.9	20836.5	4042.3	4086.07	4171.4
M269T296	269.16	295.578			10625.1	11559.4	9774.56	9260.63	10640.2	10320.7	6827.65	6860.91	6091.11	7902.03	6063.28	8079.14	5895.95	7032.84	5112.85	4839.53	5717.04	6205.98	8149.99	8899.9	8170.68	8108.89	9711.03	8134.67	52907.6	47865.1	58443.5	57632	62485	55669.4	89633.1	106075	102680	95431.5	92078.1	100538	168937	185890	168274	195306	181306	179836	34179.5	34994.9	33931.9
M269T315	269.159	315.431			4040.81	3939.9	5413.38	4216.75	5129.16	6554.65	6348.13	4290.27	4143.74	7429.39	3898.96	4764.55	3371.31	5204.52	4734.23	5992.62	3563.74	5114.37	4514.37	7715.46	6931.74	4188.21	5373.8	6990.87	8155.19	12907.2	12635.7	12397.2	12711	9986.27	15303.3	15302.5	16003.8	13854	12748.2	15408.1	25452.7	11049	25121.4	27890	24883	25231.9	8741.9	8823.58	9044.03
M219T316	219.136	315.609			13621	10709.9	12543.5	11783.8	14758.3	11306.4	12754	13273.8	12122	13097.8	12565.7	11085.7	12463.8	10389.8	10669.4	10786.8	11577.6	9919.25	13163.2	9375.88	4813.32	7220.96	11232	9043.76	11911.6	14215.4	10969	11932.3	13284.1	11519.3	17861.8	18183.5	17216.7	14645.7	15232.5	16704.8	13689.1	18476.4	12857.7	12653.5	5193.34	12894.3	11637.9	11976.6	11811.5
M130T300_2	130.049	300.058			191394	184668	196125	187926	193722	179101	193820	215942	207149	198789	188697	206773	193537	161367	166122	164813	188111	190261	175268	200767	187462	174646	209760	203574	30290.1	38665.4	33331.6	32601.8	33386.6	28582.3	44147	46872.6	40264.5	40164.4	37496.6	50114.7	21329.4	19945.5	23628.9	23119.4	40204.2	18152.2	83144	83447.7	83143
M684T469	684.254	468.531			26272.3	27969	24805.3	24276.2	26700.1	24596	29807.3	30355.6	28993.5	33093.3	26743.7	30846.4	28898.3	24377.7	23283.6	23359.4	27526.3	27282.2	18399.2	23159	20858.1	18095	25064	23546.8	4988.51	4613.38	8226.9	6763.22	4027.97	4189.6	7838.05	18379.6	10406.7	10693.3	14250.3	16387.7	436837	525123	359918	478606	1.28148e+06	480946	77316.5	71958.2	75425.4
M203T263_1	203.102	262.68			9323.94	52216.7	64930.6	54076	60172.7	55264.6	35599.1	9342.25	7295.1	8115.44	24641.5	10140.6	29853.6	28177.8	26678.9	25162.7	28201.9	28749.5	9535.79	10942.4	9590.43	8861.32	12993.3	27382.9	9070.98	7003.7	121638	14112.4	6336.23	111459	8202.4	6224.1	5936.67	8045.14	6110.53	8254.05	9978.19	16771.8	7382.89	15976.3	17451.7	10129.9	15456.4	42410.7	42192.4
M203T298	203.102	297.853			21200.9	13844.8	19569.6	20830.2	20290.2	17332.6	15526	15027.8	11040.6	13956.8	11503.7	11740.6	12674.8	12691.7	11644.7	11427.8	2649.5	4334.37	15148.2	18389.8	16938	10662.4	14335.7	17467	15375.7	4940.92	19260.2	23284.1	19939.7	20225.3	15780.4	16473.5	11547.1	14509.2	5858.25	7833.12	27018.6	23973.2	31127.6	28765.2	25566.6	26984.9	13657.3	14805.7	14806.9
M235T185	235.118	184.503			156144	111466	144944	95223.2	109989	96001.5	137581	153804	90522.2	133636	83842.6	314185	241897	115688	101034	254185	146554	298730	98367.9	133537	108413	93289.6	140314	139017	74351	67681.5	47332.5	72528.5	84181.4	71009.9	67770.2	74902.8	69319.4	65410.7	58915.7	67316.2	104297	103987	104445	98198.1	99723.9	100321	74452.1	74444.8	74526.8
M522T163	522.354	163.368			3.01001e+06	1.73033e+06	1.24414e+06	1.33448e+06	1.61061e+06	3.19989e+06	1.04944e+06	1.30779e+06	2.5146e+06	883671	936518	1.53438e+06	2.12012e+06	1.16576e+06	477918	637727	1.58607e+06	1.67645e+06	533832	874575	1.25567e+06	557496	857196	1.30652e+06	1.54621e+06	788430	1.96864e+06	638896	2.33779e+06	635702	2.96057e+06	932326	44917.5	3.51869e+06	2.89699e+06	3.06171e+06	255989	1.06278e+06	1.08278e+06	492510	870425	1.14455e+06	90483.3	93411.4	80884.4
M268T240	268.057	240.429			10950.3	11856.2	11694.9	9035.77	10474.7	12578.1	14243.5	13064.2	14153.6	17814.2	14385.2	12741.2	16086.6	14346.7	19153.6	14300.3	16601.6	14640.8	17364.9	15772.6	15365.4	20634	12346.1	14880.9	1998.56	2524.18	2197.63	2439.55	2799.62	2394.37	38180.7	41943.4	41887.9	36962.1	34860.2	855.361	118667	121138	100647	114570	110708	108734	9217.34	9401.48	9834.9
M274T446	274.186	446.19			5109.15	5027.52	5589.94	5387.64	5027.74	5335.71	4728.4	4754.28	4669.07	4901.44	4424.79	4569.54	4652.26	4112.77	5143.23	4653.57	5349.47	4506.94	4294.99	4342.43	4572.88	4511.94	4104.68	4909.98	12392.3	14165.8	15272	14065	13440.8	12301	11687.8	8468.98	14708.6	9743.51	7482.39	10760.6	24035.7	70814.9	76120.7	23264.4	73864.3	70959.8	9623.96	9649.15	7521.37
M274T417	274.186	416.862			3651.26	3892.98	3427.37	3808.86	3781.21	3405	2966.02	2997.68	2703.72	3499.51	2932.65	2668.77	2535.63	2579.51	2530.69	2511.34	2593.94	804.327	2657.85	2879.39	2782.95	3582.27	4718.58	7017.2	8337.11	8994.83	9541.85	10828.3	9045.56	8779.98	10301.3	11133.6	11793.8	11982.8	10319.3	9161.44	23773.9	32603.8	34682.7	33538.4	34008.7	33579	7937.44	7623.93	7782.6
M136T426	136.061	425.785			31106	35615.8	30594.9	26750.4	31124.4	31387.9	26016.6	27472.5	29121	23403.5	27967.3	30950.1	27853.9	23965	22046.5	22396	27206.8	27323.1	24237.7	26937.5	25823.8	27568.5	31066.6	35111.5	15669.5	15100.4	13911.7	14054.9	17672.8	14397.1	27698	32573.6	30726.2	26671.2	29593.6	30482.2	6447.07	6778.64	5938.97	6631.24	7118.28	6723.32	15833.4	15832.5	15833.5
M267T346	267.109	346.156			19831.6	20475.7	19291.9	20950.7	21114.4	18098.6	18343.8	20275.5	17856.3	18883.7	20012	20531.5	20786.7	18532.4	20261.3	19575	23554.2	21562.9	15723.8	19676.3	19434.8	19001.1	23046.6	23228.1	13319.1	9395.81	9942	13620.3	12040.2	9830.27	22323	20455.3	22284	23751.8	21034.9	19511.9	36151.3	34489.9	37111.5	37348.2	37287.9	40104.4	15774.2	15775.3	15253.1
M130T394	130.049	394.072			47488.4	50520.3	42705.8	47628.1	42459.1	47631.1	33487.8	40777.4	30806.9	37792	33734.2	40662.1	29839.1	26373.9	27749.7	23115.4	26861.1	26310.2	48120.2	57257.8	65949.8	63612.8	74300.4	79326.6	384097	346634	387545	786260	392153	766519	489873	557161	1.22038e+06	1.16167e+06	483230	1.12553e+06	1.36e+06	1.28542e+06	1.18869e+06	540213	1.21648e+06	1.19858e+06	200807	201438	231462
M518T222	518.309	221.875			7398.73	8473.7	8025.6	9156.04	4692.08	2893.8	8091.24	10256.7	9518.39	7935.4	9211.85	10142.4	8013.72	3003.15	7494.74	1866.54	7910.79	8219.33	9109.26	3081.44	9633.86	8292.67	4935.76	9630.37	6455.86	6194.48	5922.21	6381.21	7699.89	5479.28	4841.04	6088.8	6837.7	5711.04	4641.53	5590.41	7067.12	6494.94	6380.04	7526.13	8955.99	6442.76	5708.39	5728.96	5864.24
M152T285	152.056	284.503			132266	109659	131425	128331	129458	132201	126787	113184	95737.3	114874	102301	122907	115105	97808.2	106131	94715	107773	101811	80341.7	99871.2	97530.6	79217.3	99877.5	107570	76923.8	79205.8	82372.1	84461.1	85910.9	82063.3	157269	170304	179850	144353	151285	161240	497334	556701	495357	490224	520722	491214	125274	127965	128889
M152T322	152.056	321.968			24759	30324	21194.2	18230	22938.4	21266.4	23200.1	16151.9	14716.7	23644.1	22626.8	23462.5	18451.2	15463.6	15790.5	15312.5	15619.6	18300.9	106312	19211	24191.3	22310.5	26990.9	21380	53659.6	55069	63525.8	60518.8	58639.2	50204.6	52828	77737.8	61205.6	58522.4	54529.6	59380.6	246053	54685.2	70642.5	72451.6	206880	244058	25057.2	24376.4	25355.8
M204T177	204.086	176.907			19682.7	17729.8	19729.6	13599.4	18754.2	17823.7	17326.2	16613.6	15764.8	18361.9	16395.4	20991	18013.3	16630	14335.3	15469.2	17275	16417.6	14434.8	16935.3	21223.6	15273	11326.1	19066.5	10597.3	9798.48	8468.97	7438.06	12035.2	11909.2	16161.2	11361	18199	17057.4	14489.8	15346.1	6601.94	7566.99	7438.64	6700.22	7612.13	6751.19	10212.3	10338.3	10249.7
M165T300	165.075	299.819			199412	198302	191336	174094	205698	186160	174204	193379	172738	172300	164615	202352	158439	136120	141232	131968	158310	152036	135514	155915	140690	126383	162115	169364	162178	165192	169196	162479	180997	161753	283908	405291	311566	277837	275018	301382	156103	148616	128200	151565	134874	141339	155269	147118	142177
M190T266	190.106	265.568			10401.5	9025.82	9573.87	8224.48	9631.44	9495.25	8317.59	10664.8	9990.83	7887.71	8400.1	9915.62	9412.79	8302.16	9112.18	8414.6	7148.08	9729.87	9024.96	9863.55	11217.8	11553.4	13394.5	8720.3	145644	139378	148061	151924	158884	141080	173402	186553	179650	168894	153049	170203	98218	86639.1	72943.3	75017.4	76524	75538.1	43855.3	42797.8	42940.3
M205T291	205.117	291.07			20938.9	937.099	792.757	896.85	23660.6	777.486	25126.3	19260.8	51529.8	21902.7	40008.1	28478.2	23837.2	620.501	17902.3	44218.1	627.686	698.453	679.509	18179.4	14655.6	786.595	1073.62	872.484	2408.03	2442.42	2681.01	2599.31	2324.8	2155.65	4340.87	5773.17	4880.47	4161.34	4598.3	4966.23	14455.6	13441.6	12036.7	13946.1	13099.5	12330.5	5819.09	5969.63	15746
M146T398	146.091	398.017			68455.9	71800.5	64884.4	72066.9	66244.7	67073.4	104053	105814	110367	110872	104718	119813	141795	146668	85097.1	86991.6	92657.7	95085.1	126504	120545	138978	154425	146344	148977	65131.1	53351.8	72401.3	57685.9	59550.6	116962	12883.4	149334	133691	126072	10792.2	130470	97697.8	95697.6	22138.9	12139.6	16754.3	17013.2	87866.6	79863.8	79803.1
M146T431	146.091	430.889			12307.3	12904.1	13195.8	12140.2	12144.3	12267.5	19871	19511.9	19099	19125.4	20017	17565.6	16631.7	17589	19160.6	15259.5	16306.6	19353.3	20659.5	20310.3	23013.8	25706.2	23023.5	24532.7	12007.4	10847.1	11891.8	11926.2	9642.33	11526.5	7250.3	8355.57	8162.96	7014.88	7348.32	6856.47	5009.53	4605.33	5218.61	5002.84	4836.35	5003.21	16087.6	14769.4	14755.8
M518T208	518.322	207.896			101714	99713.1	93574.5	110001	105759	101897	79273.6	78552.3	77595	74523.9	78192.5	86821.9	71244.8	62371.7	65739.8	65096.6	71357.9	79104.8	48905	60358.2	55949.1	48282.1	62954.2	67817	99566.4	84086.1	98048.2	95368	112539	100022	133717	141473	146844	138885	133955	137733	167576	210803	166108	179256	200393	166953	65721.9	67308.2	66124.7
M684T450	684.253	449.865			10567.6	10355	9547.87	9417.13	9714.19	9302.83	9276.49	9457.12	8240.26	8254.72	7423.73	9223.39	8305.78	7692.3	7493.95	8248.4	8736.29	8459.3	7276.86	8416.92	7384.84	6849.68	8737.93	8959.75	9785.52	9492.78	9820.7	10653.1	9977.1	10092.4	9650.49	8981.14	9891.04	10064.9	9860.19	9919.55	53310.2	72786.2	49611.9	80973.4	45628.4	55781.3	9597.21	9516.6	9441.41
M130T358	130.049	357.768			18176.1	24846.6	22085.7	16501.6	26371.5	25063.4	19415.7	24600.8	21183.5	26949.9	22286.8	31017	19828.7	26007.7	19824.7	21123.5	19799	19814.4	24475.4	18546.4	16705.9	58512	21848.8	23294.5	32761.7	15489.7	32441.4	36046.8	41501.3	36173.5	22871.3	34727.5	33648	7815.8	33336.5	33438.6	24427.1	22052.3	3435.83	26624.5	22209.1	22019.7	19828.7	18281.5	21532.9
M134T353	134.044	352.79			2472.07	3159.36	2236.96	2619.5	2614.62	2905.04	6120.48	2173.07	2558.22	3599.44	3438.06	2711.03	3639.09	3423.29	3152.76	3688.1	3204.9	2760.13	1982.23	3382.39	2649.44	3148.68	3444.42	3262.21	315.294	213.422	175.543	254.478	150.065	265.974	490.969	397.364	493.859	717.79	443.588	241.159	588.959	449.317	142.433	136.058	555.057	324.57	1207.65	1297.48	1367.9
M272T138	272.127	137.626			70682.4	69764.5	70606.6	32413.3	68735.2	58812	70726.7	82500	73232.4	110885	73974.8	101320	77651.4	62696.1	46117.8	59019.5	129617	77516.8	76946.5	81503.8	136916	77910	308167	110097	37150.3	19294.8	32439.1	33051.6	39140.7	32144.8	32054.2	2559.97	49601	41771.7	32529.4	46663.9	11736.6	26019.7	24611.3	25820.2	23322.4	19300.3	41008.1	40122.5	40397.2
M262T212	262.107	212.08			18895.5	18089.3	19114	16311.3	19951.8	17397.6	21413.6	20646.4	12894.4	18224.5	21659.1	22981.3	13780.9	18982.5	9864.44	12028.9	20815.1	11009.4	22864.4	24560.7	9925.42	25465.8	30456.4	15234.3	18281.4	16122.4	12436.1	13452.5	14284.9	13797.8	9690.14	14864.9	10250.1	11306	13276.3	15151	6614.09	9376.93	7935.52	8351.65	8708.38	7418.82	14155.5	14497.1	15314
M262T237	262.105	236.661			13108	12644.9	12430.7	11849.9	12751.2	11014.3	18627.8	17271	11823.1	7359.69	8593.02	19291.3	18120.3	13386.3	9664.25	10237.3	11895.6	13478.1	17363.4	17862.8	16260.4	12969.4	17529.8	22010.4	16309.2	13806.4	9008.58	10765.6	10171.8	12781.4	10773.6	16284.6	11485.7	3190.45	15666.5	16369.9	8614.85	12523	10781.3	12258.6	11296.7	9240.72	9018.93	7970.07	10051.4
M262T259	262.107	258.715			16110.9	10850.5	13080.1	8783.98	17201.7	13287.2	8899.69	13982.4	12020.9	10368.7	10768.8	12993.9	13184.1	10088.9	14289.5	11813.6	12848	14019.2	12271.5	12277.1	12431.3	9979.29	13163	14554.8	16282.9	14423.3	9213.88	10109.3	10796.9	11967.5	11489.2	15840.1	11878.6	10993.5	6276.04	14545.9	7081.5	12013.2	10302.7	11439.1	12209.5	8102.43	7683.04	5258.63	7119.03
M190T181	190.106	180.869			22178.5	19771.8	20622.4	20291.5	22009.8	18572.2	21001	20550	21307.9	19867.2	16842.4	21061.3	22046.4	17106	16878.4	16471.4	20374.3	19687.6	21564.1	27414.2	25624.6	26189.6	28890.8	32149.5	34297.7	29658.6	36527.7	35947.2	35243.1	29056.8	9139.36	9371.72	8197.07	8259.01	8563.33	10036.2	42342.9	42522.9	40847.1	38697.3	45465.6	45407	20637	19654.9	20015.9
M190T318_2	190.106	318.252			7518.2	6098.18	7971.21	6810.59	7578.53	8122.81	10240	5942.2	8447.87	4619.22	9382.99	8157.39	10974.6	5163.39	7442.69	4873.56	10188.2	5739.49	9458.71	8091.77	7385.38	7094.36	7596.09	8149.35	5465.21	5454.93	5532.3	5589.57	6333.97	5116.16	4570.7	5108.43	5325.28	4474.14	4407.24	5046.51	5433.14	5483.68	6404.55	4408.26	4471.51	7525.8	4396.14	4280.9	4460.79
M277T242	277.128	242.17			5765.69	6514.43	6176.94	5928.28	5753.67	5185.19	5985.96	8103.56	3249.46	6761.93	3860.18	8334.95	3388.88	5463.35	5409.25	5640.64	6481.68	3138.45	2343.71	6778.17	5845.93	6576.46	8394.77	3045.82	3853.95	3586.51	3855.22	3676.6	4194.6	4089.53	7319.34	7235.1	7302.97	6728.94	6046.66	7310.09	11532.9	11603.7	9506.48	10700.8	10277.1	10027.1	3933.9	3823.91	3934.01
M134T401	134.044	400.525			164944	150523	137644	142324	148880	141338	126625	136044	125627	119127	116950	149248	135750	104412	110807	103628	127823	126926	117252	146876	132351	116247	163732	176323	106202	90663.2	98521.9	94893.3	106662	97254.9	116353	143122	134235	125417	119060	131116	98153.7	91119.7	78552.5	97770.5	87297.4	91579.8	66033.5	66450.1	66037.2
M270T146	270.144	146.07			32981.6	36353.8	35387.1	32570	8963.98	6192.38	23726.5	28601.4	25856.8	26361.1	24557.7	30338.6	25259.7	23260.9	14171.8	20519.6	26643.4	22555.8	23170.4	22167.1	21104	21661.6	27821.9	29150.2	7522.27	19980.2	27464.1	25577.6	28251.9	22036.9	16877.7	21946.2	18009.1	23429.2	21147.8	13196.7	5434.37	14035	8499.95	15813.2	12114.1	17079.2	15676.3	7018.46	15864.2
M518T178	518.321	178.328			231236	262692	182779	245927	246745	229524	153826	167084	155537	129878	117255	217354	150531	103741	80714.9	100808	140714	141027	71030.2	124964	96982.8	74719.3	123324	147209	232446	115168	200991	168378	280275	136175	118693	191400	166825	135705	121122	119872	129758	124041	257911	178664	112779	101157	33822.1	37813.4	33824.9
M162T379	162.113	379.154			5.03394e+06	4.29679e+06	5.05269e+06	5.253e+06	4.75125e+06	4.11981e+06	4.17966e+06	3.91264e+06	3.62972e+06	4.15916e+06	3.72642e+06	3.67134e+06	3.52976e+06	3.79746e+06	4.0251e+06	3.84977e+06	4.03331e+06	3.42126e+06	3.95975e+06	3.72319e+06	3.75548e+06	3.8017e+06	2.96181e+06	3.17914e+06	4.67898e+06	4.81485e+06	4.74672e+06	4.8193e+06	4.86183e+06	4.65715e+06	4.04722e+06	4.37881e+06	4.35645e+06	4.21331e+06	4.1199e+06	4.47005e+06	2.59313e+06	2.09358e+06	2.42266e+06	2.3426e+06	2.39061e+06	2.61485e+06	4.62466e+06	4.51221e+06	4.5439e+06
M162T397	162.112	396.538			1.421e+06	1.43995e+06	1.50275e+06	1.53412e+06	1.53435e+06	1.43048e+06	1.21478e+06	1.34326e+06	1.62735e+06	1.44224e+06	1.29278e+06	1.26858e+06	1.18724e+06	1.40673e+06	1.26383e+06	1.33527e+06	1.33036e+06	1.35921e+06	1.37651e+06	1.30999e+06	1.30183e+06	1.25409e+06	1.17403e+06	1.11634e+06	1.32775e+06	1.72451e+06	1.29527e+06	1.29557e+06	1.40319e+06	1.27838e+06	1.13263e+06	1.17595e+06	1.0526e+06	1.04754e+06	1.04064e+06	1.14922e+06	896729	755674	851580	866631	747457	883351	1.47889e+06	1.42498e+06	1.42486e+06
M162T424_2	162.112	423.733			431128	402164	490391	361819	367666	387564	395524	379253	422193	460484	361145	343195	330746	366962	363338	373583	359733	572476	346723	372634	334661	344660	362328	320307	350894	553920	369709	542173	248490	508950	429258	385558	318183	367909	385263	360297	222626	196623	217113	213243	194576	219510	535399	401187	402485
M162T451	162.112	450.538			286172	220231	228292	446656	241091	230451	212221	225909	178498	189912	315653	210731	207824	197706	209749	173468	206895	190921	175682	172183	213237	195532	202711	192619	208584	223680	214610	160572	231808	225492	338523	254314	199010	662983	226844	232754	152484	135559	132238	149984	139292	151567	224902	225124	274695
M262T166_1	262.104	166.321			20530.2	19214.9	19410	19766	20228.1	20146	23040.8	25833.5	26361.5	22196.5	22478.7	25840.1	20429.5	17095.5	16755.9	17476.1	17381.8	19518.5	24127.5	26733.5	23765.4	23251.8	23121.6	29891.5	18900.2	18087	17683.7	18135	19029.7	18726.1	15272.2	11476.8	8024.77	22020.2	22510.8	14310.3	40556.6	68685.7	50607.4	48093	48940.9	57435.9	14434.9	14948.7	14453.2
M261T501	261.036	501.273			33948.8	31157.9	33274.2	14152.1	33919.5	32036.3	40982.9	15132.2	14809	14436.4	15990.9	39968.9	46925.5	39276.8	40696.1	42351.2	44931.5	45116.2	12685.4	13157.2	11574.2	12533.9	12681.2	14097.4	9497.74	8709.13	8343.15	8301.27	26692.9	7781.83	52296.7	12813.6	51332.7	10433.2	56586.6	59796.2	8115.76	32018.5	7335.12	5905.39	7925.72	6890.09	9851.3	9688.7	9569.7
M261T433	261.036	432.886			19902.3	22497.1	19017.6	16355.5	18985.1	18159.4	15714.9	16279	15677.7	13847.8	15503.7	18542.2	18529.7	14548.8	26826	26163.9	32202.5	17390.9	13647.3	16269.3	15851.8	14680.6	20696.2	20871.7	16833.8	15392.8	15964.7	16406.4	17488.9	15823	26574.7	30513.3	29794.9	27285.4	25847.1	27645.9	18566.9	18250.4	15430.9	17283.6	17292.4	19666.2	11695.3	11601.7	11392.1
M261T578	261.036	578.004			2793.45	2131.22	2600.64	17154.7	2585.69	2332.49	1213.45	2583.02	5557.52	2651.53	2162.8	3665.66	2489.12	2854.82	1642.72	2969.77	1587.9	2481.47	2006.5	1920.42	1905.21	1665.51	1856.61	1949.26	1704.99	1427.24	1291.48	1185.18	1194.86	840.065	1478.42	1601.53	1343.15	1378.45	1765.84	2152.22	1717.56	13970.5	10759.9	1628.34	1929.31	1629.02	1653.33	1638.99	1619.65
M288T399	288.202	399.416			28469.5	26570.4	7314.71	26591.8	26407.1	24241.1	21761.9	22724.3	22436.9	23537.1	21971.6	25583.2	23414.9	20761.3	22782.2	22466.2	22675.6	23677.3	23062.8	25260.1	25259.2	25332.9	30860.6	29503.7	34482	32761.8	33164.9	29932.6	39797	35259.7	24837.5	39770.6	23695.4	23491.7	30107.4	23901.6	57446	51497.6	46415.1	56643.3	55984.8	55865.4	20841.9	21021.7	20432
M288T379	288.202	379.283			10815.5	10664	10284.8	10653.2	10876.3	11473	9391.43	8439.44	7704.49	9611.36	7979.33	8168.2	7590.55	7053.82	7507.2	6890.23	8293.97	8370.16	7648.29	9879.24	9192.02	8383.04	9358.18	9560.21	29580.2	30323.1	28578.2	29155.5	28069.9	28799.5	39145.8	44034.7	40481.6	38948.7	39079.9	40279.1	77977.1	68637.8	74769.6	73044.4	73949.5	74526.3	17679.6	18535.3	17681.9
M288T262	288.203	262.02			12924.9	12583.4	12338.3	12851.9	12419	13097.6	12321.5	12785.2	11655.4	10811	11931.9	12839.3	13735.4	10902.6	11373.1	11554.5	12923	12620	13011.5	14542.3	14885.2	13803.2	14874.1	16217.1	8440.07	7456.59	8891.02	8565.51	9587.77	8694.34	5766.24	11331.8	11249.8	6253.46	9021.8	10706	21841.5	18191.7	14689.1	18013.3	18629.9	15089.5	7650.09	8064.13	8069.86
M136T18_2	136.06	17.619			24210	25142.8	20731.3	26289.5	19777.2	21682.3	25797.2	24659	21080.2	19866.2	23904.4	22850	21601.6	13463.1	10043	6366.16	24384.6	5192.49	21387.5	21232.7	21617	14824	9652.43	13063.6	16731.5	15581.5	18084	15984.3	23091.6	14437.8	19888.7	19743.2	18368.7	17773.9	12449	16157.9	16577	16239.8	16170.3	15833.5	15101.4	15390	11688.3	11800.4	7674.29
M120T258_2	120.08	257.598			63656.9	63714.9	59182.9	47912.1	61925.2	58946	46292.9	50452.3	45237	46658.4	38751.6	52231.1	39925.4	40242.8	31985.8	31564.1	58919.1	53994.8	46034.9	51368.4	52497.3	49049.4	63099.1	65297	186133	193517	211693	217048	218882	188997	429010	523588	480271	398878	414862	456054	2.1097e+06	2.09533e+06	2.26903e+06	1.86806e+06	2.11003e+06	2.0004e+06	190528	193582	190751
M120T288	120.08	288.43			32861.9	23373.5	32358.7	30977.7	32779.8	29839.9	29619.4	33621.3	23353.5	31693.4	26024.8	30833	32421.1	26461.9	38097.9	26830.1	28143.3	27629.9	23503	31237.6	30251.3	24254.3	26050.8	32506.4	47203.9	53548.6	56134.8	52313.2	53262.1	23706.6	84268.7	84825.7	83338.7	84448.3	72597.6	77929.8	277918	220352	299303	226950	306588	244232	63629.4	47747.9	63541
M271T136	271.059	135.91			30460.2	31537.2	38058.7	21586.7	25482.1	35762.7	42473.5	20259.8	43542	21194.9	75695.4	44834.5	38939.2	14584.8	24306.9	33422.4	38091.7	25710.4	35484.1	41028.6	27212.4	38550.1	16374.5	48158.1	30892.2	18965.1	27190.1	38095.5	24797.3	29542	30501.5	34060.3	30107.8	29488.4	28885.5	30433.5	17241.8	24219	21445.7	14971	20401.3	30983.8	23134.5	23131.8	22717.8
M522T427	522.202	427.409			47895.9	50919.2	43792	41515.6	47305.9	43629.9	45424.3	53688.1	48211.5	51278.6	42630.8	50052.6	46842.2	37446.6	36416.4	38777.9	42522.5	42516	30092.7	39632.1	34277.7	34108.8	42075.9	40565.4	66927.1	57379	70914.5	73751.4	75288.6	105888	56726.4	67067.5	66835.5	60480.5	56839.1	58246.5	2.1165e+06	2.70713e+06	2.03119e+06	2.41075e+06	2.37418e+06	2.28047e+06	199952	196129	196130
M106T381	106.049	380.942			2282.81	2491.17	14467.3	13716.5	4090.95	16710.3	26724.7	3102.69	6066.67	2645.08	3261.61	5205.21	4406.84	28505.7	30004.5	26499.3	2863.15	28279.2	2777.64	3873.98	41796.3	39884.3	36897.4	6120.39	3026.54	16548.4	13695.9	24698	20108.3	18117.6	9525.88	7826.34	6912.28	6004.94	8107.86	6009.91	22791.9	22318.6	16607.4	25899.4	21972.5	16136.7	21891.2	21642.3	20776.9
M112T209	112.049	209.452			74293	72268	71640.3	69082.3	68999.3	70994.4	52576.6	52580.1	48621.4	46485	46313.1	54877.6	54204.4	49610.3	52404.9	29987.2	33142	34750.8	41247.1	44670.4	42610.3	36739.2	43832.5	44956.3	59942.1	52213.7	60473.4	56991.9	60864.7	49732.5	82434.1	100210	90944	83881.4	79901.5	83494.4	66283.3	65135.5	57615.6	67366.2	66012.8	65354.7	40039.8	38988.9	39438.7
M684T428	684.254	428.364			8300.8	9086.95	8474.27	8144.52	8025.2	7937.51	7152.96	8239.8	7890.9	8535.73	8270.58	8046.89	8254.31	7659.04	8717.76	8769	8024.73	8317.55	8421.15	7457.26	7903.51	8850.66	8066.29	7811.37	8704.54	2969.03	6853.93	6487.19	9016.93	2733.49	8632.14	9876.89	7179.88	9247.25	9556.9	9349.25	14164.6	38455.7	14397.4	14940.7	14877	17479.2	3549.07	7770.44	7780.16
M137T159	137.045	158.792			25279.1	20270.8	20052.9	15886.7	24864.1	21015.7	48860	27221.7	35337	22271.5	25932.7	36839.3	23686.3	23610.7	32070.3	25322.5	33333.6	23326.5	23630.6	32873.2	28003.1	27706.5	46468.5	37779.9	32670.8	19863.1	29765.6	23574.7	31103.5	29279.2	54515.4	39969.7	45649.1	36177.9	35066.8	39590.1	32933.4	42816	40217.7	34144.3	36141.9	38476.1	23244.2	23743.2	23782.8
M137T220	137.044	219.868			18325.9	17837.9	13829.8	18985.5	15089.9	21750.9	10734.1	12000.2	11705.5	9934.72	11735.9	16590.4	10812.8	10698.4	10117.3	4747.62	11966.5	10658.3	7335.65	9341.51	7620.16	7075.76	5630.52	10512.1	10383.4	10247.4	9975.46	9262.81	17780.6	11082.2	39157.5	48435.7	44178.3	38748.2	41757.9	42418.6	115156	115290	103443	113795	109926	108777	16512.9	15802	15932
M281T243	281.111	242.867			16906.9	16992.7	16880.5	16555.3	15735.4	16449.1	13390.6	15147.5	15219.4	19490.7	15594.8	13582.9	15969.9	12454.1	11954.4	12530	13815.8	18236.4	9603.84	14503.4	11418	11924	12767.3	14875.4	5260.19	5177.3	3456.23	6197.37	5929.63	5579.72	8153.38	10482.4	11063	8813.25	8560.9	10306.1	5901.53	10865.6	5652.64	7886.05	8156.12	3086.82	11094.3	11381.3	11386.5
M198T263	198.096	262.934			28470.4	25148.7	24745	25021.7	24023.4	25757.5	13006	11635.5	10433.9	10182.8	21033	15555.8	25069.7	8868.55	22230.5	20822.9	10337.2	11420.7	27290.4	31386.2	32042.4	7712.44	34584	35276.1	31441.2	28633	38495.5	37252.2	35440.3	27216.8	36921.5	39232.2	37274.3	33186.7	34033.8	32943.8	25191.9	29682.6	25519.8	28902.2	29074.4	28261.8	12144.9	13558.8	12175.3
M162T490	162.112	489.659			66415.8	52217.8	35384.3	40690	115143	1.74284e+06	24452	1.27366e+06	100537	96827.5	139083	35923.5	864851	28771.2	1.41072e+06	80741.7	100634	44355.4	44733.4	26360.5	909866	884513	893815	904113	1.13769e+06	117923	114813	114049	130551	115095	174972	203145	189798	107100	189980	1.02976e+06	28521.1	38412	45951.2	24996.3	42617.7	34277.7	207776	449617	175892
M270T237	270.144	237.214			9447.26	3275.82	8127.21	8528.93	8272.76	7279.99	2822.3	7730.23	4767.65	6787.98	6995.24	8198.76	2344.69	6562.85	6082.99	6683.81	7073.31	7334.11	3644.6	3886.18	6980.48	6830.06	4630.66	4940.99	7051.93	4848.02	5441.1	5936.43	9049.11	4598.46	16740.2	17877.5	16259.9	17992.5	16833.1	19485	3765.26	5013.2	3467.61	4057.78	3565.64	4166.11	4803.01	4573.39	4617.86
M518T231	518.33	231.09			10036.5	8792.34	8355.56	11592.3	10514.6	10771.8	12183.2	15977.5	10601.2	10512.5	10593.3	12570	7735.78	9762.07	6958.02	5734.2	11205.8	10952.5	11044.5	10859.2	13538.6	12867.8	12065.6	12714	7039.45	7961.14	7822.71	4788.84	8764.24	6814.22	5523.05	6035.49	5723.14	5113.76	5305.44	5633.63	4977.2	4804.47	4762.54	5275.74	4725.31	5012.13	7271.3	7387.05	7226.32
M272T178	272.123	177.946			37655.2	36183.8	50480.9	27138.9	34811.7	32618.7	32518.3	52453.6	30464.7	29620.3	26009.7	51247.9	29381.1	27551.4	24221.4	38797	27013	27590.9	23906	28750	25822.5	25967.7	29506.5	32689	35913.4	42981.3	39853.8	47893.5	54992.4	35052.7	106364	117065	117079	101159	90357.5	99920.5	10670.3	12435.6	28181.7	16713.4	11959.7	20493.8	27143.9	28456.7	28061.9
M279T58	279.231	58.249			578112	837723	586141	579134	534404	646217	531385	442713	349864	418883	371076	362748	339779	372821	479514	369023	408609	412461	264074	220812	233848	225765	141065	126877	757266	954207	782032	751035	821478	721203	1.99082e+06	1.88911e+06	2.39798e+06	1.87535e+06	1.89657e+06	1.88964e+06	993302	998549	1.08511e+06	2.18822e+06	1.00537e+06	903543	692195	641535	642884
M112T239	112.074	239.002			37535.6	6735.08	4776.58	186927	5783.54	79415.2	7621.75	7842.97	7557.45	121871	7604.58	6835.28	6125.08	4294.2	77775.4	54634.9	48094	4357.35	19836.6	105372	8981.86	9156.33	106950	9100.56	30945.8	104500	8591.92	141255	63958.6	145879	5659.91	208589	5857.3	5422.51	5447.25	6909.76	4153.58	4226.6	4753.65	116225	23630.7	24069.9	8751.45	9700.1	8698.54
M136T282_2	136.074	281.555			6939.8	7794.12	7015.28	6323.96	7783.81	7050.06	6920.5	7803.88	7468.34	7509.03	7838.81	7035.64	7017.04	6039.6	6263	6888.95	7569.93	7922.03	5961.65	7596.44	6174.02	6436.69	8618.34	9052.42	6020.61	5891.08	6695.67	6551.1	6921.3	6343.02	10416.1	10666.8	10628	9489.64	9246.88	10722.2	12988.4	12946.7	12247.8	14181.2	14545.5	12458.2	5782.14	5867.1	5709.42
M261T471	261.037	471.37			462952	486475	411019	399696	463226	398682	547617	474988	462357	433591	448113	526978	755789	589757	592892	605971	733151	752815	289570	359585	311373	236945	339136	341860	73743	63109.9	54549.4	55631.2	57853.1	59294.6	69999.6	91127.8	78869.8	80465.1	98906.5	91368.1	109762	152163	133534	112112	113133	113251	197103	198169	195285
M130T378	130.049	377.649			9896.78	13777.5	4982.14	8462.56	6832.69	12125	5105.47	11424.2	6126.07	10704.1	8452.13	6614.55	5025.59	6266.11	4701.78	4623.76	4299.31	5049.68	4263.16	7840.97	11433.1	11040.9	7541.71	6412.1	401789	338770	411144	358299	455594	352780	583900	624924	589431	553249	489342	558989	691636	673883	561400	617469	441008	300801	106102	106111	104782
M120T314	120.079	313.743			33219.6	27976	31538.4	29923.8	31152.8	28839.4	33587.3	29372.4	29204.6	2534.14	30922.7	28720.4	27619.3	3887.39	32934.2	30344.3	28326	27932.6	28080.1	26654.7	25901.7	26865.8	21651.9	26151.2	83489.8	87440	86370	81379.9	84941.9	8089.88	44187	48604	46189.7	42365.9	7215.69	92681.3	26712	39339.9	65252.3	63211.8	51945.2	42160.6	20931.3	28258.2	24127.2
M120T178	120.08	178.493			7267.73	5763.35	8587.33	5027.45	5879.72	9605.65	4624	5232.61	4141.2	4978.98	4441.84	4307.36	5397.46	5929.97	4137.72	4143.69	944.738	3499.1	3601.93	4220.8	4524.59	4436.86	5072.95	3353.42	12758.2	7313.44	14747.3	15509.2	18792.6	14169.1	25672.8	25568.8	22356	39172.9	20274.5	22008.5	47618.6	44630.7	21316.6	23930.5	34273.5	55008.1	8661.4	10960.2	9422.93
M156T445	156.076	445.347			38616.8	25873.1	21066.7	27187.1	25936.5	22467.4	21562	41605.2	18229.9	26083.6	36734	25858.3	24451.9	18348.9	22092.9	19409.1	23841.7	15228	16165.5	40023.1	42141.2	22135.7	39215.2	42807	39996	39797	50057.9	43547.9	47504.9	41886	82231.4	54196.3	57293.7	34955.2	43926.5	53182.5	134222	124608	247677	120066	50148.9	267555	32046.1	32045.9	31972.5
M270T180	270.147	179.869			11414.1	141188	151190	135504	127887	119154	102455	96815.8	95818.6	93308.1	85201.2	104942	9040.01	91224.8	76668	84424.6	4649.48	6153.96	68273.5	70704	2607.17	8575.29	3953.7	77871.7	13085	6930.43	14664.3	82857.8	11145	11374.4	12158.6	145244	11710.8	12747.2	122976	12253.6	3161.34	268169	221753	244874	238327	3325.24	5781.62	6205.8	6223.31
M146T362	146.091	362.251			175344	155620	164478	152460	163071	143400	242031	293475	271926	254761	255048	262798	182432	156260	178656	164334	171452	182384	200338	223745	245653	222908	269960	280389	36020.7	30414.7	28723.6	27182.7	33557.8	55025.3	30821.3	43501.2	88519.6	11257.3	39514.7	37196.5	93578.1	107283	128051	97080.7	117290	99246.9	117113	117151	111242
M130T435	130.049	434.796			9837.19	11655.1	5652.06	9930.41	6513.65	9219.78	5745.99	10266.4	5582.24	10421.7	9920.14	5626.96	4276.84	6449.71	5381.17	4323.13	5080.44	5039.42	6547.14	7395.98	9485.22	11124	7645.91	6305.62	264459	72567.5	71295	60651.7	153857	60786	299689	155980	172237	166254	160451	161261	174860	168635	167865	98539	69047.5	158343	110625	106054	84872.7
M531T232_1	531.324	231.558			7638.05	4053.93	2382.56	7416.82	6615.6	5245.14	5598.07	8247.76	7369.3	6586.67	4176.91	3083.22	2859.68	2971.96	4813.88	3110.6	3121.03	2864.13	3660.06	5881.42	6718.54	3859.56	6030.91	2059.3	5250.22	3843.35	4965.97	5435.34	5676.87	5649.97	4905.65	4397.13	4601.06	4815.82	3793.61	3900.14	4261.61	3420.8	3796.72	4055.51	2971.42	3699.45	4464.23	4465.72	3055.67
M279T140	279.23	139.5			61323.6	54975.1	66356.7	66360.1	57996.7	53666.9	55574.7	30643.3	45987.4	49962.1	46973.3	47580.5	45258.7	51749.4	44296.3	42729	45786.3	45613	38801.1	39347.8	23209.9	34421.4	34962.8	37383.2	65521.9	54403.7	39075	62374.2	57521.5	37233.5	73886.4	79086.8	74145.9	70703.2	63361.5	77557.7	46631.4	67410.2	70020.9	70299.2	82398.7	81454.8	46581.9	45829.5	44977
M534T226	534.304	225.736			12505.4	9704.14	12712.7	13366.5	12790.5	11467.9	14645.9	14552.1	14552.5	7112.32	14171.6	16605.2	16835.7	13150.2	17203.4	12837.3	6704.98	6353.96	15696.6	20092.2	17845.8	19330.8	21562.8	29681.2	12563.6	11912.3	13828.5	13039.9	3895.88	13652.8	11172.3	12019.2	11527.3	10700.3	9917.17	11292	10498	9316.39	9233.49	8792	3742.23	9839.12	8788.98	8792.67	5244.2
M531T155	531.328	155.445			119424	89895.7	93260.4	89739.3	96146.7	88884.4	83397.4	93508.6	80134.2	79971.3	81749.2	82722.7	86415.9	79027	60006.3	79621	101166	93603	59080.3	62948.9	66197.7	63013.4	77456.9	74527.7	73624.2	39170.9	71400.8	67991.6	79225.7	66568.8	137423	180611	149343	122948	142051	147208	44246.5	72314	63879.2	66886.5	70619.7	71232.2	54480.2	57081.9	55076.7
M667T492	667.228	491.983			30881.3	17901.3	18069.4	16585.3	20735.7	18477.1	27749.5	23481.9	15557.7	14567.4	14732.8	18055.7	15598	12809	19223.5	13060	20002.8	15688.7	12170.4	14907.6	13761	12481.4	16572.1	16998.3	8690.68	7371.29	12647.4	13739.4	10779.5	11573.5	7345.71	11778.9	9234.24	8204.87	9116.65	11879.9	33152.1	48778.3	36033.9	39364.1	35677.8	40983.4	11252.2	11131.7	11131.6
M531T191	531.31	191.13			23474.1	24427.7	14107.8	23336.3	9998.53	20198	30480.4	29691.6	27397.8	27711.3	28498.8	28342.9	27357.1	24210.7	12123.6	26723.9	9792.53	24671	23487.1	24516.7	25573.3	27205.7	29657.3	29440.9	12985.2	12483.1	10521	11780.7	13166	10646.3	14517.1	14848.2	13625.2	9696.75	8134.8	14403.3	6137.24	13477.5	8320.18	9591.04	9187.37	10901.5	15910.8	11449.8	15901.3
M127T264	127.038	263.779			35419.3	39045.3	34675.2	35115.7	40559.8	42869.5	22595.4	27849.3	24789.4	21162.3	23109.6	30243.9	24427	15600.5	20724.2	19282.6	21302.6	22814.5	21212.4	30558.1	22616.9	20455.8	32812	30627.4	34550.8	34658.1	36362	32510.1	36568.6	35192.2	30396.5	68259	35943.7	37631.9	30858.9	41631.7	28567.8	24034.5	22496.6	24965.7	25513.8	27011.7	18322.5	16224.4	18310.6
M112T198	112.049	197.584			125259	139436	164493	118538	125029	123155	103686	106513	96443.6	92469.4	168442	218565	99106.6	85544.2	105523	102674	99159.5	115692	81881.6	176372	66148.4	67709.8	104431	92793.7	9285.01	8663.99	1141.28	7028.77	7752.75	6759.69	9465.14	11879.7	9620.71	8831.13	8079.59	10393.9	10590.1	10962.5	7882.9	9118.64	14982.9	9739.92	33000	33001.4	32732.3
M267T316	267.133	315.712			18675.8	11048.5	8075.07	12554.7	10726.5	13576.4	16073	12179.3	9153.7	12474.4	10887.7	14787.1	18058.3	15156.5	10202.7	10228.6	11642.8	11274.1	9892.31	9517.51	8183.68	7988	9780.11	9677.93	13075.7	14741.2	9860.83	12801.5	8203.6	5936.94	39375.6	45562.3	20890.6	17452.8	20967.7	21121.3	25705.6	28431.8	20171.2	36457.6	25005.1	26721.9	11234.1	14014.6	11296.4
M403T447_1	403.038	446.583			526.583	505.736	489.308	510.893	449.479	442.668	316.71	404.326	404.411	414.864	474	406.134	386.797	409.253	418.618	315.114	370.95	354.549	411.758	284.309	490.886	451.701	429.543	382.283	626.129	524.72	583.501	469.477	665.328	558.616	637.778	645.071	484.644	565.703	900.833	364.428	291.672	295.236	275.321	319.011	366.044	286.606	387.576	402.143	411.905
M314T207	314.067	207.124			8808.13	9355.96	8732.06	9154.28	8629.04	7815.63	9010.07	11745.7	8676.2	9337.28	8787.69	9052.39	9976.19	7837.25	8002.27	7572.32	10384.9	9021.08	7709.88	9566.76	8215.58	9216.42	10841.4	9742.73	4572.04	4287.71	4283.54	4403.7	4607.7	4453.99	5818.53	6870.2	5898.78	5739.84	5497.49	6644.04	3881.8	2927.91	1922.36	4183.8	2874.48	2471.85	5422.82	5422.1	5422.52
M314T300	314.063	299.541			4502.61	4176.36	4046.83	4764.21	4202.62	4637.25	5124.95	5045.68	4676.35	4353.35	4652.41	4665.83	6688.34	5885.59	5255.24	5355.28	6924.22	6276	4196.52	4590.75	4200.85	3740.55	4872.04	4733.74	6910.34	5057.48	8319.93	6822.77	5785	5370.82	9484.54	11699	10161.3	9023.86	9345.73	9968.41	7938.95	7212.71	8815.72	7499.54	7755.62	8213.11	1820.31	2177.11	2061.85
M133T500	133.059	500.494			3050.88	2613.49	2811.76	3175.49	2259.44	2868.36	2558.64	2865.6	2284.81	2450.36	2956.2	2744.31	2745.18	2595.42	2312.66	2131.13	2154.64	2320.68	2448.84	2684.74	2845.59	2942.15	2821.11	2803.42	4416.85	4334.71	4657.57	4266.98	4740.13	4630.77	4246.42	4384.28	4510.9	11379.3	4336.55	4516.05	6203.32	2692.67	7461.82	3740.96	6135.09	5865.58	3354.94	3422.01	3392.02
M267T212_1	267.133	211.67			5598.45	18074.2	17097.9	16550.7	16056.9	16021.1	12978.4	13290.2	11833.8	14744.8	12885.6	14090.2	15092.9	13376.8	15298.4	13845.8	15261	16645.8	13656.2	15149.9	11691.9	13777.4	13229.4	14271.4	23035.1	14676.1	17068.7	21607.6	15589.7	13213.3	34490.1	37182.1	33385.2	28324.2	35910.8	31101.9	48545	52641.1	44603.4	53651.5	47583.4	46045.7	14231.9	13993.3	13478.1
M146T379_2	146.117	378.636			129716	132388	132356	123642	125326	120260	94489.8	96468	90531	146050	88759.7	141706	62220.8	53642.8	100523	54102	62484.8	57368.2	62106.3	72665.9	68802.2	147430	83180.8	85198.1	263472	255567	268858	276415	293395	268127	607147	649316	591742	534494	545518	567181	110045	98568.8	106478	100801	103849	106300	123622	124317	120687
M146T392	146.116	391.956			119276	114019	113822	116065	124390	111829	117622	124058	121140	226210	116853	123374	117805	112704	184942	114872	121589	114565	104149	114308	118211	198865	115130	120722	168820	170684	163848	158217	169214	156132	167136	177355	166680	151407	142252	154893	117354	119588	106663	110493	111136	113230	105049	105056	104188
M113T166_2	113.033	166.228			96291.1	90090.6	95227.4	85825.4	93009.4	83670.3	76235	77301.4	66396.2	72003.1	61411.3	81497.3	70838.7	62571.6	53089.5	61847.2	73493.5	71034.2	41272.7	45371.2	41599.7	39357.7	40749.2	45748.7	36847	29371.3	38410.9	37241.7	42725.2	37217.3	99882.8	114455	107437	98254.2	91493.9	94405.6	243565	299538	285267	284316	260216	264020	65165.4	65667.4	65652
M279T175	279.23	175.338			47525.8	15017.9	12261.9	46040.4	35001.3	14551.6	37449.6	14540	18108.8	13153.6	11028.8	11472.4	35175.3	13224.3	11348.4	41148.7	13731.5	12268.2	10847.9	11010	11477.7	13082.9	8972.13	12741.4	121478	12743.6	137084	120800	126123	121709	217352	235973	218109	221284	200800	15678.3	14146.1	12056.2	13749.3	12120.9	388263	11399.7	20088	19505.4	20339.3
M158T315_2	158.092	315.132			161253	148997	149537	154929	149205	147941	201899	202751	201267	195493	203152	213577	171214	150971	147599	146335	167975	162214	198715	215646	220617	211105	222384	260826	60405.5	61243	61136.8	61402.2	65842.6	55962.7	117104	129211	114424	101273	108348	114828	109544	114074	121632	118327	111935	110964	111149	110293	108021
M156T312	156.076	311.827			11449	11140.8	8530.22	11457.9	7789.49	12407.7	11368.5	11254	8209.82	16192.2	11449.6	14010	14334.1	9296.6	9666.91	8138.01	16107.2	10280.9	11076.1	10721.4	11579.2	11729.2	11471.8	12546.8	11503.7	8560.12	7834.85	6886.37	19589.3	13320.4	12458.6	11450.2	22606	11164.4	8859.88	19664.3	2098.78	11571.7	10829.1	9754.89	23073.9	24681.2	17317.7	17256.6	16963.1
M158T535	158.091	535.472			7691.91	23259	18560.8	6214.85	12019.2	17165.6	4856.1	32683.7	18272.4	22431.6	17286.1	15623.6	13573.7	14156.1	16211.9	12852.1	4496.25	14543.5	16166.6	8466.22	19303.6	22332	31991.5	16104.7	20569.8	20216.6	1423.39	24633.3	28823	23043.9	33894.9	20322.9	35071.1	52307.5	5791.26	44428	66770.6	10448.4	9581.65	35613.7	58508.9	42582.6	15625	15801.6	15677.2
M158T583	158.091	583.227			15904.4	15495.6	7618.71	24553	5152.22	12548.1	4596.59	4353.98	10054.1	16542.6	8273.45	11319.8	6456.24	10340.6	9791.13	9805.06	7736.1	10103.9	11299.1	12623.4	14195.4	29215.5	4644.24	11428.3	16067.1	8041.59	8971.69	36686.3	41926.5	9276.56	9778.68	35737.4	10927	22612.4	17595.8	29998.9	13832.9	37858.1	43478.1	39194.3	9642.52	49385.8	13475.7	14378.7	13476.5
M288T398	288.156	397.512			2569.69	1370.08	1158.5	10310.5	1561.98	9089.21	7583.33	1106.69	1633.7	8488.16	7459.03	3344.27	8153.39	2432.7	7844.39	7256.77	8176.19	7909.24	7287.37	7384.64	2542.33	4623.55	3177.42	1676.21	12564.9	3038.54	1406.31	12455.9	14405.4	647.7	12670.8	1695.7	13356.9	12944.1	11650.6	1791.72	282.126	20065.4	21148.8	21217	22351.4	21029.4	2325.91	3923.15	2079.41
M162T355_2	162.113	355.192			2.99236e+07	2.35433e+07	2.15339e+07	2.22136e+07	2.20624e+07	2.14841e+07	2.17866e+07	2.18559e+07	2.06294e+07	2.13389e+07	2.22862e+07	2.17235e+07	2.71317e+07	1.95937e+07	2.24589e+07	2.10817e+07	2.20474e+07	2.12067e+07	2.31093e+07	2.22816e+07	2.13054e+07	2.35843e+07	2.03507e+07	2.2374e+07	2.84081e+07	2.14925e+07	2.10183e+07	2.03572e+07	2.88613e+07	2.5234e+07	1.97489e+07	3.10534e+07	2.08005e+07	2.13533e+07	2.02711e+07	25040756	1.73141e+07	1.78149e+07	1.44808e+07	1.64388e+07	1.96833e+07	1.57754e+07	2.3045e+07	2.24209e+07	2.17289e+07
M496T634	496.337	634.222			3737.16	4416.57	2621.17	1615.93	3786.86	3347.19	2790.19	2899.3	3788.44	1356.03	2190.75	3953.03	2610.53	1208.1	4983.82	1675.17	2689.69	2557.92	2686.79	2566.04	3816.08	2571.63	3764.71	2878.19	2445.63	2739.95	2086.43	2344.54	2794.22	4015.41	2211.24	3075.16	1863.55	4364.39	1917.48	2983.43	819.79	6574.75	1669.58	2581.66	4612.41	3330.56	840.207	800.219	569.047
M279T95	279.231	94.5465			221710	191409	228462	224626	196997	199606	169841	146584	119583	144607	122215	139660	126288	130364	117798	125397	142264	143616	89411.1	82399.9	78830.9	83587.1	55902.5	58318.4	229311	204591	214668	218992	243777	204185	1.07e+06	1.14578e+06	1.0151e+06	1.03703e+06	1.03047e+06	1.09262e+06	179882	1.06591e+06	1.09361e+06	488895	1.03287e+06	856348	188087	184284	185607
M130T455	130.049	455.343			4429.31	5687.46	3254.72	4719.8	3275.32	4427.39	3137.73	4414.29	3150.94	5157.31	4498.76	3103.5	2207.64	3156.2	2743.65	2457.31	2443.59	2281.11	2912.73	3305.67	4666.71	4997.79	3468.05	2735.33	54542.2	52608.2	59108.3	60770.4	58697.4	65258.8	57352.6	58907.7	57558.9	58632.6	57607	55623.3	55663.3	71201.4	59272.3	52913.1	49627.9	46220.4	32715.7	32718.3	32398.5
M352T172	352.164	171.648			28282.3	27755.8	27071	25171.7	27594.8	26286.9	42285.9	44085.4	39157.4	35256.6	38139.5	44384.9	30249.8	27184.3	27800.9	26287.4	28795.3	32533.2	34762.7	45167.1	37787.4	39412.3	53744	53849.8	7357.54	17482.5	7289.85	21799.4	19641.6	21730.6	32029.9	39424.3	34916.4	33544.9	31689.1	35843	50733.2	62524.6	57340.8	59871.8	59474.4	58609.5	6734.57	6683.27	6825.93
M846T492	846.307	492.153			22046.6	21786.7	20105.7	18779.2	22333.2	20187.6	25114.3	25033.2	25177.8	25725.8	23702.3	24839.9	24143.4	19730.9	20347.6	20809.7	22525.8	23464.6	14411.5	21005.4	16927.1	15515.8	22737.2	20839.8	2694.45	2476.53	5581.15	1902.45	2310.12	2527.55	5352.84	5339.47	7672.42	5785.78	4829.33	5947.65	356986	436630	282476	402092	365404	400028	33483.9	34001.9	33313.1
M204T258	204.086	258.376			179873	178232	165699	163299	187140	166987	124764	115714	110458	104428	102077	136660	132297	109471	123139	108125	130792	122308	114121	129254	126387	113939	144887	151271	52131.3	51440.8	67015.6	127841	62873.9	62914.7	55334.9	63269	73689.2	54415.2	54103.3	67721.4	92910.2	89791.7	76520.2	87529.3	85315.1	80097.4	67679.7	68539.1	70706.2
M204T280	204.086	279.682			68162.7	68745.9	68302.9	59199.2	69057.5	62916.3	50424	46963.6	42038.4	44762.4	40639.8	48831	50309.7	44476.8	44948.6	43775.1	48831.3	52327.8	43112.1	54973	48376.5	46540.4	53435.7	55673.4	28007.3	28293	24625.9	24320.6	27050.7	23068	25776.7	30417.4	25510.6	23721.2	22655.7	24594.3	32816.4	28855.8	41931	31063.3	28974.8	39728.5	28544.5	31877.2	31372
M204T232_1	204.086	231.985			42117.8	46300.9	38127.7	44600.1	39469.5	38493	35057.6	38908	38187.9	32910.9	33652.5	39606.7	37921.7	28250.5	33704.8	32619.5	35195	36898.6	35674.2	39035.3	37206.5	34961.7	47518.8	46908	36359.3	35813	44905	44669.1	44564.3	41689.3	48007.2	56867.9	57245.1	46691.5	42276.1	54491	19493	21397	19543.6	21339.7	20074.6	18283.4	24563.9	25033.6	25027.9
M130T499	130.049	499.205			3807.1	5256.53	2768.45	4792.01	2412.99	4063.95	2744.76	4830.7	2277.11	5151.57	4040.53	1798.57	1805.34	2675.66	1877.83	2092.74	1999.46	1530.5	2779.76	2863.29	4427.58	4651.54	2491.33	2112.68	30583.3	49104.4	52978.6	35863.9	50424.2	32632	45092.6	44531.8	27736.9	48068	46707.4	174988	39130.5	39073.9	44098.8	34484.2	38705.7	64500.9	23151	14641.5	22724.2
M289T55_2	289.155	54.676			22391.6	68040.1	9147.69	71378.5	71540	67830.9	14152.2	42784.7	5165.1	25685.9	28932.8	19851.6	70463.4	12507.7	61364.1	11579.9	8222.63	9978.57	16835.8	83167.8	77346.5	13789.4	76505.6	79812.2	72957.2	67457.1	70269.1	72338.7	75791.2	2449.73	41948.9	48008.1	44174.1	40196	2684.78	40500.4	3023.96	4735.79	3290.67	1043.89	40447.9	987.126	25140.6	9578.76	9876.88
M259T398	259.163	397.673			3285.55	3630.98	5087.89	4189.24	3820.09	2881.2	5279.49	5595.62	4186.41	4849.59	4559.82	6409.01	5225.55	3774.03	5422.25	4769.16	4622	4467.75	5860.32	6990.74	6276.57	5871.7	7542.64	7292.12	2692.52	4126.52	2811.63	1985.67	4085.2	3302.63	4707.71	4241.77	2387.05	1892.09	3934.99	3888.62	3232.58	1598.64	1997.74	1818.24	2835.14	1406.2	2981.3	3342.85	2982.1
M271T44	271.059	43.95			91280.4	83180.2	103739	87284.8	83434.9	75722.8	66284.1	53106.6	55845.1	60986.4	59054.7	51844.1	50543.1	53136.3	72903.3	54119.6	58909.6	49305.4	39900.5	35354.1	42268.5	41969.1	37618.8	42030.7	108862	168945	92969.1	98480	102771	101248	359744	181214	205125	351026	337544	366785	249592	293981	218462	253990	202121	187919	99462.9	100168	98116.6
M496T176_2	496.339	176.363			8.31156e+06	1.03404e+07	6.4964e+06	3.97094e+06	9.72197e+06	7.91979e+06	5.81367e+06	7.03605e+06	7.95288e+06	4.66684e+06	5.52158e+06	9.2844e+06	6.16579e+06	3.39076e+06	3.53084e+06	3.39112e+06	4.59624e+06	5.20061e+06	2.86548e+06	6.109e+06	4.84829e+06	3.50473e+06	5.28188e+06	7.09881e+06	8.12486e+06	3.21044e+06	7.38817e+06	7.8303e+06	1.03548e+07	7.57037e+06	6.67789e+06	9.64911e+06	1.01116e+07	8.49461e+06	7.73672e+06	7.23143e+06	3.31954e+06	7.53054e+06	5.76445e+06	5.24105e+06	6.03233e+06	5.43817e+06	540202	898621	560293
M288T446	288.202	445.973			12837.8	11762.9	13455.4	12109.4	12563.1	11392.7	11507.3	11791.6	10658.7	10901.7	10619.2	9928.23	10304.4	9160.52	11626.9	9256.88	11587.6	10577.5	10478.6	10279	9914.03	9670.68	9347.86	10623.1	20542.3	23489.4	24748.1	21324.9	23636.2	18861.6	18573.8	21260	13079	13429.3	40041.9	19447.1	64265.9	60416.4	64337.9	63586.8	60895.5	61291.9	13059.4	13436.6	13059.2
M846T509	846.306	509.101			33358.8	31484	31619.1	19439.7	31799.2	29736.5	26769.4	28856.5	24661.7	24520.4	23734.3	28324.6	24630.8	21062.1	21774.7	20514.2	26165.3	25500.4	22685.3	25704.1	24059.5	21023.9	28958.8	27605.6	13757.3	12173.1	13906.2	15179.4	16035.4	13708.5	10641.1	14402.5	14364.8	12375.1	12291.6	12533.7	25970.2	35253.8	26130.8	27532.4	27379.8	31039.4	13150.6	13161	13616.1
M276T414	276.118	414.082			24943.3	13062.4	9395.07	18935.9	12877.2	28189.7	12237.1	19898.3	20041.4	13319.2	17657.2	23460.3	21824.7	30228.5	12055.6	11173.4	11243.4	12793.3	13776.5	20080.6	34064.9	20899.9	13306.6	26890.3	30426.1	30772.8	25874.8	26887.6	33809	31654.4	23114.9	27197	23008.2	20610	23440.6	26809.4	27442.6	35180.8	25549.4	24879.8	27915.2	23501.7	18894.3	18893.2	18710.1
M137T204	137.045	203.62			3384.71	3998.03	4173.6	3577.56	4722.15	3848.26	3765.38	3427.29	2534.7	2832.98	2838.85	3507.57	2830.99	2174.65	2604.71	2413.78	2463.81	3203.14	2644.28	2148.74	1556.68	2487.22	1895.28	3506.7	4922.37	5512.57	5429.25	4791.51	6469.42	5261.41	14542.3	17510.8	17980.7	15129.5	14993.9	16442.5	21357.7	17287	16233	21802.3	21445.6	17801.9	5558.79	6090.55	5560.11
M263T187_1	263.142	187.05			54459.1	48462.2	51709.6	49359.7	74205.9	50512.9	66180.1	67061	67555.3	64705	83903	64870	56909	48879.4	46258.9	50502.1	54247.8	57260.7	85201.1	103253	93527.4	120222	94523	103560	94098.2	137470	117101	118268	123526	137998	142912	152038	148646	138151	137334	135476	234284	205261	189977	214933	184860	181188	71550.4	72461.4	72452.9
M204T380	204.085	379.74			64434.9	39830.1	36739	21523.4	20560.8	34854.5	42029.8	43411.2	38543.9	37560.3	94226.1	42801.8	27326.8	33822.3	20476.3	34951.7	37107.3	37663.7	36623.1	45235.8	23142.3	42456.3	100655	34760.2	33818.9	28239.4	50551	31062.5	21994.3	27297.8	68191.8	37061.9	64830.3	59803.7	15389.1	65086.1	48413.3	40376.6	15000.5	43515.4	45409.6	19788.4	28184.3	18144.3	27042.8
M201T380	201.086	380.423			4804.35	3515.66	3424.59	3987.86	4179.38	4354.28	4120.98	3799.04	4950.96	4416.42	3092.5	5138.03	3554.9	4119.22	3571.16	4229.25	4044.21	4751.64	4415.94	5212.72	4985.68	4549.34	5122.1	3447.73	6058.95	4952.68	4949.91	5746.06	6053.55	5116.2	5390.04	6849.56	6778.26	5968.85	6207.58	6804.04	6469.26	5262.97	5176.41	5733.67	5003.97	5495.47	3889.96	3822.04	4116.56
M140T109	140.08	109.16			175848	165959	173249	170959	174160	163939	151331	195335	126548	217117	147097	160343	133447	123116	126592	105966	73946.2	138171	134468	134465	122592	129693	145307	126428	65883	46987	43170.6	37152.3	72896.3	53985.8	117006	130026	112830	115249	105840	122180	14483	23265.9	21027.3	26898.6	23165.8	23127.7	62885.3	60250.1	62874.5
M439T335	439.11	335.116			5212.38	5242.82	4887.75	4984.05	2287.75	2096.51	5518.04	6232.43	5776.63	5966.79	5336.61	6580.85	5862.91	5063.19	1290.6	5143.83	5673.53	5561.09	5500.09	6158.66	6373.8	5988.08	7441.96	7542.55	3859.56	3397.14	3674.33	3926.24	4061.61	3376.55	4704.61	5838.67	5027.08	4511.18	4901	4832.1	4769.18	3576.47	4519.81	5251.09	4335.63	5293.65	4136.29	4219.23	4194.59
M567T439	567.06	438.932			928.615	951.41	739.979	787.076	876.281	864.826	761.438	846.095	743.121	800.459	826.625	825.702	801.986	721.798	678.23	654.174	688.042	707.801	674.431	747.358	891.287	737.767	921.951	935.128	11977	10178.8	12286.6	11253.3	12335.8	11775.1	11073.8	13709.9	13109.4	12909.5	11872.4	12237.8	14843.4	15799.5	14198.6	14334.4	13994.6	14710.7	3295.07	3332.4	3295.29
M302T127_1	302.17	127.062			116531	103509	120214	121064	117575	107564	130024	130144	119372	127201	116667	118989	118035	102326	85247.1	100386	112274	115258	122208	126617	123968	114958	123824	124077	178267	151176	182915	251038	195172	174792	270560	297474	303272	268876	255276	277528	54184.2	56081.3	44407.9	47234.9	64668.1	43694.6	86875	89306.5	83846.6
M160T441	160.132	441.442			8557.35	9374.41	8911.2	114757	9678.54	9217.43	7580.69	3456.94	2525.03	6767.2	7452.93	6992	6192.34	6307.59	6083.14	6316.11	6537.37	6238.97	63154.6	6104	4188.18	6864.3	6653.54	6614.73	8911.38	8458.97	9339.83	8990.33	3338.17	8778.95	23910	25448.9	23593.2	21357.5	22064.6	22679.4	9048.17	9495.05	6918.23	7085.49	92193.5	10490.1	8495.29	8472.73	8309.83
M279T299_2	279.139	299.322			14679.7	14193	14822.5	14867.1	16274.6	14982	14858.6	13844	13868.3	4587.21	13552.8	6218.34	9723.09	12451.9	9003.15	3921.88	13528.3	13949.7	3811.88	13777.9	15461	5871.51	14707.7	9789.68	11953.1	12554.8	14222.2	15413.4	12555.3	12732.5	13838	16994.6	14606.9	16613.4	14003.9	13307.1	64509.7	69496.6	56443.8	82883.6	68771.1	67463.4	14721.5	15888.6	14477.8
M162T321	162.075	320.715			267126	221087	239989	192785	242499	263514	178323	169658	160481	144506	150326	170878	216545	169377	156604	145085	225825	204794	183102	190857	168897	171312	203120	218655	127256	59638.5	120773	117397	84234.6	108409	63691.6	87526.2	98952.7	69581.4	91041.4	105143	101694	74295.1	82628.4	96461.4	104583	108815	85019.2	69368.5	86686.6
M162T391	162.075	390.724			82765.1	76887	75230	72076.3	80831.9	52234.1	59856.2	75452.8	58769.1	56326.1	52769.6	64242.4	67203.3	53633.3	55151.3	52106.8	73891	71875	46083.3	133808	59484.8	49431.6	132934	155457	42962.4	20429.6	44093.9	18079.4	44125	21687	23352.2	42706.1	31306.9	26423.2	56354.7	31622.8	187188	191243	162784	85871.2	56393.1	90165.4	34058.8	34047.3	29676
M162T343	162.075	343.164			4959.02	4516.83	4473.23	4273.78	4903.73	221635	4511.56	3528.39	3331.09	3195.26	232068	4198.12	4217.96	3915.25	4017.97	4225.5	3799.82	2058.49	2956.95	4086.34	3787	3092.02	4249.34	3984.03	162407	140928	254197	93477.9	136933	136103	1626.7	2210.82	2001.37	1537.89	216025	198017	1944.44	1807.34	1272.46	1958.79	1932.82	2422.95	62147.8	5080.35	1066.93
M325T428	325.112	428.01			58383.5	56896.5	53330	49091.5	53650.7	52431.7	47380.4	53186.3	49582.5	51650.1	48988.1	47696.8	45149.1	38411.3	41318.9	40195.7	47205.9	43245.8	41612.8	49536.2	46824	43158.1	53621.9	49796.9	97950.7	87751.9	42467.7	100002	43276.3	91284.4	39006.2	45473.7	47766.3	40578.4	41160.6	42063.5	1.02513e+06	1.27952e+06	902152	1.13333e+06	1.73062e+06	1.05101e+06	95546	92522.1	92520
M146T246_2	146.116	246.48			4821.64	4974.31	4456.11	5080.05	6776.97	4727.34	9010.03	13083	11567.3	10353.1	11958	9865.65	7090.56	5776.09	6402.83	5530.92	6255.98	6060.86	6965.29	7591.18	8353.87	8887.34	10980.7	11622.6	3418.6	4293.05	4150.7	3701.02	5093.02	6618.63	10808.9	17843.5	15839.9	15112.6	9424.32	11328.6	6343.72	9094.34	7030.65	6240.32	6843.84	6040.29	5911.74	5030.91	5024.14
M325T498	325.112	497.87			15332.5	28765.4	14523.4	12706.3	26924.3	27383.5	28569.1	17509.9	16323.8	15525.4	25949.9	29746.7	27837.4	24487.1	25800.5	23018.2	15479.3	15593.6	14917.5	29087.6	27012.6	18114.9	20148.7	33397.3	11356.4	10490.8	11285.2	13266.5	27043.5	11319.9	13157	14694.5	16643.7	26099.5	25780.1	25623.8	24692.4	19985	15617.4	18724.7	19402.6	18704.8	10420.3	10366.9	10326.8
M505T427	505.175	427.411			17268.5	14757.8	13210.5	10978.4	16332.5	12751.9	17703.7	14599.2	17429.2	13024.4	14785.7	19419.9	16533.4	14125.5	12911.2	12771.4	15667.1	11345.2	11327.6	11484.9	16030.5	10323.5	18781.7	13403.3	22004.9	16641.7	25995.2	22332.5	22228.3	22294.7	10722.5	18883.1	11429.4	21681.4	17213.4	17759.5	158532	177402	125027	149967	241509	149612	18809.5	18705.1	18705.5
M260T317	260.159	316.985			8126.13	5536.26	6813.99	6420.99	6152.53	6350.82	4737.19	7713.13	4591.06	7808.68	5963.45	7348.99	5503.3	3666.52	5412.52	4492.97	3947.97	5958.93	4964.72	6036.47	7511.33	5641.27	7399.03	7226.59	11302.5	13485.5	14091.5	13449.8	12899.6	13356	19252.6	21733.9	19254	18934.7	17681	21822.7	31223.7	32883.4	27902.6	32493.3	32921.5	30073	9263.81	9263.82	9121.98
M227T327	227.101	327.253			46791.5	15543.2	10313.8	33275.3	10084.3	36568	60498.4	11620.5	35583.1	67246.3	30079.4	11124.8	57640.5	31590.6	19269.7	24620.7	23461.4	10064	30380.1	59862.7	51079.1	25824.6	11877.4	61815.7	29429.3	23408	20745.1	19951.2	30640.8	22162.1	18930.1	22556.5	21720.3	7745.54	9913.19	8220.76	151661	34946.6	35240.2	32187	34673.7	74462	19307.3	22093.6	22069.4
M829T509	829.283	508.855			11480.1	10249.1	15769.8	9160.21	10808.5	10414.9	17206.1	9713.9	8746.38	8931.02	9358.99	10603.2	8735.35	8375.67	9756.16	7433.45	9514.8	9329.33	16780.1	8295.26	7538.61	6277.81	9497.73	8805.93	5104.78	3766.92	4653.49	5371.25	5672.32	5250.96	4012.86	5291.32	6253.9	4415.33	8304.78	4808.41	9926.32	20859.9	20719	20385.8	18418.6	20610.6	4902.83	4631.77	4994.14
M829T492	829.285	492.408			4761.64	4110.95	4179.97	4718.48	4237.58	3565.66	4036.19	4698.86	4724.4	4771.88	4208.4	4639.85	4294.55	4894.16	4530.03	4430.54	4668.26	4564.74	3845.04	4248.6	4049.01	3746.79	4992.06	4729.95	1596.02	1513.92	2128.03	2012.54	1540.26	1546.09	1518.26	1708.17	1866.66	1787.12	1712.36	1746.6	13906.1	14547.7	14069.3	12555.6	12392.5	11585.5	3766.75	3682.58	3627.82
M272T481	272.171	481.113			6286.35	6975.02	5557.11	5986.62	6333.17	5951.74	5731.22	6287.57	5800.65	7482.4	5641.63	6184.83	5478.65	4883.58	5086.12	4783.88	5440.87	5621.17	5631.9	5825.87	5533.89	5552.4	5750.71	5893.18	6573.28	6293.85	8801.92	7646.27	7293.36	6609.01	9332.94	9970.35	11960	10579	9078.81	4314.2	73360.2	60920.5	55574	60282.6	66188	57318	7215.31	7027.19	7086.2
M272T522	272.171	521.593			3886.85	4869.05	3649.88	3421.47	3849.19	3467.7	4413.86	4210.79	3369.67	6021.67	3389.21	3161.75	2780.18	3586.7	776.595	2921.15	3276.54	2903.1	2745.65	3697.42	3519.87	692.118	3877.84	3104.34	3197.88	3701.37	6474.57	4967.34	3961.49	3849.11	5779.42	5030.16	3898.45	5254.87	4704.3	2636	72216.5	130938	37374	70661.4	33113.7	87888.7	6490.31	5970.09	5962.25
M384T369	384.141	369.454			3921.16	3893.86	759.797	3301.14	3821.43	4267.72	3794.59	3878.72	4653.48	3379.4	2195.95	4023.97	3192.6	3619.8	3758.29	3473.82	4300.16	3665.97	3757.55	4657.45	3574.27	2763.82	6084.05	4532.16	10498.3	7542.31	9426.52	2700.48	7949.71	5149.19	5123.32	6908.07	6712.45	4080.81	5389.27	1340.16	5748.02	8258.76	4980.07	4829.36	4998.03	5155.76	3458.42	3218.88	3466.5
M189T165	189.126	164.514			36326.2	31293.9	61400.5	70708.8	29872.5	65398.6	47628.1	45356.1	35712.1	44100.3	40645.1	42336	75175.6	35473.7	65503.2	38428.6	29730	67862.1	54966	49646.1	64325.8	55200.6	60762.7	55134.2	60502.9	42262.5	29455.1	38912.4	37020.8	65870.2	28507.3	15766.9	18530.2	20170.3	18310.6	40080	29159.9	33429.4	28707	30048	33420.8	51377.2	43625.7	40420.3	39616.9
M380T463	380.111	462.722			1606.8	1947.25	818.07	832.094	534.222	844.601	702.375	695.481	897.686	1503.04	1552.56	1458.77	1030.83	655.743	890.304	988.575	611.995	628.877	1566.19	1354.67	996.598	1328.17	1826.41	646.808	1343.49	1415.4	1335.3	1503.35	1457.62	1266.45	1831.79	1783.81	1811.13	1620.4	1649.18	1455.47	1439.61	1533.07	1111.89	1338.59	1354.95	1389.95	1189.86	1181.96	1233.68
M457T450	457.117	450.35			2450.47	2700.81	2628.38	2767.77	2675.68	2650.9	2868.12	2848.38	3109.48	2526.76	2690.67	2901.38	2524.1	2332.54	2549.5	2855.54	2833.34	2889.95	2873.75	3207.95	3007.1	2880.96	2569.85	3511.12	1716.8	1716.03	1605.25	1624.65	1793.74	1519.36	1825.72	1911.92	1751.94	1595.78	1913.28	2013.2	783.971	1104.88	864.496	1044.7	803.298	1014.93	1849.7	1873.13	1866.43
M267T329	267.109	328.904			20848.8	18427.2	18142	17626.6	18165.1	18150.3	22206.4	22869.2	22513.2	23115.8	38777.5	20872.4	23220.5	21753.4	21283	21229.3	20419.9	22254.1	21728.3	22862.1	19977.2	20316.2	23306.5	22074	12464.8	22182.4	24158.3	14436.4	14704.1	14457.9	16046.8	17067.9	14857	17903.8	15016.9	14853.3	23905.7	26635.6	24186.5	31013.1	22880.6	24677.2	33651.8	33444.2	33267.6
M279T81	279.231	80.972			282634	228602	277547	292105	246389	237430	190297	184521	154872	156678	154678	180154	172623	163045	167208	162280	178701	184097	109512	105635	103986	100716	72532.6	58561.4	357931	348002	343265	322387	378234	331425	690005	748939	636760	678350	690943	707539	764103	827373	768057	656896	852579	662993	302865	305652	305650
M84T394	84.0435	394.324			23095	25747.2	21439.7	22870.4	21595.5	20436.6	15535.5	19272.6	16594.3	16645	15796.6	17366.1	13494.9	12282.3	11392.3	11093.2	12872.4	12870.2	23552	29893.3	30638.7	35468.8	40021.5	39355.8	146668	233692	264913	149366	149665	130641	337263	236130	191762	356901	181787	363742	440016	215127	407903	211020	407966	405698	62913.2	62019.4	63244.1
M258T181	258.144	181.168			6022.39	79571	87858.8	81511.8	83881.8	76601.5	68003.3	57103.4	52766.7	56263.5	49438.4	61868.9	75833.1	65444.5	60000.7	65636.5	73839	74025.2	52842.5	55450.1	53488	46734.4	50121.3	57647	72708.3	58483.7	73494.9	76535.9	67368.8	64352.4	116184	120782	110767	98131	91875.7	113557	9773.94	31323.6	11082	14890	8131.08	35836.7	23324.3	23323.1	23321.9
M229T405	229.069	404.541			15461.6	14525	13521	13980.8	13269.3	14826.1	15225.6	14934.6	15260.7	14965.3	14489.1	13276.3	14378.2	13506.3	14965	16272.9	15570.6	15184.2	17944.5	16181.3	17008.2	17823	17286.6	18807.4	17032.3	16101.6	17211	16127.6	19731.7	17894.7	28353.1	32943.8	29536.5	26586.3	29138.2	26905.1	6020.13	23748.5	17146.5	3735.83	17019.3	2388.3	14903.1	15073.1	14870.8
M314T317_1	314.134	316.848			6440.61	10489.9	6103.99	3384.94	10594.4	3515.56	7183.04	5433.03	5614.81	8026.94	6948.08	9294.88	4465.61	7667.15	9489.97	7849.56	8153.41	13582.5	6763.05	8462.04	8347.1	4164.56	2394.01	3632.84	4117.71	4850.24	3364.14	7519.6	4448.58	2280.59	7098.96	6669.01	7058.9	7456.31	6885.12	4654.31	6445.36	5321.53	5091.32	4319.74	2137.34	6283.65	3360.53	3432.87	4701.53
M403T489	403.028	489.022			6584.42	6189.48	7476.93	6014.28	6793.62	6504.7	6415.12	5855.59	6334.94	5692.02	5780.5	6365.11	6806.24	5328.2	5720.36	5600.88	6875.83	6535.55	5673.84	6064.77	5508.02	4744.57	6396.53	6404.51	1973.77	1464.12	978.55	878.285	1095.86	1272.49	1188.07	2364.38	1009.97	1219.72	1809.15	1838.15	517.705	663.459	527.326	618.302	793.363	463.251	2770.62	2770.98	2770.87
M260T182	260.165	182.378			13762.7	14679.5	14477.9	11422.4	12874.7	12891.3	20896.4	18155.3	15077	15399.8	15536.9	17859.5	14099.1	11861.9	12104.6	12735.9	13498.3	12866.2	15708.5	11154.9	39918.4	17972	13840.9	9160.7	5361.02	4877.58	8771.5	5501.27	8160.53	7293.68	1886.13	7468.28	2828.83	2386.83	6702.13	6469.78	7378.37	8445.25	8208.64	10201.9	7103.53	7646.96	8556.97	7997.13	7617.7
M283T222	283.127	222.481			8989.22	7194.76	7631.1	6315.98	9187.32	8179.21	7395.28	7525.76	5844.78	7093.67	8571.77	8836.07	7767.58	6313.73	3107.26	7198.82	7255.41	7207.9	6009.63	8573.52	8568.97	7625.63	12839.7	8563.82	8074.26	7717.8	3408.74	7999.85	8537.56	6825.27	8918.74	10999.4	23441.5	10319.3	10807.9	12205.7	6523.99	6105.94	6081.38	6338.74	6230.5	6346.48	6015.02	6200.13	5716.41
M271T106_1	271.059	106.093			27282.2	29926.6	31548.2	60134.4	55738.5	56107.5	62098.4	27534.9	62041.1	58827.2	60347.5	28769.4	59041	54150.7	54767.3	15355.1	61633.1	57917.5	23761.1	66333	63767.4	23477.6	73868.8	80920	97444.9	56666.2	100851	93658.1	103450	94941.9	52022.9	102964	49263.4	47287.8	52280.5	52088	30092.7	71185.7	30232.9	58892.9	44857.7	20562.6	35110.8	38916.5	40076.8
M271T19	271.059	19.249			8829.35	7471.06	5962.16	6576.01	7657.34	5028.15	8419.39	4092.84	5503.06	8078.08	7423.95	2948.31	5703.55	5885.82	6215.37	7279.09	8480.01	7852.6	6234.59	7406.57	8269.16	5520.21	6122.03	8369.6	12060.8	10820	10791.9	12338.8	13805.2	10637.3	9730.27	8635.76	9135.86	10877.5	9358.91	10992.6	6969.37	2848.13	3467.6	5216.65	6822.92	4226.35	6035.47	5724.84	6092.69
M112T219	112.075	219.222			19642.8	22453.2	22669.4	26956.4	22080.3	20189.5	21537.8	16851.2	20056.1	26223.1	30800.4	29958	20750.1	21674.4	27195.5	22651.4	29200.2	26231	31086.4	37174.7	29952.7	31634.9	35270.2	41728.2	18789.7	18126.9	17970.6	21957.7	24046.6	18503.8	14031.4	14752.3	13188.6	14825.3	12947.2	20898.4	18281.1	17552.8	16000.6	17823	15876.4	17767.8	15701.9	16611.7	16088.8
M147T347	147.064	347.252			7875.07	7511.38	7556.51	8208.14	7145.65	7387.25	8075.89	6368.86	6963.75	9090.8	7228.94	7234.9	6926.62	5876.06	7006.21	6376.92	6375.67	6633.08	6366.56	6927.87	6780.98	6120.72	6758.24	7717.32	10635.6	15369	13322.2	5490.39	11038.3	5833.85	14343.8	16460	13978.1	13784.6	17873.1	14066.9	13364.8	13503.7	14308.9	14881.5	13986.5	15153.6	7713.35	7722.83	7723.84
M272T431	272.171	430.55			2210.9	2407.71	2497.88	2266.61	2283.9	2409.68	2364.55	2762.94	2561.85	3189.35	2497.59	2485.86	2407.15	2173.03	2127.79	2182.72	2518.91	2071.86	2225.26	2677.12	2246.54	2682.96	2351.04	2588.38	5589.91	5706.4	7234.52	5932.28	5869.64	5608.77	6596.02	7462.73	7757.35	6695.78	5282.76	6986.75	47423.4	54262.5	51649.6	48643.3	52952.5	50248	4934.95	6032.79	4927.22
M244T364	244.128	363.56			23738.2	25736.2	24940.6	25500.3	24653.4	24969.5	21792.5	22449.2	19837.4	20770.7	19507.2	23818.4	25203.8	20628.7	20904.3	20223.4	22778.7	22360.2	28880.9	27975.2	29338	29456.8	29996.3	42068.6	29373.1	25304	24796.8	35137.1	31019.3	28834.2	11896	2815.88	13788.7	25630.9	26132.8	14978.8	135252	133780	143275	134183	130576	133152	30626.8	29256.5	28128.4
M245T303	245.149	302.637			35496.4	31678.9	38362.3	31660.9	36446.3	30740.2	47144.3	46184.6	45460.2	44369.3	43526.4	48566.1	48314	41659.7	57884	46519.7	49170.6	50303.8	44477.2	45734.7	42844.9	53166.4	44848.9	51373.2	28735.6	26683.9	30331.6	22894.9	44863.7	23741	27384.1	26353.7	21977	29691.6	22268.1	31342.3	7911.89	8669.46	7334.97	7255.78	7727.09	7706.72	28333.6	30041.8	31373
M123T380	123.054	379.923			6434.74	6868.43	6059.14	6009.46	5099.54	5288.82	5100.21	6504.05	5027.65	8944.02	4109.07	3894.84	661.399	5107.17	4501.25	5013.79	5080.57	4243.4	4358.36	4568.28	5553.92	5370.77	4987.9	4191.28	7075.71	7629.57	13973.1	11927.3	9561.89	8132.2	9713.68	7282.25	13074	14161	5810.47	6795.75	55729.4	39944.2	39073.9	40735.4	48512.2	41764.7	6534.62	6617.47	6474.26
M213T379	213.122	378.683			22499.5	24449.7	22222.4	21353	25630.3	17876.1	18308.7	17728.5	17090.3	17329.3	15530.5	20666.4	15597	12828.5	15153.7	13207.1	21898.4	15110.4	15669.1	19391.1	17992.4	17809.5	21061.1	17460.1	13440.8	12639.8	15032	12794.4	14001.8	13698.5	14319	18148.7	17535.6	14822.7	15893.3	16940.2	87362.4	96976.2	85229	54411	91356.9	93727.9	28150.2	22982.6	22986.6
M213T317	213.122	316.674			12246.3	10315.8	10614.4	8473.94	10239	9532.67	11744.4	11735.4	11166.6	11527.7	10381.1	11626.1	12155.3	9885.96	11020.8	9508.38	10759.1	10362.6	10645.9	11907.7	11124.5	10074.6	11823.6	26804	12028.4	20833.6	16428.5	17647.1	17435.6	16024.6	20977.4	22532.9	19800.5	18100.9	18817.6	20155.1	138604	130043	141388	155635	137498	128484	19976.6	22633.4	19985.4
M215T243	215.102	243.369			52176.1	52061.9	50347	52537.6	54499.3	51700.9	58610.2	65953.4	63079.3	58906.7	61242	68313.4	64933.1	54274.2	55457.7	51637.3	57090.4	56964.8	68603.6	86674.3	86876.8	84513.7	101874	105645	5992.87	4650.41	10353.8	81801.3	83669.3	5314.06	19097.5	15396.7	14034.2	11680.5	11900	15400.7	112276	112655	817.067	112769	106836	106958	43486	43536.6	44314.7
M215T379_2	215.102	379.118			2737.11	7176.02	6848.2	6267.92	6563.66	2039.4	7869.32	7425.14	6508.48	7321.62	6991.85	6835.24	6548.36	6143.33	6606.8	5788.56	6796.9	765.521	5696.37	6062.23	6637.31	6155.84	7328.46	6775.84	4722.3	5062.7	4387.41	3007.88	5592.89	4695.35	4250.51	4178.03	3784.64	3651.91	9244.07	4654.64	4982.67	5403.74	5532.76	5324.49	13532.3	5090.65	5326.93	5280.93	5327.15
M293T320	293.113	320.049			24302.7	23257.2	23520.7	22155.9	22818.8	23626.9	18705.8	22510.7	20928.4	18293.4	19798	22085.6	17930.4	17137	15978.2	17635.9	18246.4	19478.9	14183.8	6704.83	13050	5852.39	16543.8	6754.66	1612.99	22975.2	21969.2	25155.9	23214.7	22916.9	38071.5	43500.7	40813.6	40480	2623.73	38971.6	59297.2	57357.7	5722.32	58350.1	58567.2	58000.5	17774.9	17800.1	3541.96
M204T398_2	204.086	397.94			24653.5	24422.9	19170	21799.4	21312.4	22587.5	18092.9	23199.8	26574.8	21187	22073	23697.6	20446.4	19645	21045.1	16239.4	19603.7	20446.1	19469.6	23098.5	17655.7	19723.2	24148.4	18722.6	25956.5	29353.4	28249.3	14590.2	31239.8	28010.4	23182.2	22881.7	33809.7	31505.2	45030.8	22617.2	48697	40130	50341.7	41983.3	38444.8	42196.9	22887	22952.5	22295.4
M262T80	262.106	79.732			103043	72614.2	117413	59419	118869	108581	131670	183292	95924.5	133764	150565	132674	125182	106623	125348	107452	77075.1	75745.1	116129	131799	44953.4	109278	161186	167324	79685.5	41431.6	83769.4	65880.3	91717.9	74517.6	109447	118989	130480	97214.1	89231.4	105390	105712	225371	225090	92719.5	157903	209038	65335	64573.9	65340.2
M262T121	262.106	120.629			90901.1	63252.3	53126	25091.7	47778.1	41076.5	62201.2	67577.5	59411.1	61173.7	58772.8	62369.1	51647.7	43586.9	32745.4	42092.6	51376.8	44558.6	48394.2	59808.7	55001.4	53485.2	65584.3	52506.5	86868.1	52231.4	84846.6	89517.8	91126.8	80146.4	19963.8	18363.7	23865.2	88055.8	86937	25579.9	45170.8	52894.4	44179	55463.4	51770.5	54690.7	31670.2	32120.8	34082.7
M160T386	160.132	385.695			453101	459210	435272	406400	463606	433585	388697	414939	400101	386274	368189	383843	334758	306775	300339	298933	323419	319267	292752	368465	343571	335576	371476	400297	422926	388373	405271	434401	411285	392086	1.01696e+06	1.13938e+06	1.0457e+06	924601	940235	990856	432714	359863	387771	430796	414561	391574	369327	370365	341844
M325T401	325.112	400.998			350983	357749	324469	310341	338359	332067	307386	331908	335385	308776	299891	393272	270865	227150	230700	232168	258485	278111	265771	299493	311688	288852	372450	362330	436139	384936	429806	407868	461920	412876	862917	943079	907241	784049	850969	845530	489013	452660	465304	452112	477197	473409	292000	294513	284376
M325T453	325.112	453.221			44434.5	43007.6	39428.9	81363.1	40787	40760.5	34054.3	36349.9	41718.7	30716.2	30422.5	40624.8	39625.2	33138	25362.6	28922	30311.8	32372	35813.8	34150	27396	29680.7	50357	32260.6	115318	105214	44283.8	122598	53677.2	113993	33448.1	34485.1	34499	34980.9	33822.4	34819.6	113161	144002	99802.8	124729	124494	137417	22505.6	22315.3	21534.7
M261T395	261.155	395.043			31295	25612.2	31010.4	31607.5	98495	28586.1	86714.6	82055.4	27185.5	25691.1	23123.6	29551	34361	27538	29899.5	24327.2	31435.9	98197.5	35947.5	36130.9	8014.13	89847.3	36233.7	38951.1	30409	31900	28463.1	29052	97544.8	30023.3	6682.46	9113.5	2045.59	7703.94	7028.09	10521.6	9099.08	9044.41	10880.8	7979.97	8499.65	9432.76	17288.8	17646.4	16084.4
M162T248	162.054	248.304			5660.2	5808.9	6328.78	7002.63	7008.31	7952.65	5889.96	7772.25	7790.51	7831.38	7064.79	7419.29	6903.69	7254.98	7539.98	5878.57	7994.53	7416.83	5370.89	9489.04	8298.62	7485.29	9781.78	8632.55	20662.3	18782.4	18237.5	19166	17939.3	17185.1	12782.4	14898.9	13196.6	11242.7	32111.5	12500.8	10565	11397.4	10178.9	10078.4	9712.82	10219.6	8582.88	8582.32	8845.47
M189T376	189.122	376.207			5374.44	6792.54	4965.67	4507.18	3035.16	4705.51	5501.82	6611.64	5472.5	5679.54	5926.4	5529.93	5328.72	4981.26	5245.17	5509.45	6055.05	5178.59	7599.2	4839.88	6881.25	6594.47	6336.86	6362.29	5394.39	5324.32	5748.69	2604.5	6367.94	4740.23	7713.25	8777.09	7852.98	6801.7	11592.2	8041.97	28816.4	30403.5	29253.5	28029.8	27126	30872.3	5433.74	5972.92	5662.6
M132T304	132.067	304.457			7326.97	7169.11	5951.45	7368.15	6297.35	6197.88	7472.5	1874.66	6068.78	6692.39	3043.32	7188.34	6241.82	5709.29	4309.08	4414.85	4930.43	4618.82	3865.46	6267.5	2671.3	8095.93	6987.89	7067.43	7532.17	631.223	6310.73	6526.23	6434.08	6426.11	9512.76	8924.63	7973.82	8726.6	711.679	9259.12	19620.8	22311.6	25307.4	19549	19421.7	20803.8	7975.35	8087.54	8708.09
M281T96	281.246	95.567			65708.5	53340.1	75233.3	60074.7	60388.7	59311.8	41956.5	36477.6	33576	38372.7	32966.9	30264.6	34450.2	40337.4	43573.1	41446	53044.3	48456.9	24326	20997.9	21859.5	21222.2	13836.6	17158	65877.2	64204.1	62363.8	89774.7	88955.8	64209.9	301793	336019	283108	287430	302593	299096	3860.03	24046.3	18687.2	75337.1	103350	18560.6	74434.6	73386.6	73407.5
M220T320	220.117	320.209			4050.58	2756.77	4203.24	2683.26	3667.69	3460.97	4422.73	4911.7	4297.47	5072.58	3498.42	3567.8	4077.83	2880.93	3241.44	3919.1	2943.18	4175.12	3685.62	4539.58	4582.21	3810	4648.66	4457.73	4991.97	4501.72	3254.69	3324.67	5024.67	3469.72	4992.43	7860.88	11987.3	5308.35	4340.72	4670.74	549.741	8802.77	9754.36	6536.52	7179.34	6334.76	3489.95	3411.26	3516.98
M243T381	243.133	380.687			17840	13933.2	13428.4	11859.5	17662.1	12370.2	18341.7	21307.9	19570.8	17671.1	18393.7	18036.8	17999.8	15274.2	11684.7	18137.3	18144.6	16757	18978.9	24536.6	16923.5	22555.7	19756	26110.9	11739	10563.2	10984	10923.5	11151.9	10828.7	8384.79	15816.7	13480.5	13481.4	13180.1	14203.2	16436.4	15738.9	16628.3	15621.2	15126.7	19698.6	12899.3	11994.6	12204
M132T313	132.101	312.74			8829.69	8164.6	8672.62	8184.41	9291.31	8364.4	9052.8	9277.02	7265.43	8228.21	7230.05	9047.8	7662.33	6789.17	6913.43	6186.35	8087.94	6666.16	6088.83	8507.23	9766.24	8977.55	10269.5	10655.1	10329	7826.55	8706.22	8072.06	9906.02	7685	11233.8	7519.18	13644.2	11666.7	11820.2	10419.6	26551.1	27672.1	30242.9	24327.5	66250.3	26725.2	9659.69	9692.12	10330.7
M331T106	331.19	106.337			79612.5	71286.2	53636.9	113697	67222.9	57026.9	152899	170778	173622	102568	159060	169999	86009.6	57293.1	111547	123408	111277	141135	95023	156916	79920.9	144792	163042	65283.6	208095	73780.9	219540	582724	216028	223004	502784	427299	518324	376313	467517	304106	90497.4	94197.6	91021.2	97553.2	88694.4	89576.5	92765	96064.9	99604.8
M322T219	322.175	218.569			18540.9	8083.2	20140.1	20876.4	7719.04	16257	29901.1	33443.9	32386.9	31753.5	28843.6	31527.4	24054.2	15405.4	19251.2	19791.3	21224.3	18628.9	29136.7	36381.9	35790.2	31217.1	36443	40903.2	10442	10510.6	13474.3	20103.6	11815.7	20938.6	16161.1	19058.8	18581.4	13966.2	34460.4	14565.6	30174.2	28076	27534.7	57699.1	29536.5	25239.6	6896.78	6907.39	5753.35
M379T143	379.334	143.264			4074.55	3719.01	3769.45	4588.3	3884.92	4529.65	4919.16	4809.8	1566.52	5805.23	5508.63	4861.55	4284.44	3740.63	4313.61	4517.99	4832.93	5358.27	4887.56	5281.1	5871.71	5803.95	6105.12	7069.47	6585.8	12450.1	10849.9	7319.77	6964.08	7722.28	21908.9	15418.7	14174.6	17407.3	22967.3	25610.6	9989.79	12997.6	17659	19912	17556.2	17713.6	14574.5	14477.9	15086.3
M331T134	331.196	134.099			67344.3	60250.1	59681.2	70296.1	65226.5	60635.2	91330.2	98908.3	99595.7	84891.3	86196.3	92838.5	66099.2	64295.2	45827.5	59221.3	72310.1	70835.8	85948.3	97506.9	86935.7	81937	94115.6	101824	267470	234913	275563	305154	295549	247178	357952	403898	399314	364017	314590	350625	48000.4	68615.2	59521.1	61212.9	60717.5	59516.9	76349.8	79596.2	81134.8
M227T408	227.102	407.83			35624.6	34828.6	2538.72	32374.8	33995.7	31793.4	33118	34525.3	33220.6	29689.4	31477.3	36655	32542.2	25128.5	26392.4	1480.76	28621.6	30888	8251.37	7549.53	32215.5	30844.9	37826.8	38148.3	13126.4	11090.6	13919.9	18293.5	16355.8	15918.9	18657.1	21493.7	16794.3	15184.2	16786.7	23127.4	60749	66281.5	55322.7	62085.4	59503.6	61527.3	11553.7	15965.4	12269.9
M83T180	83.0482	179.584			20102.3	15507.1	18929.4	15239.5	21494.3	18403.8	16532.7	20342.8	10397.6	11103.9	10930.1	14474	12631.1	10994	11256	13589.1	14371.6	17371.1	10444.8	10664.8	11233	8873.89	11557.6	11785.4	15825.7	18615.4	19640.5	16150.1	15669.5	18020.7	11509.4	13247.7	12615.1	14131.4	13477.9	13729.1	16200.3	11509.3	9037.32	11224.2	11664.7	10997.1	7055.26	7098.34	1489.44
M84T300	84.0437	300.058			54787.5	54436.1	59130.8	54708.1	55827.5	53997	60997.4	67731	58540.5	57007	52813	64573.5	63298.9	47463.6	50881.1	46636.6	61304.8	56318	51228.9	55683.4	54689.2	51277.9	55560.9	63598.3	15509.1	11406.7	9907.74	12971.5	14117.8	12728.2	14568.4	16998.3	14985.6	13645.6	12683.6	14702.2	5221.87	7024.74	8534.26	8625.07	10211	6241.7	24212.8	24213	24213.1
M132T191	132.101	191.264			22480.7	18310.5	29370.9	17262.4	19663.2	20126.8	28087.4	42981.7	31069	28732.9	26628.4	30379.5	33914.4	27469.1	22468.3	31326.2	31066.4	30105.6	29093.3	30746.7	29499.3	23290.4	31333.8	39502.8	19648.9	38640.4	65557.8	20589	30464.6	17747.5	27617.1	24028.9	28022.9	17274	31972.1	16381.8	47931.3	45049.3	38734.4	51028.1	143275	32821.9	25758.6	27091.1	26654.9
M132T223	132.101	222.511			10548.3	8697.1	11088.3	10042.4	8615.22	9039.61	7174.26	8287.11	9839.93	7856.98	8924.4	7144.76	7260.76	10102.4	22153.6	21235.1	5951.26	7478.28	5085.54	4914.4	6426.48	4980.16	6458.07	7266.16	6009.83	7594.12	8824.64	8706.87	6524.73	7198.29	15878.8	16283.5	32368.3	14609.2	14106.2	14693.5	15587.7	12423.9	17055	44372.1	14526.2	16208.5	8932.99	8954.76	8792.25
M132T258	132.08	258.386			19463.7	29415.4	20132.3	20244.2	21682	20354	16287.2	19654.7	21412.9	1140.04	19087	21548.7	18198	14490.3	13404.4	14924	18691	16969.3	20232.1	22345	19890.5	23711.8	27414.7	31152.1	84763.3	76240.9	1016.83	82490.4	103770	79384.2	152058	185746	178975	141628	161728	1416.02	3445.83	3781.81	3885.52	3564.27	3684.05	4099.71	55568.3	52836.6	53239.2
M249T226	249.122	225.854			75646.9	60034.2	72824.4	81325.8	69756.9	65886.2	79299.9	69380.3	58104.7	54517.5	67257.1	68387.3	65773.2	75780.5	68790.5	73892.9	72818.7	70072.3	59784.2	73185.9	72067.5	64637	80174.7	67256.1	70470.5	74063.6	74932.1	71436.5	8273.76	62998.1	17100	17183.3	58870.8	69737.3	15987.3	56024.1	6497.16	16462	15427.7	16589.7	18269	18876	10572.5	53994.7	53608.3
M249T202	249.126	202.314			15640.2	15552.4	15269.9	15250.7	14431.9	13597.6	17404.3	16825.3	19169.1	16249.6	22618.5	22492.2	16092.6	15758.4	17332	16048.6	13771.2	12742.4	18405.6	25058.3	20905.4	23058.6	33207.2	26735.9	18510.9	23263.7	21125.7	23359.5	24796.9	22792.4	43446.4	46988.2	48007.5	43267.7	45024.5	47193.3	85441.9	89692	79587	93534.6	77306.6	77147.5	19533.8	19547.6	19109.2
M129T227_2	129.101	226.696			17280.7	17765.8	15944.8	8338.38	14693.6	15474.9	8862.93	20428.5	11860.3	15615.5	12981	18348.1	13901.6	10426.3	13425.7	5377.11	14912	11746.3	11367	20473.5	8135.82	16826.1	9269.29	14199.6	10244.1	10692.7	4580.27	11407.7	3595.78	10842.1	6077.09	10640	3414.73	8884.2	9206.82	9327.02	10989.2	12493.2	3394.49	3583.26	10788.2	10733.7	5747.84	7901.08	6378.04
M246T303	246.144	303.359			10933.6	14677	10132.2	11804.5	11224.8	10857.3	10775.4	12514.7	8637.47	10784.6	3118.31	7679.44	10008.1	7826.57	5685.5	5456.56	10541.5	8705.2	10078.9	10110.4	11523.2	10483.6	11196.2	8431.06	53877.9	49724.1	54644	53557.7	58992.7	50564.7	84885.8	95059.4	88691.6	96788.4	96751.8	91991.3	294703	300383	281907	293898	302750	293309	44874.9	48594	42639
M132T348	132.101	347.784			34926.2	36266.2	38051.9	38463	31879.5	35489.1	37743.6	36121	38065.7	47960.8	36541.9	29713.7	22717.7	28977.2	34139.5	32602.5	25711.9	23003.1	27610.8	29973.3	34214.7	36486.9	28481.6	23611.1	48198.1	56525.4	49973.3	54104.4	50406.5	50044	37185.1	31827.7	35333.4	32326	32389.6	31346.3	34814	32929.3	34093.7	34420.2	31431.6	33197.3	47260.3	46635.4	45999.6
M293T254_1	293.112	254.266			45411.6	32134.8	28475.7	26082.3	31340.8	40898.4	29187.8	30020.4	29264.6	25860.6	25775.8	33865.9	28933.9	23551.4	26315.5	24353.4	27124.9	25636.4	20723.4	25090.7	23809.8	22190.1	42695.6	29787.1	10228	11892.4	9452.17	9822.86	9574.25	9750.85	23909.5	25338.6	20570.2	19283.2	20583.1	19464.5	18706	18963.5	15049.3	11650.5	10950.7	9630.38	16064.2	14291.6	14312.7
M84T377	84.0433	377.456			4660.41	3727.39	2739.7	4040.05	2682.21	4161.36	2424.81	3713.83	3020.31	3518.1	3111.25	3190.53	3005.35	2928.92	2106.84	2280.59	2059.82	1988.32	2226.89	2728.2	3648.63	3695.23	2710.61	3412.33	78438.8	62365.7	78773.7	74512.4	82745.3	74810.5	107426	119183	119411	113448	97977.3	113209	128961	126321	113148	121212	121405	112565	21624.8	21532.2	21429
M337T193_2	337.272	193.09			27114.6	11485.5	14126.1	11904.9	14160.8	12837.7	12074.9	10219.8	11501.4	13754.6	9631.8	27385.5	11327.8	10921.2	10689.8	17498.4	12811.3	22655.3	14545.5	19390.5	17091.2	16768	6401.89	17858.3	22977.7	26148.7	31915.5	35129.5	28638.9	29829.7	26657.7	35036.2	58584.3	28027.2	29623.6	37297.3	54858.3	61147.9	61813.5	63688	54067	52227.4	17175.7	16959.1	16521.5
M337T159	337.272	158.748			11182.2	11003.9	8160.09	8825.72	7306.82	10529.5	8016.46	7738.8	5902.91	7937	6555.83	7141.56	6138.97	5041.26	8337.93	5146.18	8229.46	4514.96	3014.57	3038.23	2445.89	3931.27	3386.56	3086.74	24386.3	13125.6	13396.3	33928.8	16679.5	13347.3	17339.7	17003.7	41409.9	20830.1	17445	17586.7	28312.2	29720.7	71990.5	31747.2	59807.8	29286.2	10684.6	10489.1	10109.8
M235T474	235.071	473.781			21515.6	23031	22528.2	21570.2	23853.9	23356.9	23007.8	23927	24016.6	22237.6	22256.8	24919.6	24618.8	19329.7	23817.8	20369.4	22829.2	23390.4	776.983	25951.2	25522	27688.4	27096.9	29640.4	20357.4	1444.06	1372.96	19966.8	21711.5	1625.74	48217.3	1347.38	48804.5	1603.24	41130.5	41886.3	43441.1	39769.2	41340.6	35824.5	39002.3	44834.8	20337.2	19718.1	19717.7
M226T133	226.118	132.911			54362.6	33518.3	51428.7	48994.3	37445.3	31506.3	36015.1	38673.8	38620.3	71913.7	32575.7	46235.2	38303.3	14922.3	25775.8	33351.3	27173.2	37756.9	36462	36346.2	34815.1	20440.5	13748.4	26185.1	22200	9175.54	30226.2	25291.6	36589.2	27154.6	53856.6	73964	55071.1	50675.9	55553	56573.3	21041.3	67941.1	71094.4	65081.7	60674.5	59129.1	32757.8	33909	33741.1
M534T321	534.257	320.715			6475.22	6529.02	5726.91	5712.63	6976.39	4177.53	7474.86	6270.54	7636.7	9706.49	4400	8483.47	7343.31	6661.06	3566.94	5213.15	6973.99	5226.7	6142.55	8276.7	7376.31	7280.5	8426.58	7978.23	7264.52	7358.08	6394.71	7220.17	7884.43	7876.55	5323.55	7729.74	6824.5	7630.38	7761.88	6677.69	13330.4	16370	11672.9	13449.8	20594.1	15824.3	6105.72	5638.63	5464.06
M132T240	132.076	240.274			2265.48	2969.6	2529.04	1424.71	2789.07	2406.43	1922.66	2791.64	3238.49	2159.57	2460.84	1597.05	1962.61	1642.24	1436.61	3178.99	1833.44	3947.83	1670.2	3627	2204.43	1385.9	3517.18	1443.25	5125.31	4489.64	4300.05	4824.79	5329.86	3960.43	3555.32	4822.66	5264.85	3541.68	4802.9	4284.74	24801.8	25213.7	21564.3	23586.5	22521.3	21901	1394.88	1970.14	2135.03
M132T166	132.08	166.166			980.165	2659.69	7593.27	880.8	1400.14	8310.64	2275.45	2394.95	7909.46	7087.07	2561.57	7907.02	3561.19	3724.77	3024.85	2639.82	2337.25	4283.74	3324.42	3651.08	1787.2	3786.25	4075.23	3501.4	4921.93	4599.96	6143.91	6760.92	5041.65	5844.13	1903.08	1637.16	1346.3	8328.56	6881	8130.18	5461.35	7128.36	944.072	7053.02	6479.1	7028.48	1515.1	1563.84	1711.95
M304T146	304.17	146.306			180997	225436	191305	183213	210260	179273	215526	230215	5414.1	217022	205932	267441	274243	238453	284854	228070	271878	263751	265260	325244	322997	339807	402929	446189	376463	248475	372037	356698	402731	297474	9957.08	193376	138280	6931.03	10993.1	5982.5	817377	845716	708647	850846	881800	806529	208090	207089	274705
M112T392	112.075	391.956			12819.1	25017.2	13263.4	27036.5	27603.9	23877.9	30178.8	39697.3	36188.7	29812.9	19586.6	37937.2	40147.1	24114	19806.8	22568.1	2833.57	36280.2	52113.9	54403.1	62794	59499	68080.2	69806.1	93194.1	94106.5	93451.1	95754.7	99770.6	88971.7	6868.1	6908.48	10139.3	15338.7	11515.9	3145.11	116534	79064.5	107137	107270	112575	106819	40402.8	37839.4	23411.1
M104T398	104.069	397.967			3549.17	723722	672518	709266	693811	682973	679175	699770	710397	3078.53	582375	609042	716427	628290	608675	591847	694844	661141	546329	597770	556480	553883	600188	601964	9083.04	675890	627055	715718	652388	9705.68	928452	6466.14	6585.8	887683	852806	922419	902192	14372.5	756123	15155.4	802859	810679	12886.3	38018	346021
M384T432	384.148	432.118			11543.9	13077.9	10472.4	9466.98	11441.6	10832.7	15083.6	15204.3	14763.5	12432.8	14146.3	13284.2	13359.3	11261.3	10553.3	10365.2	12316.6	13634.4	12757.5	14610	14683.3	13338.7	16492.4	17596.8	9589.07	8260.93	9784.49	9591.13	9130.2	8857.84	12599.4	14887.6	15161.3	12935.4	13263.8	15306.9	12736.3	15899.8	11417.2	11951.3	11449.5	11837.4	8310.48	8308.74	7889.25
M214T304	214.07	303.981			37331.4	3548.95	40215.5	41667.6	39845.5	10599.3	4891.16	33482	3900.51	31436.6	2392.15	3386.09	5543.32	6218.95	5025.74	3041.69	33387.5	33801.2	2679.39	3241.43	48067.8	46120.7	4406.37	69729.9	5625.88	6425.81	4865.2	5259.97	10737	5661.89	3681.83	5952.55	12419.2	8991.11	5493.43	3632.29	4824.79	1583.65	5858.78	3793.18	5163.82	45883	16299.7	11965.6	18668.3
M259T417	259.163	416.629			7643.95	8236.37	7848.88	7522.44	8669.64	8363.18	12226.7	11848.5	16623.5	11456.9	11689.8	12049.5	15333.4	11285.9	11209.8	10276.4	12556.6	11715.5	11728.1	17699.7	14911.4	12314.3	19217.8	18294.5	5115.14	9812.25	1548.14	5045.46	4957.36	4892.97	9108.45	4950.16	4229.03	3314.8	3937.29	4388.86	2116.58	3636.94	3603.51	4169.46	3591.3	3706	6858.71	6964.18	7172.21
M132T301	132.063	301.205			19351.1	1178.9	17419.6	10066.1	9339.69	7435.02	8823.96	9554.62	1232.11	7696.4	7093.32	4192.86	6756.14	1403.64	1746.45	992.606	2948.86	7267.72	7700.29	1588.74	10491	9068.8	8562.28	1398.26	10058.5	5253.2	5546.76	9721.03	8860.43	7775.68	13485.3	13434.9	11892.2	13038.4	13864.3	13456.1	9986.67	9928.93	29807.5	12375.4	30209.6	12522.6	1758.16	7880.62	5642.67
M204T365	204.086	364.978			24358.8	20408.6	22560.4	17864.9	23631.3	20653.5	25998.1	27708	26657.3	25809.8	24791.2	30517	30696.7	26413.8	25717.2	32572.9	30707.5	28633.1	30942.7	35890.5	32553.7	33991.7	38066.4	42561	29473.1	18458.1	17526.6	24458.6	17652	16170.7	59243.6	56346.8	58065.7	53833.1	52884.9	53034	48925.3	36060.3	46525.4	48771.9	42975.6	41147.4	19756.1	15537.5	19796.7
M154T245	154.049	244.927			26019.7	23906.6	23777.4	20792.1	23921.9	23021.9	22702.1	28843	28841.6	24814.1	26002	26428.3	8788.08	1636.59	6396.63	6402.96	8146.61	11555.6	1754.96	6066.58	4671.08	5161.07	1277.89	7909.85	57354	54073.9	59584.7	56918	57010.5	54153.8	54439.3	60027.5	55973	53361.7	45825.4	51768.7	80930.6	92562.6	87861.2	90720	85629.2	90853.6	22743.4	22586.3	22939
M204T426	204.086	425.55			14424	15743	15400.1	15603.8	14422.6	14754.8	13260	18531.2	17728.1	18230.7	17466.1	16492.2	15259.3	14941.6	14683.6	14835.2	15691.9	14076.2	17036.8	17722	19728.1	16195.5	23307	22651.5	70778.5	70826.8	69473.5	76177.8	81062.4	76349.7	81214.6	169181	90339.4	82948.1	144300	155932	116548	117615	95648.2	85486.6	93320	114166	32472.3	32474	32456.9
M204T463	204.086	463.158			21248	21551.9	19548.8	20131.5	18580	20035.4	22169.1	20724.8	20109	21164.9	20545.4	18816.3	17914.8	17855	18177.2	18205.9	18604.7	17107.4	13532.7	20370.9	20325.1	21826.1	19520.4	20493.9	24992.2	26471.1	29184.3	27577.6	28102.5	27204.4	37730.7	36460.2	37891.1	34425.9	33368.7	32785.5	35320.5	27485.1	37723	33126.4	29407.7	30920.2	22351.7	22351.6	22236.1
M667T400	667.223	399.918			1468.12	1451.27	1211.15	1513.12	1363.56	1290.35	1128.59	1581.33	1324.78	1436.67	1020.64	1925.09	1368.12	1398.73	1119.7	1504.73	1418.53	1653.05	1280.89	1378.39	1234.34	1610.35	1634.09	1786.89	1165.61	743.112	964.577	943.092	992.808	1100.55	1950.89	1445.49	2299.67	1856.42	1222.62	1927.12	1479.32	1827.02	933.373	1379.15	1611.79	1609.12	1026.73	1021.6	1001.24
M124T348	124.038	348.049			24350.6	19143.9	27031.3	25761	22332	18189.3	21390	19815.4	21467.8	21827.8	18882.1	20062.8	18797.3	22694.2	20897.4	23758.7	23710.3	17200	20028.3	21087	18820.6	1649.5	15082.4	14521.8	17040.4	20548.9	18520	27873	19081.3	16998.9	12196.2	24298.9	22799.1	21864	22010.3	17736.4	19212.1	14308	19406.8	34768.5	27305.7	19329.9	7842.35	7730.01	7793.77
M124T399	124.038	399.183			19913.1	15829.4	23126.7	23508	21907.9	17683.2	17526.5	16384.9	17114.9	18430.6	15655.7	2774.64	18947.5	17665.1	17059.8	18184.5	4017.88	16161.1	17835.7	20984.8	17138.3	18340.7	15650.6	3001.51	20409.4	21357.1	16007.5	14488.1	23508.7	21656.5	13175	19237	20687.9	21907.8	16069.9	21180.9	10458.4	13356.9	10993.8	16401.6	12543.6	13266.9	8836.2	8347.89	8458.31
M243T123	243.138	122.772			29161.3	24646.8	30202.4	14408.4	31901.9	22049.8	38131.8	34496.7	37650.3	32488.1	38148.8	104642	32345.3	20081.7	23505.7	25719.9	24506.3	27223	26249.9	36142.3	35482.4	30783.5	9639.82	43425.4	26149.2	18774.8	20357.5	19239	23484.9	17837.8	9283.83	22798.1	19626.3	4877.47	13668.4	18006	17474.3	24054.1	26194.7	23791.3	18059	66654.7	21329.7	15819.7	21314.8
M338T351	338.181	350.539			1413.21	1318.3	1053.54	1377.29	1178.42	1118.49	1892.65	1757.1	1328.12	1717.82	1301.01	1406.68	1784.41	1332.88	1096.05	1056.12	1025.66	857.939	1245.43	1184.26	1665.57	1814.35	1921.92	1226.05	2899.79	2367.19	3087.33	2206.82	3479.56	4489.13	4880.07	4719.71	5543.44	4482.33	4160.83	4939.44	5317.79	9173.43	5732.86	4809.09	5149.23	5217.62	2079.03	2055.72	2053.01
M243T258	243.152	257.56			5584.33	5065.95	1718.15	4450.13	859.724	1342.25	5342.21	4906.56	5595.77	5084.74	5121.88	4994.64	5883.08	4206.14	4703.04	4382.77	4725.66	4632.67	1068.56	5712.5	1408.74	5835.88	6626.41	6408.28	4228.04	5292.97	1335.36	4211.36	4465.56	1437.12	6051.34	5672.38	5892.16	4776.52	4083.75	4871.5	5420.73	4729.47	4627.51	4645.67	5179.8	4019.64	1954.36	2427.94	1985.11
M249T264	249.122	263.674			28286.3	41691.1	23862.2	26348.6	21630.3	23384	18760.9	22771.1	22583.8	18478.6	20332.2	19023.1	17616	15388.5	16860.5	16567.7	18222.2	17634.8	19214.2	20441.6	18812.8	15269.7	23698.7	22947.6	26288.2	12080.7	18375.5	18818.7	16159.7	13512.6	26590.2	23287.9	31820.5	20276.5	17520.5	20832.2	13311.5	13110.1	11802.7	14533.4	13136.2	12673	13319	13311.3	16381.6
M186T258	186.075	258.092			86195.4	84034.3	78456.8	80150.1	84851.3	81814.1	66846.8	55938.2	52486.2	51006.3	48330.6	61206.2	69752.9	50625.7	55336.5	51358.3	60518	58156.8	52301.8	59914.7	57584.2	55301.5	71212.3	70051.7	35962	28787.3	35833.2	27557.1	36529.7	26557.8	32688.2	32261.9	31953.3	29272.5	31134.5	29077	99626.3	85912.8	83790	85193.8	122635	76637.8	37193.5	37335.5	37632.8
M277T71	277.215	71.2985			330658	312975	311093	386061	277379	322312	309110	275896	196264	266680	247075	244717	221967	230615	233879	214833	267963	236487	219009	195795	198186	196819	117347	143202	652444	675712	652046	640833	684598	649776	699486	775581	726032	733163	702235	732236	196181	240444	332392	241657	250621	238062	324018	324020	321376
M325T273	325.112	273.486			13642.8	14473.3	6178.72	16425.6	13554.1	12491.3	7469.64	7766.64	7064.05	6679.76	8121.78	13143.6	6647.65	10735.6	10376.6	10644.8	6958.23	6162.18	8591.64	8535.45	11046.9	9155.59	9378.88	6464.44	4531.91	4180.94	4294.21	4725.79	5160.24	4389.53	6390.44	7992.19	7096.9	6588.81	6712.83	7652.91	12017.9	17114	12345.9	13672	10956.2	11883.6	5504.16	5503.43	5347.65
M129T256	129.101	256.287			20852.5	21930	40406	25577.3	21504.2	25331.4	14501.7	15250.2	21182.5	15411.4	13601.1	14700.3	22917.4	10554.6	17975.7	10950.3	12519.5	11843.8	12440.7	18537.1	13699	17927.2	17104	27717.1	21838.9	22033.4	13803.1	21350.4	14406	15017.6	9337.36	8915.22	5801.16	18595.7	17210.6	6346.92	12170.7	20986.9	13785.3	17995.1	19683.3	10140.9	12453	12648.4	12896
M320T288	320.192	287.887			7143.07	20852.6	18980.7	14312.5	21685	19754.4	20101.9	25567	21985.2	21614.6	22375.2	23827	23051.1	19767.7	22507.3	20865.9	22332.9	23404.1	25446	1134.31	35442.2	33504.5	44337.5	42968	30339.2	32398.8	36821	31887.2	34302.2	30083.5	24831.4	22819.9	31148.7	24174.9	35278.4	25622.6	53018	50173.9	37505.7	45496.7	48197.9	44201.2	19038	17431.5	17904.1
M291T371	291.118	371.12			47300.1	52722.4	78603	21858.1	94712.7	80111	116829	52570.7	111773	106519	31038	37428.9	68091.2	50087.3	74835.6	69369	64011.4	72696.3	53055.6	47291.4	28349.6	25859.2	136690	134059	63061.7	54808.4	56349	55582.6	67017.7	58276.1	47884.4	56302.1	52268.9	46949.6	54181.9	47798.6	82879	83785.3	68901.1	68567.1	73427.1	73533.5	58388.5	59035.5	57134.4
M209T41	209.094	40.7615			83786.3	26358.9	76703.2	78675.6	6751.92	68042.5	80414	76797.9	25694.5	73862.8	65434.4	70530.7	61979.1	60308.8	68260.4	61038.6	72913.5	65518.3	31498.3	72183.9	71284.1	64126.6	81685.7	82393.6	81270.1	7786.59	83316.9	15724.3	84265.5	75029.4	57543.7	68160.6	49403.4	8812.8	54493.7	3442.78	43971	63890.3	48485.4	54636.5	61607.2	51451.4	28211.3	28623.5	36768.6
M724T455	724.145	454.93			1524.75	921.102	833.636	839.82	691.459	1049.96	1074.67	837.745	778.654	670.022	787.129	835.777	817.175	759.995	729.45	645.205	699.495	873.508	743.844	692.526	894.475	833.758	991.331	832.622	1821.36	3036.55	1848.9	1917.12	2123.25	1772.75	4326.96	4966.18	7482.93	3631.78	3915.96	4371.92	909.628	716.351	993.019	783.151	789.659	755.067	1112.07	1196.17	1309.29
M116T241	116.07	241.25			19386	21939.6	18045.8	19262.5	20372.8	18007.4	17075.7	17772.8	16341.9	16043.6	15324.6	19168.4	18369	13847.8	15198.9	14891	17212.6	17222	15314.5	17340.6	16809.5	16160.1	19472.4	20488.9	42458.5	48069.9	45438.8	45957.1	46766.9	46778.8	77840.7	223523	83977.3	73373.7	68470.7	83784.6	295169	322829	269069	319631	320549	285261	39064	44040.9	39085.3
M219T338_2	219.075	338.224			1768.63	2519.93	2040.09	2125.1	1754.81	2210.6	2956.78	3063.49	2740.48	3007.4	3105.69	3156.44	2651.08	3846.8	2677.42	2405.69	2757.75	2730.74	3161.31	3632.37	3455.87	4473.88	4481.43	4533.87	1720.16	1515.51	2032.02	1984.02	1978.48	2369.54	1115.61	1269.85	1308.81	1555.3	1452.93	1408.91	1117.84	996.111	1214.99	979.38	860.436	1447.38	1753.04	1676.94	1648.44
M320T210	320.193	210.323			394959	385489	380146	372202	398110	364584	521439	622165	582397	575409	555417	604850	511115	427061	426648	425644	491081	490913	632090	757219	769816	731162	920145	951347	252233	231680	262644	254081	282151	245597	100837	111803	110831	106027	88003.8	95344.1	362938	372348	329088	352850	357352	337223	284213	284222	283003
M225T291	225.086	291.087			12435.2	12331.9	5544.13	2855.63	12554.1	11816.2	9696.18	17344.3	7976.32	8145.85	9388.6	10035.8	7074.75	6517.85	5958.48	6719.54	6731.35	8882.11	8124.93	16786.8	11014.8	7366.33	18875.4	15836	11978.2	11057.5	10980.9	11645.9	12387.5	3762.94	17016.2	8675.99	17838.3	16409.9	7754.82	3756.86	8810.93	5072.32	8355.17	9656.4	10362.8	9374.01	8364.63	8838.78	7944.46
M649T467	649.217	467.401			4421.39	6019.33	6173	4284.74	3811.94	3908.09	5813.35	5513.04	4723.52	5359.75	4822.43	5187.75	4620.04	3630.47	4143.87	4110.37	4553.49	3795.13	3543	3876.44	3704.64	3540.91	4556.7	4354.24	1636.89	1332.18	1635.79	1587.52	1720.2	1672.58	1697.49	2006.82	1974.32	1773.39	2254.16	1762.62	1841.4	2988.32	2702.6	2986.06	2861.22	2953.71	2464.43	2380.26	2380.21
M667T467	667.228	466.857			5847.25	5793.85	8252.56	5230.29	6166.68	5487.01	6147.31	6725.52	6545.35	6812.84	8135.14	8813.34	9042.97	7174.18	5433	6496.23	6041.36	5683.7	4397.48	6086.69	5083.81	4812.66	7643.37	9147.86	1953.51	1781.21	2138.06	1741.39	2222.75	1963.08	2085.08	2530.14	2234.31	2290.56	2311.77	2197.09	11601.3	14431.9	9899.08	12960.1	12502.7	11023.1	4219.96	4124.28	4001.46
M319T401	319.149	401.168			14570	16604.2	13593.6	14233.1	13819	13049.1	9615.51	10236.4	10612.2	9504.92	7629.02	12241.6	9144.92	7927.88	10830	8206.02	6929.34	8278.01	8397.31	8376.83	7786.37	7903.28	8918.84	9845.11	6263.05	6574.82	7008.21	5819.32	7987.61	5646.11	12661.9	13536.1	11494.9	11184.7	11757	10590.1	8836.06	8290.98	7376.6	7890.29	7807.96	8792.17	6237.19	6182.76	6183.24
M130T365	130.085	364.854			67106.5	55698.5	65170.1	56213	69875.8	56452.4	65633.3	72277	64387.9	77093.8	65284.6	71931.7	78954.8	72560.8	68574.1	60022.7	71740.1	66446.8	67781.1	77777.5	75519.8	72416.8	101288	84567.3	49864.5	48261.1	44267.1	50152	54986.5	46594.9	28762	28027.7	29944.2	27593.1	28235.1	28849.4	19646.4	14658.3	14951.1	16968.8	14586.1	14962.8	47165.9	45915.7	45190.8
M186T67	186.075	66.986			31670	34209.4	35488.3	38122.6	30926.2	17581.7	42374	42610.2	40492.9	41165.3	39699.7	42896.2	43821.1	15144.1	32561.8	35902.9	40259.5	41816.9	19688.4	46219.8	23978.3	17453	13310.2	57921.2	15510.1	2140.73	37275.4	12559.9	25944.7	15892.8	36388.7	39551.1	23161.1	33833.6	35201.2	19163.5	20492.6	27866.1	27138.2	27089.9	30891.1	27036.6	24906.1	22822.6	20790.4
M295T225	295.226	224.634			49891.8	53666.2	48849.8	53281.6	45342.7	25382	42744.7	43672.8	26843.7	42239.5	43716.5	26608	35912	34384.4	41383.2	34829.7	40197.9	38003.6	39976.5	20087.5	41863	42076.7	45145.3	46511.3	23333.5	41604.7	48313.7	22699.3	54467.1	48402.9	42567.2	25415.9	55204.1	53722.2	21966.2	52074	54967.5	47841.8	43323.9	48014.1	47642.8	47810.4	27541.1	27543.9	27544.1
M295T114_2	295.226	113.978			186334	501197	488595	192879	501128	498553	176187	349764	396093	136063	310870	381424	356636	317477	335131	122664	137853	374154	262501	134076	287856	119796	130104	262020	625472	475801	489027	646805	550251	494170	1.01122e+06	1.15558e+06	1.08055e+06	981019	1.01016e+06	1.05032e+06	206824	253891	221697	354699	270295	223443	286202	286129	282939
M295T258	295.226	258.258			21777.4	21842.4	21570.7	18607	24856.3	20641.3	19930.5	21966.8	22503.1	18449.8	17813.5	22007	25372.8	17704	17855.5	17631.7	19194.1	17849.2	16879.7	20230.9	19658.5	17605.7	21443	22957.2	19371.6	18527.2	28997.3	26163.8	20799.9	20538.8	24589.8	29080.7	28492.6	27803.6	18725.5	23935.1	26700.2	26815.2	23245.3	37049.3	24564.3	26411.9	13621.5	13430	14197.4
M186T226	186.075	225.873			24734.3	38367.1	26347.4	23198	25042.3	23897	26141.2	26396.9	25129.2	30719.1	25707.9	28107.9	23685.1	27089.8	19795.2	20104.5	23309.5	29570.8	19263.1	22548.9	27225.9	21078.1	26136.8	39951.4	15093.6	12104.7	13848.1	12412.7	14457.5	13925.2	31014.7	35420.3	33923.8	29254.1	31275.3	33268.6	10245.2	7955.89	9172.21	10793.1	9767.72	8022.66	14585.6	15060.6	14586.7
M229T41_2	229.142	41.4475			31459.5	27711.1	170459	15233.2	146708	140211	169708	165647	151773	11761.4	153858	167132	145843	129570	148905	137497	167461	142941	140084	146382	156009	150126	165824	11847.7	158213	137590	166000	38407.4	28315	137992	88811.6	91881.5	106130	113594	97427.8	92257.2	41868	42782	37509.3	97238.8	43330.4	87419.5	106844	107061	106544
M272T266	272.171	265.875			4536.75	3380.95	4319.28	4603.29	5021.47	4338.63	4298.36	5091.78	860.255	3869.04	3684.9	3896.87	3584.84	3210.46	3562.47	1308.6	3308.22	2450.64	3553.96	1655.5	2259.12	2173.99	2234.95	4972.53	3067.63	2749.82	3690.94	4006.72	3767.13	3743.37	5865.23	12363.9	5697.53	5321.49	4818.1	5002.66	4815.52	4089.15	4686.89	4139.26	4130.26	4983.96	2896.51	2980.7	3014.09
M147T372	147.064	371.909			17466.3	13334.7	8403.11	12710.4	10165	10679	12093.4	13701.4	12357.2	7346.44	10648.5	12460.7	7538.25	9246.62	6151.61	8854.08	7057.25	8203.17	10841.9	6202.14	11783.1	11020.1	12038.6	8874.66	132276	110213	147629	760.843	1261.21	125287	179489	224036	872.048	189678	171936	196672	246532	235421	183085	219602	224958	208614	30387.7	31428.4	31784.9
M262T116	262.139	115.73			184414	201345	184136	191010	189368	171205	201291	222026	205638	46765.4	86896.2	211674	183682	153010	148047	150770	178032	171624	172802	207406	198522	192825	237938	241144	324795	88081.7	308627	329553	341458	305076	313365	488555	494372	418464	395116	315779	67548.1	77399.5	58678.4	45039.4	50883.8	58542.3	70333.5	116864	116183
M112T432	112.049	432.102			15167.1	14495.2	14161	9263.28	14778.3	13900.7	12358.2	12950.1	12380.2	11144.6	11509.8	14010.5	13492.9	10514.4	10944.7	10492.2	12695.7	12980	12866.1	14829.5	13565.2	11198	16342.6	16682.6	7389.54	6889.99	6846.17	6808.39	6976.49	7500.96	10416.5	9857.65	11581.5	10635.3	10571	10485.1	6040.68	6636.91	5644.15	6635.18	6074.87	5693.5	7316.04	7316.48	7062.61
M112T454	112.049	453.545			5286.38	4425.16	4813.44	4379.29	5100.67	4674.74	4511.27	4130.14	4807.4	4901.35	3983.28	4990.12	3654.6	3571.91	3791.75	3875.05	4076.21	4590.51	4156.13	4695.35	4192.54	4569.86	4114.72	4385.52	2441.87	2597.75	2816.51	3194.11	2251.53	2883.65	4485.19	4653.68	4449.12	3466.28	4235.6	4305.29	7044.1	4061.07	3320.77	3450.2	3731.79	3799.17	3468.36	3381.19	3303.37
M534T194	534.294	193.575			19564.1	50228.8	23845.3	23526.7	29512.8	27407.3	23660.1	30824.4	35229.7	29597.5	25441.7	30800.6	15863.8	21382.4	24770.5	23799	22719.8	17997.7	10652.1	74457.2	17295.9	18505.5	21418.2	16287.5	34068.3	38246.3	32863.6	31251.1	33817.1	27605.4	37363.4	35304	41570.7	40084.8	28239.1	27163.4	20453.6	21994.8	20866.2	11360.7	15672.8	20035.8	19541.2	21914.6	22183.2
M556T221	556.354	221.164			16302.2	11475.1	11641.7	14799.7	18800	17784.9	7555.36	10460.5	14760	16647	10201	10186.4	18303.4	18440.9	10920.9	10855	16949	16528.5	17175.9	19823.2	16626.1	12306	21812.4	22768.9	16468.7	15483.2	14194.1	12239.6	20199.5	12698.2	15433.9	15577.9	17216.1	16739.9	16319.2	13177	11854.8	9769.36	12062.4	12694.4	17700	12852.8	10752.9	10738.5	11995.9
M258T140_2	258.144	139.5			63708.9	70599.5	63059.9	57718	69251.3	59915.4	79362.4	83506.3	82722.6	77670	70743.3	84090.3	76739.1	64905.8	36984.2	63422.2	78639.2	76696.9	81896.4	97703	95684.6	80644.9	104611	104673	71492.2	28460.5	66257.5	68558.4	78202.6	65525.2	94094.3	159323	124883	90276.9	81706.4	128110	11386.7	14610.2	14382.6	9928.64	5414.26	6883.55	16962.3	17026.7	17980.2
M258T109	258.144	108.59			40865.1	45559.6	40626.1	42412	45588	40611.3	46062.7	48823.6	50214.3	39196.3	43103.3	49557.3	39106.4	32995.7	27180.6	31715.4	39620.8	38157.3	37171.8	44390	39825.9	42921.4	58164.9	57242.6	86311.6	59591.4	82449.4	81310.6	50491	82422.5	86754.6	99981.2	111930	73727.2	84870.6	92301.4	27204.9	32205.8	28342.4	32532.1	34235.1	3631.33	21101.3	29970.4	29845.2
M258T234	258.144	234.056			21651.1	19288.7	16613.6	15367.3	18270.9	28234.4	13427.3	13008	12585.2	11277.3	13405.2	12892.2	12365	9154.4	9195.98	8519.34	11851.9	7601.55	9423.67	13415.6	13570.9	12416	3176.97	16154.5	16008.5	17935.5	17437.7	17134.5	20134	15201.3	54040.7	54732.2	69020.6	45823.4	56880.5	55890.8	9209.05	9041.98	7322.81	9522.93	8378.23	8606.61	13664.4	13554.1	13400.7
M201T294	201.086	294.171			15515.5	15417.7	15963.7	14078.5	16239.9	14787.9	13926	15721.4	13176.9	13268.4	14949.8	17113.4	15903.4	12661.4	12406.5	14761.1	12821.1	13532.6	10975.6	12367.6	12502.9	12847.1	15888.8	15498.8	10845.3	11116.9	19781.2	13183.6	9054.23	10223	1765.83	9009.19	64213.5	55082.8	60960.4	1249.4	9182.8	19831.1	17940.4	8624.1	17969.6	7741.23	17513.6	15322.8	14477.9
M83T161	83.0483	160.976			41004.1	49767.5	68206.1	83707	75070.1	61588.9	35803.1	39899.8	34045	37127.7	55943.5	46638.1	29917.5	25580.1	21366.3	40783.1	42251.2	32296.9	27651.8	33505.4	27340	28814.3	37065.9	40655.3	9086.15	6730.25	3981.17	7537.71	9318.14	10224.3	7070.73	7779.26	8157.59	4807.14	6008.99	5519.75	4183.35	4032.71	3671.89	3331.37	5398.64	3237.96	11332.3	11396.4	13587.4
M231T90_1	231.137	90.054			2.05503e+06	1.71369e+06	1.85725e+06	1.80769e+06	1.73549e+06	1.87215e+06	2.52958e+06	1.7146e+06	1.65269e+06	1.75679e+06	1.60299e+06	1.66708e+06	1.99929e+06	1.83224e+06	1.65629e+06	1.95584e+06	2.06596e+06	2.05633e+06	2.31214e+06	2.27266e+06	2.38688e+06	2.37999e+06	2.38453e+06	2.46842e+06	1.9196e+06	1.32946e+06	1.74768e+06	1.67042e+06	1.80307e+06	1.57163e+06	590359	614382	639930	602868	538027	588541	219114	300226	257684	316788	236372	278662	1.57131e+06	1.57238e+06	1.58941e+06
M427T329_2	427.022	329.277			1777.89	2089.87	1793.12	2022.21	1976.11	1111.72	1376.98	647.439	966.642	993.537	1370.23	916.792	1949.64	1702.13	1458	1671.96	1829.46	1845.67	1460.4	1691.6	1508.84	1500.97	2125.74	1457.53	2303.25	1726.26	1987.84	2099.47	2078.53	2039.31	963.663	3414.71	3384.46	2904.44	3034.84	3139.78	1745.64	1612.82	1585.57	1508.64	1646.05	1602.52	1259.92	1245.34	1235.84
M379T32	379.334	32.3475			5623.2	3830.38	5466.79	4238.82	4360.11	5262.37	5072.05	6720.74	6238.1	6354.73	5694.86	4529.02	4848.67	5205.92	5550.48	5660.09	6399.98	6298.1	5546.73	5069.38	6659.62	6529.29	2510.51	6041.88	4153.03	4977.9	3049.75	2960.28	5665.12	4099.2	5762.7	3404.66	5766.31	4475.76	5393.62	9607.68	6427.36	8087.68	15856.8	8792.5	9578.84	4757.55	9418.88	9235.36	9058.04
M277T320	277.117	320.147			7399.68	12197.4	6396.39	6676.46	11515.3	11445.1	11185.6	11641	10756.6	11880.4	10420.2	12995.7	12189.4	10306.2	9873.75	9778.34	12043	7963.29	8569.7	10084.9	5612.84	8443.53	10282	8661.95	6653.26	6089.85	5572.76	5396.57	7261.44	4507.41	7729.53	6113.64	4511.86	5065.46	22088	9148.84	3091.23	51167.3	4010.14	40668.9	53737.8	53580.4	5623.19	13945.9	13944.4
M277T94	277.215	94.1335			171420	170829	173877	174896	180018	170496	145923	140887	134764	136891	128440	150470	115572	107012	80633.5	103101	114526	112287	89674.7	91382.1	90031.6	86559.6	82005.5	91010.2	201065	153732	199073	199046	215335	185444	220643	250478	266482	224839	212490	219101	84687.1	132455	283543	108925	108000	125707	116736	115708	116741
M317T437	317.097	437.144			1832.47	1666.98	4039.32	1973.74	1802.06	3833.44	1866.84	2018.76	3505.46	2319.77	2688.27	2368.17	2496.77	2340.91	1765.66	1324.34	2873.81	1879.31	1610.49	2973.71	2709.22	2426.56	2895.06	3626.62	1878.48	1699.47	2696.97	2761.67	2519.93	2289.81	2527.31	4086.87	2650.8	3570.67	2933.37	3623.52	5337.96	4023.39	3996.11	3651.29	3292.96	3637.13	2987.13	2959.17	2817.46
M186T281	186.075	280.647			34452.1	35154	33997.5	21347.5	36329.4	34348.7	35089.4	18264.7	21396.3	21999.2	32082.8	23559	39709.9	23257.6	31470.2	26335.4	25792.6	25644.3	26031.8	28091.6	14035.5	23121.8	29028.5	28966	13461.9	21919.8	26160.3	16365	16753.9	18216.7	22452.5	16825.9	20525.2	22876.8	21437.1	15997.5	18316.1	19711	20306.3	21207.9	21782.4	21929.8	21822.1	21163	21162.2
M231T304	231.097	303.909			11546.9	7243.7	5952.93	6600.61	7926.01	5785.67	7853.48	10326.1	6570.7	11862.9	7648.46	12568.4	9280.87	6260.36	12541	6657.17	7001.56	6853.95	7643.75	7624.59	6043	6461.14	7339.27	8430.79	8132.52	5738.87	2134.62	4952.09	8262.91	4482.68	4991.83	8928.49	4988.6	6289.46	4901.39	8467	5903.85	4575.75	7214.41	7352.73	5805.55	6190.93	5306.96	5723.35	3947.82
M114T220	114.054	219.863			24716.6	22398.1	26029.1	26438.2	28073.4	28685.8	28127.6	25354.3	27857.6	25019	28745.2	31454.8	24034.4	25017.2	31385	25798.2	27675.3	25672	30869.9	34878.5	43332.1	23713.3	30044.4	33816.6	22121.3	21309.7	19297.4	18020.7	24598.8	20653.3	17407.1	16966.4	19303.1	15663.5	16322.2	16658.1	17730.8	15605.3	16389	21763.9	21944.5	15274.2	21511	20920.9	22479.2
M284T382	284.134	382.034			3951.44	4034.46	4950.25	3907.08	5532.44	3701.16	2700.04	3583.61	3412.35	4114.51	4095.72	4769.01	3201.07	3486.08	2902.98	3578.9	3762.73	4184.99	1545.62	4167.23	4087.86	3789.22	4596.92	3753.65	3381.01	4137.9	5044.97	1861.28	3950.81	5121.06	2171.53	2576.86	7320.96	6747.33	2989.95	5866.19	6670.42	6470.4	5212.91	6989.1	7432.29	6415.32	2832.58	2907.85	2866.83
M277T399_2	277.118	398.54			12604.3	9196.2	9697.49	30654.6	14523.8	11694.2	42764.4	51368	19085.1	16761.1	15723.8	16182.7	11313.3	14585.3	14218.4	10746	15029.8	11681.3	45085.3	15473.7	17010.1	56259.1	14469.9	17699.4	34161.1	29485.8	39657.4	39351.2	51544.6	36296.4	25227.6	28771.4	29246.5	27499	24090.1	28850.7	45916.8	45910	42449	41787.9	43666.7	47927.2	25789.9	27293.4	25578.7
M337T531	337.171	531.487			109307	1567.73	17331.2	35377.1	33831.1	27280.4	16794.4	79783	22992.9	69901.8	39893.9	28077.5	23735	70367.8	30231.4	23601.9	26639.8	24990.8	31399.4	28363.1	38371.4	114918	56601.9	27365.1	41128	12072.8	86086.4	60599.6	47372	13951.8	32092.5	19245.7	126071	220044	41192.7	130697	291198	126515	32475	346687	52522.6	305235	53673.2	28825.1	34594.5
M186T437	186.075	437.421			10273.6	11408.1	9888.9	9482.3	10464.4	9699.87	10353	11511.2	9468.21	10650.2	8787.42	10565.4	11729.9	10478.2	10020.2	9355.68	10663.1	11416.8	10771.8	11754.3	12534.1	12184.2	15093.1	15633	18437.9	16487.7	18785.5	18255.2	19563.8	40420.8	16417.5	18518.1	18976.3	17077.2	16306.2	16077.1	14472.8	12649.8	13093.6	13092.4	12478.2	13338.9	9104.84	9185.21	8996.39
M225T252	225.097	251.697			38599.8	37200.8	36837.9	19390.1	37510.3	27619	28365.5	23494.1	25578.6	23881.8	27505.5	27541.1	26370.9	23195.2	27611.1	27861.5	32988.2	25128.5	19239.2	23816.7	20900.4	18979.2	32703.8	25283.9	5085.61	3957.9	4726.11	3611.28	4407.74	2956.11	44195.4	5785.33	6033.16	6090.54	45668.8	48666	6154.5	5956.79	51225.5	10057.3	5826.05	5711.12	11829.4	11964.9	11163.2
M355T217	355.283	217.262			8428.54	9094.62	5443.02	6932.76	9002.2	7857.5	6259.15	4036.33	5899.1	4009.58	5893.05	6922.31	4667.03	3459.57	4245.07	3996.83	4087.97	5277.37	2820.86	3766.14	4513.72	3248.05	4177.36	4506.63	8651.85	8357.06	9339.32	8820.48	9452.95	9603.89	10568	13684.8	11950.6	10400.2	13131.4	11878.2	30943.2	33946	27850.6	29010.2	33727.8	30466.8	6610.58	6627.8	8018.62
M261T318	261.125	318.372			2330.6	13515.6	18230.7	17726.5	18502	17928.8	15924.3	15118.1	11158.7	16644.4	9972.99	12676.3	18954.9	13745.1	13669.3	1453.07	13493.2	13237.4	9119.21	11865.6	5520.4	8271.48	10638.7	11701.7	3467.75	1662.82	4948.05	4605.66	5924.9	2637.53	5365.2	6890.18	6309.33	4824.78	5519.62	5712.48	4646.58	4997.19	4727.22	4697.22	5679.55	4941.56	6792.93	6890.6	6951.17
M70T315	70.0646	314.838			78002.8	71251	74839.5	70130.8	73746.4	72599.7	74307.3	75092.7	66917.7	70523.4	66693.7	76447.1	71323.1	63315.9	64872.5	61617.8	71329.5	68323.5	67628.1	79695.2	71545.7	66744.4	82158.6	85932.9	91916.5	73323.8	73072.7	77142.1	81636.3	68655.8	131256	168463	134305	119880	125692	134758	226365	249558	224905	203909	215522	195732	66878.2	73396.7	66823.5
M70T243	70.0643	242.595			20123.3	21118.5	19057.6	19355.2	16905.4	17451.4	17396.7	20218.7	16830.7	18037.7	15388	16176.9	14019.9	12379	16419.5	13192.3	17327.9	14281.6	14170.6	15481.9	15130.6	16224.9	13645.6	14032.6	13470.7	17879.9	16988.2	15454.2	18636.4	13631.7	21217	18519.9	19645.6	16877.1	15200.1	17994.4	28110	25476.7	26535.8	22551.1	26853	27457.6	13359.2	13502.4	13363.3
M487T492	487.164	491.514			10289.8	10115.4	11436.4	11412.2	13467.7	9244.26	12186.5	13014.6	8294.52	11433.9	11062.8	13230.7	12935.9	7310.6	7633.96	6680.52	8203.95	11923.2	6661.45	8157.92	7204.26	9778.97	17189.8	17343	6219.35	8146.63	16495.6	5939.05	17884	6351.97	11948.6	6370.48	6254.41	5159.16	9616.59	4601.76	40833	24256.7	18397.3	23840.6	22923.7	22805	8058.93	8050.76	8051.09
M101T301	101.059	300.8			7358.34	7729.29	4055.22	3640.51	5303.26	7591.55	2284.04	6314.45	5649.34	4537	4103.39	3370.58	4222.85	5574.25	4201.41	3766.53	4035.11	3752.16	2427.33	5837	4998.79	6495.55	3562.83	5726.28	5224.97	3668.25	3941.67	2473.21	2915.74	3751.6	4106.08	4580.01	5777.08	5063.42	4368.8	3039.8	4244.98	3550.1	10337.4	3111.81	3570.97	2304.2	2483.87	2479.9	2769.16
M186T391	186.075	390.819			15075.4	18190.1	15540.3	14609.9	15742.9	18042.3	13094.5	15715.3	18266.1	16748.2	15812	22299.6	15515.6	12167.5	15314.8	12918.2	13497.3	19353.5	18225.2	21997.6	20708.1	18275.6	24576.7	28691.3	8946.95	10236.1	14388.5	10994.9	12153.5	12607.8	22614	10298	8537.52	19486.8	17903.3	11334.3	3638.45	7278.38	9526.76	3806.97	11660	5655.74	11207	12584.9	9578.92
M295T72	295.226	71.982			513013	447226	523833	162570	485083	486893	451222	363741	330372	367218	376841	293776	314504	326532	338394	328219	360591	376707	303375	295738	263020	267033	235949	223456	1.09531e+06	1.07912e+06	1.08725e+06	1.08714e+06	1.13158e+06	1.01604e+06	1.3622e+06	1.49838e+06	1.36553e+06	1.39371e+06	1.32821e+06	1.3329e+06	314967	434427	392912	400137	423855	376355	546871	536322	538556
M295T199	295.225	198.874			37256.9	48311	42434.9	43127.2	47688.9	46034.4	41033.3	37796.5	87192.2	36575.2	47295.7	36024.2	50443.1	44034.8	38372.8	38377.1	42404	45016.7	108337	44401.7	34618	40318.1	34988	35504.1	37558.5	110663	42154.2	40715.4	42663.8	38140	49357.9	51065.5	47954.1	46436.2	43760.5	47110.8	75120.4	303968	257781	39406.9	25234.7	38695.7	30606.6	33063	31426.6
M233T55_1	233.152	54.945			54242.4	62852.3	60715.5	42038	41454.3	41794.1	68032.5	57349.8	108805	61374.7	81633.5	113403	117844	64459.3	48454.8	52071.9	52804.6	52163.4	63394.8	154592	59408.6	52571.9	340554	119511	59939.6	95253.2	108801	55821.3	119391	63591	93370.5	92961.7	51496	57622.7	53314	60700.7	59184	107487	67836.6	66720.3	60862.8	56858.7	85202.6	85203.9	86502.5
M231T258_1	231.097	257.983			21245.2	24526.1	3503.52	4192.97	5019.93	3866.65	5532.91	6839.39	5230.19	3036.69	7037.82	6182.2	4816.55	4408.9	4951.15	20058.1	5699.99	4049.22	5907.6	7931.65	6797.99	6627.1	9288.81	8376.43	25634	22158.7	23464	24514.4	25890.5	22825.4	34720.3	29834.9	33851.3	27906	41705.5	35907.5	20939.2	3262.64	2201.57	20257	17828.7	17345.7	14297.4	14327.8	14368
M515T113	515.237	112.747			34606.7	37743.5	32539.6	36704.7	11169.8	31877.1	28847.9	30892	33183.7	29323	29701.3	41846.3	39573.2	24901.9	14571.4	24912.9	32009.2	30474.9	28858.2	41655.8	36399.2	35581.6	36835.2	38170.5	105318	43432.6	106199	81322.9	72442.9	65843.3	81720.6	87884.5	132217	81205.4	74794.8	81557.1	28633.8	33276.6	34000	29509	34137.8	33681.7	28240.8	27978.5	28844
M243T223	243.133	222.523			121746	115076	116306	110057	121563	111650	110792	111587	104680	102463	103049	101637	101103	90455.9	89084.7	85207.1	104505	104312	75144.5	82419.4	78492.5	72406.9	93551.5	87449.7	35342.4	37291.9	43143	39908.9	44918.3	37447.2	97364	106565	102974	81309.9	90664.1	91405.9	57949.5	56817.1	54217.7	67176.1	50803.7	55849.2	61485.1	62095.2	62087.1
M243T319	243.133	318.791			9127.22	10501.6	9837.66	5918.33	10637.7	10343.7	11399.9	12042.5	10574	12160.6	9130.19	9071.33	11135.1	8734.21	9346.96	8466.08	10496.5	9319.64	10144.7	11318	11821.5	11000.8	13036.1	12450.5	9295.77	11419.3	11331.5	11222.9	10701.6	11126.3	14221.5	16573.6	15929.2	16362.6	14604.4	16312.3	17990.3	13030.1	13547.9	13521	14266.2	17588.4	10198.6	10446.4	10540
M234T377_2	234.144	377.284			60287	53303.3	57402.5	56034.9	54336.2	40423.3	45959.1	37486.7	35761.1	44237.1	35379.1	39647.6	26506.6	33176.6	25866.4	31397.2	35075.6	33893	23578.6	28643.6	25744.8	28180.9	29048.3	26943.9	28846.1	4703.72	5122.08	35730.3	5574.66	32705.3	236801	275981	280660	214509	214525	220844	1995.74	1763.06	1825.9	1970.04	1901.01	2285.44	32724.8	23116.8	30113.8
M162T117	162.054	116.527			21668.7	46449	24794.1	78837	35897.3	26918.8	52975.6	46195	23859.1	81499.4	75928.6	37284	74156.8	31445.8	27566.2	22662.6	30884.6	38794.2	31219.5	24625.2	12627.4	35201.2	63207	66111.5	20846.2	21391.5	69417.4	35314.3	19672.5	21361.1	31060.4	44840.9	26546	65095.4	35033.9	63539.4	53047.9	49671.9	11258.4	13102.6	14298.1	52233.4	26342.5	32241.5	23759.2
M277T54	277.215	54.0435			735421	595370	758171	725764	650317	670222	604777	561048	449763	548195	495438	464124	386334	425667	507905	406415	452175	513733	308696	276838	272389	271439	151203	149382	973434	1.08118e+06	980209	944228	1.04342e+06	942685	1.47778e+06	1.4485e+06	1.37813e+06	1.41969e+06	1.37169e+06	1.41693e+06	478680	606813	633204	557794	620349	550520	612374	596909	600475
M229T78	229.068	78.3155			241188	995.698	217534	242675	233358	262988	2536.09	1898.61	341986	333886	348450	338006	300486	261815	203375	246388	300803	290552	271535	276408	303850	269490	242084	243747	123716	985.691	861.736	115080	138353	1092.6	48582.9	53069.7	62122.2	48582	36256.1	42305.3	57352.1	37154.2	35442	36013	31094.5	37774	103366	111613	95173.9
M261T423	261.079	423.035			6916.71	2417.54	7362.28	7303.85	7545.39	6863.27	8539.67	8991.84	8026.75	7473.24	8237.59	8363.29	7544.92	6755.15	7010.57	7048.18	7402.9	7575.27	7728.31	7529.26	8160.39	619.33	8791.54	8701.72	11631	11589.2	15992.8	11473.2	13788.7	14459.8	2517.39	2875.9	17951.9	2379.24	3212.94	4271.91	12624.6	594.287	10674.2	11506.7	1766.45	4021.33	7115.49	7114.82	6824.12
M515T243	515.237	243.478			7634.51	7287.19	7158.64	6129.19	6823.24	6347.18	7095.24	7067.37	7052.96	5174.16	6235.1	8478.7	8021.46	5371.19	5732.78	6091.93	5889.99	6090.55	6837.77	8139.64	7527.92	7009.45	9584.65	8687.53	7512.04	6626.01	6783.42	6187.14	7229.65	6591.69	11128.4	13567.6	13193	11842.5	10996.6	12585.4	5774.18	6015.73	4693.69	5819.9	5770.57	5204.15	4701.22	4701.88	4583.59
M295T54_1	295.226	54.493			581853	454432	582430	612884	520074	512984	445251	433267	357092	412168	358043	336362	293325	319034	377847	301828	373556	333526	232301	217163	208242	206499	136042	83928.5	799650	845871	842853	786579	854197	783895	1.34436e+06	1.42358e+06	1.28365e+06	1.30318e+06	1.28463e+06	1.28393e+06	393133	457626	470271	441576	433927	415700	449205	453042	455415
M295T40	295.226	39.924			104626	98445.2	97428.8	108920	101919	92742.2	82662.6	81697	64193.8	74641.3	68061.2	71556.9	59194.9	55828.2	100545	60902.1	71622.4	61533.7	47614.4	49073.5	48116	42395.2	29041.9	32889.7	144864	255092	145869	128550	149401	134999	244570	294081	264226	252696	253566	258170	154477	82275	89859	84194.1	84650.6	79443.6	64374.2	63760.6	63758.6
M104T58	104.106	57.698			1069.33	2284.84	1492.24	2572.38	2074.58	1708.97	1167.12	1975.22	1062.35	2120.95	812.05	2671.7	1781.39	919.073	2501.77	1158.89	1652.69	2342.55	437.582	568.995	2062.05	495.843	1945.09	1324.08	22857.6	14772.8	22006.3	19895.2	22311.8	16303.5	1344.94	39704.2	3012.44	2683.04	33886.6	43268.9	13425.5	23007.5	22330.2	22534.6	17127.5	22338.5	6872.72	7133.17	5799.87
M289T41	289.179	41.0705			109253	225227	101331	233260	93613.3	96343.3	205204	114141	170535	175231	95765.7	122046	105320	101651	113159	194844	101762	99446.3	132506	102962	112178	111394	152614	129269	97395.7	305400	299454	92738.2	284342	252236	28754.9	170679	150265	155495	56514.8	42021.7	26757.6	71217.7	32985.6	189754	7586.24	79170.9	181647	181379	138428
M247T299	247.11	299.338			12731.3	10974.4	11594.1	11437.8	11814.5	11479.9	11015.9	12303.8	11811.8	13339.2	11589.6	12209.6	11122.2	8821.28	9809.27	8806.48	10229.6	10459.5	9026.91	13010.8	16262.6	12071.2	15466.3	16362.9	13806.1	12666.6	4966.48	11327.2	15754.1	13194.6	4392.01	19238.2	20167.7	18035.1	15473.9	17425.5	18604.1	17535.9	19698.6	26165.3	20213.3	19044.4	9937.67	9547.17	6886.03
M315T180	315.252	179.819			298794	315476	292743	307736	311636	299560	410742	456795	480.391	412269	428522	456298	360933	328780	308424	319723	356207	341622	452849	523200	486942	483153	579146	589457	237642	219360	247199	233925	253799	237369	98495.1	100643	99183.8	99353.6	91322.6	102803	18389.7	16174.8	23713.7	8700.13	220226	8911.21	229398	228730	229396
M315T81	315.252	80.7895			150398	141105	95936.9	100012	95798.6	91732.2	68171.4	67157.7	42053	66117.7	52896.9	111640	63244	56558.5	52781.3	61545.2	66182.1	61290.5	41789	38219.8	42056.6	85325.6	21772.5	21601.4	124652	124017	126899	113417	126436	100485	277452	324578	277907	274478	283056	281431	380547	525532	540888	363451	528051	407329	118338	118322	117398
M249T375	249.124	375.127			5782.63	5786.31	6344.59	5745.58	6668.62	5699.05	6434.97	6518.71	7189.75	7227.11	6603.21	6064.98	5592.8	5340.17	5747.55	5809.34	6514.9	5630.62	6277.77	6805.7	7634.66	7922.51	8976.44	8235.43	25721.5	1805.79	27708	3998.39	27416.5	25446.8	15579.7	3857.09	18766.4	16678.2	2659.62	4886.89	2446.35	1726.91	9363.55	10416.4	2393.94	11042	6665.15	6615.08	6758.55
M249T317	249.122	317.023			8910.55	7580.1	7492.22	8922.6	7236.8	7642.15	7982.25	9948.25	7130.39	7634.49	9180.11	8147.76	4903.73	7009.7	8988.85	6928.53	8739.29	6519.79	6476.49	10318.8	5583.74	5953.69	7511.71	10764.2	3030.8	4333.19	5060.36	4591.23	4718.75	5283.47	7420.85	5284.98	2492.78	5456.56	5175.63	5973.53	6160.33	6684	7478.82	5411.52	5497.03	4904.1	5957.21	6674.99	5954.2
M343T428	343.123	427.88			8283.94	9503.55	8287.22	7816.75	8242.27	8213.34	7930.34	8949.01	7805.45	10952.1	7844.29	8532.84	8266.26	6067.99	7178.22	6841.81	8047.75	7055.72	6681.68	7785.36	6773.33	7040.05	8525.18	8644.14	12656.3	11078.1	14836.4	13507.7	13306.8	12340.1	38763.5	12931.5	31973.5	69596.4	17001.5	17916.4	646397	833327	579858	740494	722857	684049	59416.3	59419.2	58856.5
M343T460	343.122	460.208			17806.2	14420.3	12910.6	23986.5	17854.1	12791.2	16967.7	23653.4	24887.6	16140.8	15840	15832.8	14840.5	17385.8	13521.5	11974.5	17186.4	15625.2	12723.2	15768.4	17349.3	16170.4	19541.5	20534.9	18498.8	16171.5	16530.6	18466.7	17990.6	16211.8	14470.8	17696.3	16556.8	15448.3	14689.5	14146.9	63556.3	86542.5	64958.5	78428.4	79427.1	71419.1	15358	15707.2	15226.1
M277T115	277.215	115.345			137453	187821	224330	145069	192461	270430	122105	285813	239977	133473	144338	145290	126734	301395	319531	301890	113375	108585	232253	174673	88125.9	236095	154541	165376	486199	361119	496742	223318	382527	334263	494602	558164	532665	481104	491336	490120	132632	111396	124329	101017	124977	96025.1	215173	215469	215291
M277T40	277.215	39.729			125736	115546	123101	128926	122217	102254	103752	93229.4	88172.4	94823.1	84337.8	97488.9	73058.8	67048.6	119419	64589	77392.2	65691.2	52301.2	58613.8	52441	47557.2	41594.7	40777.2	158870	258020	152658	155868	169676	134339	237317	274810	256151	274687	254105	268110	180745	99398.9	102390	93651.2	103003	80058	69510	70058	70033.7
M649T436	649.078	436.01			29554.5	31160.8	26231	25396.4	30877	26958.1	23363.5	23560.5	23528.5	18777.4	19456.9	30146.2	32296.2	22086.6	21533.9	21928.9	26287.1	28995.6	19271	25911.5	21560.5	18843.1	35608.8	32448.5	2122.35	1804.89	1295.29	1730.82	1928.97	1968.28	3919.35	5383.45	4580.19	3581.56	4553.38	4444.85	979.151	1147.62	823.695	846.71	930.6	924.263	5594.16	5678.4	5547.71
M277T166	277.147	166.386			4042.77	486891	520480	4627.14	10438.9	505368	16621.3	453275	9885.93	543128	490726	459593	476595	10390.7	539963	20776.1	11689.2	18672.3	379808	356712	361143	364465	386070	383989	569314	4126.27	592173	560084	597848	492745	9143.79	1566.34	827050	992919	964255	1.03066e+06	279519	266170	226995	265500	262611	250610	28615.1	292652	11865.8
M243T398	243.026	397.834			10435.5	7505.97	7729.98	11833.2	7711.84	6867.98	6072.32	9170.23	7172.65	7290.21	9739.43	9488.67	7228.54	6373.03	7318.57	8621.04	9302.77	8035.49	8037.81	9129.11	8745.46	8382.99	9154.05	10216.5	6148.89	7681.34	6538.96	4910.82	6973.7	8114.07	7635.27	8007.48	6536.28	8069.53	6076.79	7729.39	6318.58	6742.79	3913.39	4031.37	5546.4	4715.58	5279.25	5576.94	5577.42
M354T26_3	354.17	26.188			2.16863e+07	2.09967e+07	2.14901e+07	2.24119e+07	2.3803e+07	2.13129e+07	6.87499e+06	7.68679e+06	6.73851e+06	6.37171e+06	4.8181e+06	7.0124e+06	6.65224e+06	5.66551e+06	6.87304e+06	6.69812e+06	6.4135e+06	6.26442e+06	1.76746e+07	2.19094e+07	2.00052e+07	1.96305e+07	2.39804e+07	2.57266e+07	8.40895e+07	7.99192e+07	9.97001e+07	8.9233e+07	9.35564e+07	8.74086e+07	5.34304e+07	5.8111e+07	53352993	5.23028e+07	4.83927e+07	5.27564e+07	1.75226e+08	1.74208e+08	1.62763e+08	1.58204e+08	1.7397e+08	1.63839e+08	5.64045e+07	5.61873e+07	5.65703e+07
M405T43_2	405.263	43.152			7.62123e+07	7.09479e+07	7.59581e+07	3.6004e+07	7.21369e+07	6.88507e+07	6.25415e+07	6.5756e+07	6.26044e+07	5.92433e+07	5.87386e+07	6.13554e+07	6.8811e+07	5.7801e+07	7.81626e+07	6.26044e+07	6.75215e+07	6.4082e+07	6.94666e+07	6.75007e+07	6.64693e+07	7.01657e+07	3.5166e+07	3.43181e+07	7.78735e+07	3.55831e+07	4.0469e+07	3.6492e+07	8.68839e+07	3.7587e+07	1.90818e+07	4.54735e+07	1.82906e+07	4.37339e+07	1.71739e+07	4.33414e+07	3.60493e+07	2.10886e+07	2.0174e+07	2.05241e+07	2.00452e+07	2.03563e+07	2.81388e+07	2.81379e+07	2.81371e+07
M405T127_2	405.263	126.612			5.04583e+07	4.8558e+07	3.77989e+07	5.07381e+07	3.2614e+07	4.68231e+07	5.16229e+07	3.74153e+07	5.06815e+07	3.61163e+07	4.65274e+07	5.13122e+07	6.02072e+07	3.79145e+07	4.37371e+07	5.23131e+07	4.56458e+07	5.89521e+07	5.6594e+07	4.23413e+07	4.29368e+07	4.20418e+07	5.96968e+07	3.94622e+07	3.24847e+07	3.56464e+07	3.51346e+07	4.70679e+07	5.2444e+07	3.36561e+07	2.9274e+07	2.90817e+07	3.91546e+07	3.84172e+07	3.53131e+07	3.71353e+07	6.58081e+07	6.24584e+07	8.35275e+07	6.33355e+07	6.02373e+07	6.27914e+07	3.86737e+07	4.01829e+07	3.91165e+07
M303T126	303.195	126.41			3.02547e+07	2.73571e+07	4.19973e+07	4.01565e+07	4.07118e+07	3.87528e+07	4.12342e+07	2.86302e+07	4.2174e+07	3.00546e+07	3.78528e+07	4.08169e+07	3.26823e+07	4.3747e+07	3.67642e+07	4.22569e+07	3.43844e+07	4.8196e+07	4.71681e+07	4.9127e+07	3.68201e+07	3.24846e+07	3.26305e+07	5.1104e+07	4.05752e+07	3.04769e+07	4.03306e+07	2.89247e+07	2.8966e+07	2.64623e+07	3.33881e+07	2.39817e+07	2.44838e+07	2.71635e+07	2.87682e+07	3.22852e+07	5.95624e+07	5.77219e+07	4.58981e+07	5.85764e+07	4.87087e+07	7.23661e+07	3.41365e+07	3.50242e+07	3.50245e+07
M184T153	184.064	153.478			4.48183e+07	4.40448e+07	4.3201e+07	4.26299e+07	4.43532e+07	4.11007e+07	4.07554e+07	4.57828e+07	4.23699e+07	3.92103e+07	3.77732e+07	4.34122e+07	4.01105e+07	3.49109e+07	3.28568e+07	3.44012e+07	3.89879e+07	4.00892e+07	3.50046e+07	4.00467e+07	4.03007e+07	3.691e+07	4.94494e+07	47100483	3.19687e+07	2.3572e+07	3.10033e+07	3.18037e+07	3.42892e+07	2.98783e+07	3.1903e+07	3.56558e+07	3.45683e+07	3.15335e+07	3.06958e+07	3.27081e+07	3.12639e+07	3.91863e+07	3.45209e+07	3.73602e+07	3.40205e+07	3.621e+07	2.48886e+07	2.50368e+07	2.54032e+07
M285T126	285.185	126.416			3.53884e+07	2.23475e+07	2.62983e+07	2.16352e+07	3.49821e+07	3.32852e+07	3.51704e+07	3.61016e+07	3.55111e+07	2.48786e+07	3.26454e+07	2.19207e+07	4.17995e+07	2.85608e+07	2.91082e+07	3.63668e+07	3.18043e+07	4.02876e+07	3.84635e+07	4.19138e+07	4.01183e+07	2.93392e+07	2.72401e+07	2.74629e+07	2.30344e+07	2.51146e+07	2.38714e+07	3.18201e+07	3.36882e+07	2.98597e+07	2.74221e+07	1.98214e+07	1.94512e+07	2.76453e+07	2.33426e+07	2.07753e+07	4.64477e+07	4.74936e+07	4.13395e+07	3.43624e+07	4.32549e+07	6.01636e+07	2.60679e+07	2.68441e+07	2.63473e+07
M216T219	216.123	219.23			2.52983e+07	2.6172e+07	2.50616e+07	2.40936e+07	2.52528e+07	2.4873e+07	2.75333e+07	2.90244e+07	2.70662e+07	2.82168e+07	2.8637e+07	2.85598e+07	2.85076e+07	2.55901e+07	2.55822e+07	2.54391e+07	2.86495e+07	2.70514e+07	2.80967e+07	3.06913e+07	3.08598e+07	2.97877e+07	3.18116e+07	3.50109e+07	1.87351e+07	1.85299e+07	1.92973e+07	1.97853e+07	2.00476e+07	1.87971e+07	1.4331e+07	1.60692e+07	1.55055e+07	1.38831e+07	1.39281e+07	1.49752e+07	1.5882e+07	1.52231e+07	1.39249e+07	1.62169e+07	1.57085e+07	1.57869e+07	1.916e+07	1.91586e+07	1.90236e+07
M520T192_2	520.34	192.452			1.99011e+07	1.76236e+07	1.85214e+07	1.98872e+07	1.78584e+07	1.76609e+07	1.60553e+07	1.60911e+07	1.39317e+07	1.57533e+07	1.48779e+07	1.75144e+07	1.54076e+07	1.38316e+07	1.30197e+07	1.2654e+07	1.39929e+07	1.50918e+07	1.02806e+07	1.08249e+07	1.00841e+07	9.45066e+06	8.98868e+06	1.01695e+07	2.2497e+07	2.18903e+07	2.22229e+07	2.33665e+07	24114495	2.23235e+07	2.85242e+07	2.94607e+07	2.86768e+07	2.83083e+07	2.66238e+07	2.81083e+07	2.44368e+07	2.83851e+07	2.5103e+07	2.3608e+07	2.24239e+07	2.39173e+07	1.41338e+07	1.44305e+07	1.41343e+07
M285T42	285.185	42.4825			2.91127e+07	1.04833e+07	2.88289e+07	1.05295e+07	2.5849e+07	2.59668e+07	2.44702e+07	1.11217e+07	1.01712e+07	2.47354e+07	2.45725e+07	1.14583e+07	3.5065e+07	26713019	1.05096e+07	2.60694e+07	1.39966e+07	3.19315e+07	2.86548e+07	3.40113e+07	3.30093e+07	3.26627e+07	9.68553e+06	1.10052e+07	2.28455e+07	8.42805e+06	1.92714e+07	8.93142e+06	2.24371e+07	2.24298e+07	5.06738e+06	5.58888e+06	5.45142e+06	5.13948e+06	4.38885e+06	5.1834e+06	9.32949e+06	1.48758e+07	1.21597e+07	1.29554e+07	1.27713e+07	1.39533e+07	1.07147e+07	1.06907e+07	1.06911e+07
M108T74_2	108.044	74.319			3.53903e+07	3.73021e+07	3.3497e+07	3.14599e+07	3.51814e+07	3.27647e+07	3.03253e+07	2.72882e+07	2.44789e+07	2.70739e+07	2.33497e+07	3.03102e+07	2.56579e+07	1.99896e+07	1.50556e+07	2.09586e+07	2.60509e+07	2.4918e+07	1.92286e+07	1.81391e+07	1.94637e+07	1.62846e+07	1.7327e+07	1.86551e+07	4.50801e+06	2.40169e+06	3.88828e+06	4.02116e+06	4.84539e+06	3.40574e+06	6.51069e+06	7.25907e+06	6.77818e+06	5.23238e+06	5.17757e+06	5.83755e+06	332822	536769	512034	666174	427443	521582	1.01455e+07	1.08355e+07	1.09604e+07
M274T65	274.274	65.054			1.83153e+07	1.66853e+07	1.53215e+07	1.6736e+07	1.46207e+07	1.68176e+07	1.34882e+07	1.36681e+07	1.24054e+07	1.37956e+07	1.15938e+07	1.35822e+07	1.22624e+07	1.17967e+07	8.98042e+06	1.17234e+07	1.27731e+07	1.35808e+07	1.15788e+07	1.19861e+07	1.21616e+07	1.26374e+07	1.00734e+07	9.54585e+06	1.59615e+07	9.10263e+06	1.3816e+07	1.48566e+07	1.56502e+07	1.99255e+07	1.11201e+07	1.11987e+07	1.34915e+07	1.6057e+07	1.75593e+07	1.39068e+07	1.24149e+07	1.72445e+07	2.14228e+07	3.02941e+07	2.13238e+07	2.07717e+07	1.15703e+07	1.17942e+07	1.17934e+07
M344T87	344.185	86.539			1.2008e+06	1.01606e+06	1.08704e+06	980177	1.07513e+06	1.02369e+06	740306	472201	403803	593253	534342	561090	771223	521008	596944	522852	739942	564304	699604	797902	713290	729739	640350	1.03087e+06	4.40895e+06	3.94879e+06	4.70338e+06	4.36502e+06	4.60462e+06	4.35792e+06	2.61811e+06	2.60326e+06	2.95461e+06	3.07625e+06	2.72512e+06	2.95551e+06	7.72072e+07	9.67257e+07	8.42963e+07	9.34598e+07	1.01697e+08	9.6464e+07	7.13403e+06	7.08438e+06	7.0618e+06
M422T37_2	422.289	36.864			1.83092e+07	1.74911e+07	1.74339e+07	1.05279e+07	1.70997e+07	9.80587e+06	1.29549e+07	1.44769e+07	1.27304e+07	8.3399e+06	1.12228e+07	1.50668e+07	9.26675e+06	1.43775e+07	1.39061e+07	1.169e+07	7.36419e+06	8.5353e+06	1.39473e+07	1.59528e+07	1.65139e+07	1.42846e+07	1.44671e+07	9.62523e+06	2.08548e+07	2.21641e+07	2.21073e+07	2.02148e+07	2.17767e+07	1.99076e+07	1.18698e+07	1.216e+07	1.17272e+07	1.13148e+07	1.14515e+07	1.1868e+07	1.29808e+07	1.26126e+07	1.27609e+07	1.22627e+07	1.16663e+07	1.20268e+07	1.46316e+07	1.49687e+07	1.47514e+07
M199T127_2	199.148	126.63			1.2133e+07	1.02474e+07	1.14299e+07	1.03543e+07	1.20962e+07	1.15326e+07	1.15294e+07	1.25618e+07	1.4104e+07	1.12507e+07	1.20672e+07	9.42915e+06	1.38593e+07	1.26484e+07	1.31992e+07	1.39283e+07	1.49219e+07	14189985	1.54745e+07	1.76359e+07	1.72262e+07	1.20635e+07	1.21947e+07	1.76761e+07	1.39936e+07	1.09607e+07	1.10397e+07	1.42923e+07	1.52323e+07	1.3682e+07	8.84678e+06	8.8819e+06	1.24488e+07	1.20146e+07	1.08584e+07	1.12404e+07	2.07395e+07	1.89401e+07	1.69618e+07	2.09626e+07	1.84092e+07	2.65607e+07	1.18631e+07	1.19474e+07	1.19474e+07
M130T87_2	130.086	86.831			1.11972e+07	1.02646e+07	1.09523e+07	1.02215e+07	1.01327e+07	9.96783e+06	2.28682e+07	2.58223e+07	2.57453e+07	2.53872e+07	2.30837e+07	2.26034e+07	2.02143e+07	1.64377e+07	1.37414e+07	1.74944e+07	1.96372e+07	2.01175e+07	2.20973e+07	2.808e+07	2.6433e+07	2.47048e+07	2.80632e+07	3.52588e+07	1.00258e+07	6.13273e+06	9.85353e+06	9.04905e+06	10800008	8.64075e+06	1.80515e+06	2.21312e+06	1.96859e+06	1.85651e+06	1.68563e+06	1.85313e+06	1.23197e+06	1.88919e+06	1.94383e+06	1.72778e+06	1.76985e+06	1.93469e+06	1.1438e+07	1.14379e+07	1.14562e+07
M387T35	387.252	34.942			2.02831e+07	1.86869e+07	1.95558e+07	1.8693e+07	1.82565e+07	1.71815e+07	2.02513e+07	2.12424e+07	1.91017e+07	1.93287e+07	1.9153e+07	1.88083e+07	22027788	1.97056e+07	2.04652e+07	1.89249e+07	2.16343e+07	2.23231e+07	1.49679e+07	1.60719e+07	1.6238e+07	1.57258e+07	1.38374e+07	1.48001e+07	4.64604e+06	4.72519e+06	4.42194e+06	4.07048e+06	4.89676e+06	3.82833e+06	1.03349e+07	1.21498e+07	1.12935e+07	9.57375e+06	1.06239e+07	1.08064e+07	2.42837e+06	2.07638e+06	2.21671e+06	2.00009e+06	1.88193e+06	2.21482e+06	1.43531e+07	1.42504e+07	1.4429e+07
M680T201	679.512	200.993			1.19999e+07	1.13222e+07	1.27491e+07	1.35054e+07	1.26467e+07	1.3533e+07	1.32741e+07	1.46481e+07	1.41298e+07	1.25028e+07	1.04112e+07	1.10724e+07	1.02101e+07	8.46041e+06	1.15557e+07	1.03203e+07	1.20139e+07	1.15717e+07	1.0564e+07	1.20968e+07	1.17933e+07	1.09859e+07	1.36634e+07	1.08203e+07	1.0807e+07	1.27066e+07	1.29671e+07	1.2198e+07	1.26904e+07	1.19484e+07	1.24777e+07	1.33085e+07	1.2276e+07	1.30886e+07	1.28498e+07	1.19439e+07	9.10301e+06	1.07598e+07	1.24583e+07	11139474	1.07406e+07	1.17175e+07	8.57003e+06	8.6243e+06	8.59505e+06
M303T81	303.195	81.091			1.10393e+07	7.16111e+06	6.05763e+06	6.38259e+06	1.15113e+07	1.28875e+07	1.1397e+07	1.5189e+07	8.66978e+06	6.51359e+06	1.36029e+07	8.97544e+06	7.20197e+06	1.11882e+07	2.37042e+07	1.18359e+07	1.30709e+07	1.32111e+07	13489036	6.53054e+06	6.38562e+06	6.58142e+06	1.22269e+07	1.64761e+07	7.72685e+06	9.19413e+06	7.78042e+06	9.00833e+06	8.86368e+06	7.15168e+06	4.82087e+06	4.95968e+06	7.30344e+06	6.99994e+06	6.14032e+06	6.62389e+06	5.43794e+07	1.40759e+06	3.26969e+07	2.7884e+07	2.24577e+07	7.56588e+06	6.76552e+06	6.92332e+06	6.55149e+06
M423T127_2	423.274	126.911			1.0341e+07	8.02986e+06	1.0401e+07	9.43502e+06	1.22632e+07	1.12311e+07	1.23802e+07	9.93135e+06	8.84579e+06	1.24631e+07	1.02796e+07	1.29488e+07	1.10336e+07	1.03286e+07	1.02892e+07	1.38725e+07	1.24004e+07	1.1346e+07	1.26609e+07	1.29075e+07	1.22839e+07	1.2719e+07	1.05173e+07	1.18478e+07	8.91779e+06	7.9894e+06	1.17771e+07	8.6601e+06	9.58492e+06	1.06391e+07	9.09118e+06	1.03579e+07	9.18043e+06	7.1015e+06	6.60223e+06	8.93356e+06	1.7587e+07	1.78554e+07	1.7537e+07	2.08295e+07	2.29144e+07	1.59735e+07	1.08348e+07	1.07591e+07	1.0835e+07
M431T219_2	431.239	219.225			1.26489e+07	1.22347e+07	1.15232e+07	1.17541e+07	1.30483e+07	1.14686e+07	1.35907e+07	1.587e+07	1.49483e+07	1.45794e+07	1.4305e+07	1.52688e+07	1.53375e+07	1.26345e+07	1.30724e+07	1.31904e+07	1.47424e+07	1.41696e+07	1.47338e+07	1.77999e+07	1.74245e+07	1.63103e+07	1.97784e+07	2.07735e+07	8.21231e+06	7.81684e+06	8.39217e+06	8.31703e+06	9.22198e+06	7.78142e+06	5.34951e+06	6.13962e+06	5.92363e+06	4.91562e+06	5.15474e+06	5.25679e+06	6.73009e+06	5.96927e+06	4.9104e+06	6.63449e+06	5.68049e+06	6.09835e+06	7.6279e+06	7.62753e+06	7.6203e+06
M303T40	303.195	39.706			1.21971e+07	1.15867e+07	1.30271e+07	1.1428e+07	1.07964e+07	1.07703e+07	1.05653e+07	1.04056e+07	9.73446e+06	9.91956e+06	1.08399e+07	1.01607e+07	1.063e+07	9.36162e+06	1.13012e+07	9.83649e+06	11139233	1.05254e+07	1.57817e+07	1.50914e+07	1.49841e+07	1.53422e+07	9.59318e+06	1.03373e+07	1.42309e+07	5.88035e+06	1.54809e+07	1.04003e+07	1.53431e+07	1.39495e+07	8.10963e+06	8.40381e+06	7.58855e+06	8.09848e+06	7.0053e+06	8.01526e+06	4.00847e+06	1.19024e+07	1.04262e+07	1.16407e+07	1.16924e+07	1.55946e+07	9.91978e+06	9.90801e+06	9.92001e+06
M227T172	227.091	172.147			1.99204e+06	2.41882e+06	1.95839e+06	2.65613e+06	2.07306e+06	1.96368e+06	554965	485117	421724	595712	402419	592308	577935	603414	600908	497651	663971	678714	1.84041e+06	1.71418e+06	1.72886e+06	1.61268e+06	1.90881e+06	2.18577e+06	2.79089e+07	3.08298e+07	2.75164e+07	2.66545e+07	2.78262e+07	2.6756e+07	2.11644e+07	2.25046e+07	2.88087e+07	2.17733e+07	2.01488e+07	2.08868e+07	1.7303e+07	1.53727e+07	1.46039e+07	2.46278e+07	1.64369e+07	2.45636e+07	8.07655e+06	8.20848e+06	8.25538e+06
M421T48	421.258	48.084			9.44154e+06	1.28613e+07	9.94659e+06	9.74891e+06	1.40569e+07	8.69115e+06	1.15307e+07	1.71825e+07	1.65292e+07	1.71325e+07	1.64807e+07	1.62176e+07	9.35309e+06	9.57723e+06	1.57679e+07	1.45311e+07	1.05062e+07	1.00149e+07	1.77943e+07	1.65976e+07	1.77378e+07	1.79734e+07	1.81115e+07	1.94713e+07	1.20934e+07	8.52358e+06	7.67537e+06	7.41404e+06	7.78147e+06	1.0957e+07	3.35514e+06	3.47819e+06	5.03386e+06	5.23299e+06	3.20569e+06	3.41761e+06	1.37503e+06	1.31932e+06	1.27839e+06	1.3932e+06	1.24344e+06	1.31189e+06	1.00199e+07	9.84443e+06	9.93278e+06
M199T43	199.148	42.971			1.23686e+07	1.31325e+07	1.32506e+07	1.1967e+07	1.34262e+07	1.15972e+07	1.13415e+07	1.1981e+07	5.12163e+06	1.27555e+07	1.09846e+07	1.34867e+07	1.25333e+07	9.15269e+06	1.10875e+07	1.13938e+07	1.18709e+07	1.22187e+07	5.84158e+06	1.25374e+07	1.66861e+07	1.55548e+07	4.47923e+06	8.96113e+06	9.37937e+06	3.93431e+06	1.26733e+07	4.27114e+06	1.31167e+07	1.11654e+07	2.97414e+06	3.52293e+06	3.22745e+06	2.86705e+06	2.68104e+06	2.94606e+06	5.93e+06	7.12453e+06	6.05516e+06	6.59154e+06	6.44431e+06	7.1009e+06	6.09943e+06	6.02009e+06	6.01557e+06
M126T74_2	126.054	73.956			1.91244e+07	1.76247e+07	1.66135e+07	1.66889e+07	2.00752e+07	1.67399e+07	1.43456e+07	1.57536e+07	1.34353e+07	1.47414e+07	1.22929e+07	1.63209e+07	1.52806e+07	1.04858e+07	1.04457e+07	1.20913e+07	1.57769e+07	1.56538e+07	9.84086e+06	1.18341e+07	1.04369e+07	9.84195e+06	9.13576e+06	1.40624e+07	3.12169e+06	1.6248e+06	2.60457e+06	2.99963e+06	3.34497e+06	2.568e+06	4.0337e+06	5.05238e+06	4.5442e+06	2.96345e+06	3.63016e+06	3.31906e+06	313804	548006	444983	384845	450654	405728	5.57228e+06	5.35216e+06	5.52122e+06
M104T276_2	104.107	275.559			9.99242e+06	9.54537e+06	9.91082e+06	9.10891e+06	9.72958e+06	9.63203e+06	9.94925e+06	9.65898e+06	9.76972e+06	9.0712e+06	8.66393e+06	1.01634e+07	9.7159e+06	8.09241e+06	8.91929e+06	8.77222e+06	9.70017e+06	9.42775e+06	8.29579e+06	8.83089e+06	8.25896e+06	8.49694e+06	8.96519e+06	9.81652e+06	6.70211e+06	6.2368e+06	6.45577e+06	6.24736e+06	7.0613e+06	6.0829e+06	7.31166e+06	8.04376e+06	7.77574e+06	7.12338e+06	6.9795e+06	7.52966e+06	1.04563e+07	1.00872e+07	1.0238e+07	1.0267e+07	1.04817e+07	9.82678e+06	7.186e+06	7.23043e+06	7.00131e+06
M827T36	826.546	36.362			9.17339e+06	8.07077e+06	8.44933e+06	8.64585e+06	8.10945e+06	8.62771e+06	7.571e+06	7.4522e+06	6.98764e+06	8.25804e+06	7.41288e+06	8.29809e+06	6.88349e+06	6.60191e+06	1.03705e+07	6.67742e+06	6.90311e+06	8.48762e+06	7.14899e+06	6.56635e+06	6.90318e+06	7.0555e+06	8.06157e+06	7.97633e+06	1.08975e+07	1.43596e+07	1.12803e+07	1.03582e+07	1.13447e+07	1.0413e+07	6.03016e+06	6.55695e+06	6.29981e+06	5.80443e+06	6.01245e+06	5.98949e+06	7.96598e+06	7.36931e+06	7.7909e+06	7.43991e+06	6.61611e+06	6.56076e+06	8.43353e+06	8.43413e+06	8.3443e+06
M287T41	287.2	41.146			9.52587e+06	9.24325e+06	9.97251e+06	8.90818e+06	4.14726e+06	9.07328e+06	3.64094e+06	3.57383e+06	7.71414e+06	7.76556e+06	7.63354e+06	8.64757e+06	9.39388e+06	7.32276e+06	9.87448e+06	7.10095e+06	8.05307e+06	3.98378e+06	1.0032e+07	1.09226e+07	1.03198e+07	1.07003e+07	7.46404e+06	1.03557e+07	9.5468e+06	1.21994e+07	9.83528e+06	9.55169e+06	9.85335e+06	9.19069e+06	5.66455e+06	5.96199e+06	8.18862e+06	8.4086e+06	5.2363e+06	8.47175e+06	6.37772e+06	6.16162e+06	5.66044e+06	5.89727e+06	5.64016e+06	6.19601e+06	7.67664e+06	7.74654e+06	7.79484e+06
M319T50	319.19	49.7975			6.99029e+06	6.54638e+06	7.40792e+06	7.11772e+06	6.93672e+06	6.52516e+06	1.34434e+07	1.3335e+07	1.24614e+07	7.79068e+06	7.41452e+06	1.04418e+07	7.07252e+06	1.05614e+07	1.1258e+07	7.08917e+06	7.5098e+06	7.16552e+06	1.22524e+07	1.38177e+07	7.90159e+06	8.15455e+06	1.3595e+07	8.14033e+06	1.12996e+07	6.68119e+06	1.09247e+07	1.11328e+07	1.19046e+07	6.27562e+06	3.5817e+06	3.66406e+06	3.03456e+06	3.06527e+06	3.35035e+06	3.45466e+06	2.18682e+06	876526	864337	977896	841609	1.0066e+06	7.28859e+06	6.80442e+06	6.80449e+06
M361T43	361.2	43.0505			1.30351e+06	2.59176e+06	1.29392e+06	2.77597e+06	2.72223e+06	1.20275e+06	1.49738e+06	627999	1.2615e+06	1.33873e+06	594653	708672	712969	1.31944e+06	722901	594717	1.55712e+06	1.42856e+06	1.16379e+06	1.72978e+06	841933	793686	1.84695e+06	2.16131e+06	1.21425e+07	1.42993e+07	1.32997e+07	1.34953e+07	1.3169e+07	11928246	1.87358e+07	2.01451e+07	1.89783e+07	1.60338e+07	1.56868e+07	1.60075e+07	1.53249e+07	1.37344e+07	1.40334e+07	1.43798e+07	1.44411e+07	1.4581e+07	3.20022e+06	1.9905e+06	2.85858e+06
M404T35	404.279	34.876			1.03309e+07	9.61829e+06	1.04024e+07	1.08234e+07	1.00527e+07	9.12994e+06	1.06322e+07	1.10872e+07	1.02667e+07	9.1568e+06	9.71932e+06	1.15521e+07	1.11763e+07	9.99829e+06	1.08293e+07	9.71652e+06	1.13222e+07	1.06734e+07	8.22831e+06	8.70013e+06	8.65658e+06	8.19381e+06	7.97025e+06	9.3671e+06	2.82357e+06	2.72783e+06	2.57024e+06	2.42907e+06	2.80414e+06	2.4629e+06	6.07908e+06	7.55143e+06	5.85495e+06	6.21284e+06	6.00493e+06	5.71026e+06	1.0581e+06	889974	902615	877974	952413	875265	7.87658e+06	8.20485e+06	8.06086e+06
M234T120_1	234.112	120.121			3.3756e+06	3.87455e+06	3.40402e+06	2.45534e+06	3.90587e+06	3.6865e+06	2.36488e+06	1.73094e+06	1.63142e+06	2.33744e+06	1.54979e+06	1.83959e+06	2.80146e+06	1.37865e+06	1.50346e+06	2.27813e+06	1.78175e+06	2.72802e+06	4.16233e+06	3.47839e+06	3.17428e+06	4.4763e+06	6.27026e+06	6.21907e+06	5.4738e+06	4.49558e+06	8.48487e+06	5.62685e+06	9.42352e+06	5.89633e+06	5.72484e+06	6.7022e+06	6.92964e+06	5.83858e+06	4.4474e+06	5.76425e+06	2.0024e+07	2.34129e+07	2.53528e+07	2.35639e+07	2.29839e+07	2.58117e+07	2.72682e+06	2.70862e+06	2.73728e+06
M225T126	225.163	126.484			7.24392e+06	4.82514e+06	5.34588e+06	5.36817e+06	5.10985e+06	7.08876e+06	5.62187e+06	7.57625e+06	7.3464e+06	5.2121e+06	4.75214e+06	4.6084e+06	8.75603e+06	6.03367e+06	5.88594e+06	7.18681e+06	8.59926e+06	8.2656e+06	8.08543e+06	8.75699e+06	8.4483e+06	5.91245e+06	8.52894e+06	5.63446e+06	6.86159e+06	5.34862e+06	5.54661e+06	6.85096e+06	4.95255e+06	6.6031e+06	5.82861e+06	4.45085e+06	5.75512e+06	4.72622e+06	5.28019e+06	5.73638e+06	9.74162e+06	9.69155e+06	7.53574e+06	7.50795e+06	1.43657e+07	1.00782e+07	5.49737e+06	5.53782e+06	5.53685e+06
M398T40_1	398.195	39.665			3.57942e+06	3.31542e+06	3.26926e+06	2.50319e+06	3.01134e+06	3.11657e+06	2.1615e+06	1.64931e+06	1.97485e+06	1.86562e+06	1.66916e+06	2.00782e+06	1.96919e+06	1.88358e+06	1.5929e+06	2.13014e+06	2.05115e+06	1938330	2.02609e+06	2.43536e+06	2.21784e+06	2.23324e+06	3.16155e+06	3.78708e+06	1.04974e+07	9.77665e+06	1.09565e+07	9.93244e+06	1.19045e+07	1.04113e+07	1.53202e+07	1.63259e+07	1.5372e+07	1.54553e+07	1.35253e+07	1.58486e+07	1.23525e+07	1.12479e+07	1.03553e+07	1.15078e+07	1.19334e+07	1.1383e+07	3.7391e+06	3.76587e+06	3.71352e+06
M267T126	267.174	126.468			6.89135e+06	4.77033e+06	4.83379e+06	4.49715e+06	6.81015e+06	4.73727e+06	7.08408e+06	5.07321e+06	6.996e+06	5.30738e+06	6.37432e+06	4.44204e+06	8.25201e+06	7.37334e+06	6.00607e+06	7.05481e+06	8.40731e+06	8.00443e+06	5.65301e+06	8.41872e+06	8.39935e+06	5.40899e+06	7.87693e+06	5.34568e+06	4.79041e+06	4.86793e+06	4.77699e+06	6.63367e+06	4.98689e+06	4.45225e+06	5.46068e+06	4.10996e+06	5.63198e+06	4.35587e+06	4.90087e+06	4.19823e+06	9.63652e+06	8.82865e+06	9.57856e+06	9.55743e+06	8.41816e+06	1.17904e+07	5.33289e+06	5.43134e+06	5.31325e+06
M341T126	341.185	126.354			916630	2.7466e+06	2.96015e+06	3.31183e+06	3.71706e+06	3.38418e+06	6.00534e+06	6.3824e+06	6.10696e+06	6.75015e+06	5.63424e+06	5.19429e+06	2.22559e+06	4.13134e+06	3.2097e+06	5.11765e+06	5.12237e+06	5.35332e+06	6.51004e+06	7.59713e+06	7.65099e+06	8.00562e+06	6.91573e+06	6.38965e+06	703230	850340	1.51669e+06	1.8603e+06	1.94665e+06	1.99456e+06	640723	710527	691261	710136	653248	752593	1.26138e+07	2.26258e+07	2.04408e+07	2.20988e+07	2.57001e+07	2.60187e+07	6.13058e+06	6.22903e+06	6.33431e+06
M321T126	321.205	126.499			5.74586e+06	4.58882e+06	4.69723e+06	4.03719e+06	4.3296e+06	4.63909e+06	6.98215e+06	4.86394e+06	4.46487e+06	6.75123e+06	6.35528e+06	5.24175e+06	5.38936e+06	7.20241e+06	5.71701e+06	6.95148e+06	5.60092e+06	7.77898e+06	7.74555e+06	8.25223e+06	8.31892e+06	5.38174e+06	5.44645e+06	8.39011e+06	6.40338e+06	4.66969e+06	4.79171e+06	4.55047e+06	4.5019e+06	6.08578e+06	5.32433e+06	3.87963e+06	5.5711e+06	4.07186e+06	3.81348e+06	3.75803e+06	9.15494e+06	8.59624e+06	7.81532e+06	6.89431e+06	1.30542e+07	1.16797e+07	5.17788e+06	5.2171e+06	5.50912e+06
M287T186	287.2	185.806			1.65798e+06	1.63118e+06	1.59058e+06	1.59817e+06	1.83475e+06	1.64895e+06	1.47379e+06	1.57273e+06	1.4798e+06	1.65343e+06	1.37112e+06	1.69849e+06	1.93951e+06	1.55477e+06	1.50283e+06	1.65937e+06	1.89991e+06	1.72084e+06	3.00726e+06	3.35014e+06	3.60444e+06	3.81351e+06	4.5136e+06	4.28085e+06	1.07054e+07	9.94219e+06	1.05896e+07	1.06004e+07	1.11069e+07	1.01377e+07	6.86233e+06	6.76426e+06	6.93121e+06	7.05818e+06	6.00479e+06	6.66247e+06	1.71571e+07	1.8206e+07	1.52564e+07	1.81045e+07	1.64301e+07	1.74085e+07	4.50716e+06	4.52982e+06	4.52964e+06
M301T49	301.179	49.456			7.17581e+06	7.04656e+06	3.94699e+06	6.82984e+06	7.19962e+06	6.69904e+06	8.59751e+06	8.46174e+06	8.2873e+06	8.61937e+06	8.12046e+06	8.08043e+06	7.63692e+06	6.67715e+06	7.51178e+06	7.49349e+06	8.2545e+06	7.81745e+06	4.72835e+06	8.86604e+06	4.93751e+06	8.54598e+06	8.51509e+06	8.71043e+06	3.21628e+06	3.30789e+06	5.69711e+06	5.60791e+06	9.16596e+06	3.19005e+06	4.50667e+06	4.84095e+06	4.5312e+06	4.35833e+06	4.18106e+06	1.58078e+06	496144	1.05016e+06	1.33657e+06	1.26042e+06	931752	1.36273e+06	3.74543e+06	3.7123e+06	3.74499e+06
M243T126	243.174	126.41			4.30949e+06	4.00048e+06	4.40122e+06	3.76567e+06	6.13361e+06	5.95381e+06	6.04279e+06	4.4723e+06	6.27084e+06	5.87685e+06	4.15289e+06	4.0652e+06	7.46395e+06	5.34915e+06	5.26876e+06	6.48293e+06	7.24545e+06	7.43379e+06	7.12382e+06	7.40903e+06	7.34979e+06	5.02911e+06	4.85672e+06	4.95906e+06	4.10198e+06	4.39944e+06	4.24328e+06	5.83163e+06	6.27927e+06	5.53964e+06	5.04804e+06	5.11623e+06	4.96903e+06	5.14178e+06	4.40393e+06	3.7163e+06	8.52287e+06	9.04214e+06	6.5384e+06	2.52451e+06	7.43892e+06	1.07399e+07	4.87259e+06	4.99939e+06	4830423
M357T36	357.169	35.664			3.2645e+06	2.95673e+06	3.06619e+06	2.13898e+06	3.14381e+06	2.89647e+06	2.08332e+06	1.9186e+06	1.8815e+06	1.93297e+06	1.73595e+06	2.11044e+06	2.18766e+06	1.90875e+06	1.99559e+06	1.85534e+06	2.21394e+06	2.10927e+06	2.25464e+06	2.44594e+06	2.32853e+06	2.38858e+06	2.12026e+06	2.92764e+06	8.1479e+06	9.01149e+06	8.64972e+06	8.61836e+06	8.43093e+06	7.77377e+06	1.1094e+07	1.16478e+07	1.09503e+07	1.1178e+07	1.02902e+07	1.07366e+07	1.11088e+07	1.07921e+07	1.14325e+07	1.17357e+07	1.09878e+07	1.01418e+07	2.93006e+06	2.90042e+06	2.93012e+06
M305T186	305.211	185.867			1.43049e+06	1.37959e+06	1.34597e+06	1.4027e+06	1.53754e+06	1.40622e+06	1.21722e+06	1.31544e+06	1.19962e+06	1.16691e+06	1.10927e+06	1.36526e+06	1.48532e+06	1.26126e+06	1.2222e+06	1.43283e+06	1.4277e+06	1.3953e+06	2.46307e+06	2.84746e+06	3.12987e+06	3.09155e+06	3.79154e+06	3.53297e+06	9.34958e+06	8.82715e+06	1.00505e+07	9.78839e+06	1.0453e+07	9.20757e+06	5.84562e+06	6.21072e+06	6.15115e+06	6.1955e+06	5.49233e+06	5.8543e+06	1.47572e+07	1.57293e+07	1.42672e+07	1.63819e+07	1.4767e+07	1.57207e+07	4.05343e+06	4.04338e+06	4.1484e+06
M232T257	232.155	257.439			3.54321e+06	3.6334e+06	3.25263e+06	3.31145e+06	3.58821e+06	3.56085e+06	1.85807e+06	1.69674e+06	1639752	1.55532e+06	1.42308e+06	1.9508e+06	1.51201e+06	1.30427e+06	1.26602e+06	1.27826e+06	1.50731e+06	1.43075e+06	1.30595e+06	1.40578e+06	1.32603e+06	1.33676e+06	1.45761e+06	1.54604e+06	8.1598e+06	8.29399e+06	8.13447e+06	8.08315e+06	8.57357e+06	7.93945e+06	1.6101e+07	1.70528e+07	1.64543e+07	1.55653e+07	1.55474e+07	1.64826e+07	6.01182e+06	5.48838e+06	4.80011e+06	5.18231e+06	5.3305e+06	5.30415e+06	4.08089e+06	4.07324e+06	4.12384e+06
M426T54_2	426.19	53.6065			1.95408e+06	1.79562e+06	2.24017e+06	2.0106e+06	1.94325e+06	1.86945e+06	929156	735627	637693	776932	624455	507029	755265	713744	667900	792251	884464	804369	702443	607594	497991	583819	351735	882165	1.05245e+07	1.22283e+07	1.15584e+07	1.1382e+07	1.08017e+07	1.14234e+07	1.97954e+07	1.90045e+07	1.87735e+07	1.83169e+07	1.85017e+07	1.91332e+07	1.24463e+06	513531	594255	548293	851459	582738	4.00089e+06	3.94345e+06	4.00081e+06
M701T201	701.493	201.063			5.13232e+06	5.69052e+06	5.5395e+06	5.37686e+06	5.31843e+06	5.24343e+06	5.15258e+06	5.09521e+06	4.73547e+06	4.89301e+06	4.09846e+06	4.20522e+06	3.87439e+06	3.39247e+06	4.20798e+06	3.99686e+06	4.62382e+06	4.48962e+06	3.94886e+06	4.55124e+06	4.20039e+06	4.06429e+06	4.19448e+06	3.8362e+06	5.08913e+06	5.82392e+06	6.10964e+06	5.88821e+06	5.9356e+06	5.44496e+06	6.18661e+06	6.04686e+06	5.58404e+06	5.78972e+06	5.40554e+06	5.21676e+06	3.75449e+06	4.33322e+06	5.42311e+06	4.52159e+06	4.55035e+06	4.78911e+06	3.94861e+06	3.93554e+06	3.9506e+06
M112T88	112.075	87.8585			3.83837e+06	4.58382e+06	4.01817e+06	4.46093e+06	3.69059e+06	3.48545e+06	7.58809e+06	8.73457e+06	5.94357e+06	7.25766e+06	7.06356e+06	7.2661e+06	5.88761e+06	5.55679e+06	3.44399e+06	5081188	6.17952e+06	6.07616e+06	6.82073e+06	9.30813e+06	9.97544e+06	9.45114e+06	7.90762e+06	1.11577e+07	8.40035e+06	2.97696e+06	5.81156e+06	7.66068e+06	6.07561e+06	4.77104e+06	951200	1.10413e+06	992463	972603	811271	958728	482442	840428	890880	772542	817546	725226	2.98197e+06	3.00016e+06	3.06513e+06
M267T43	267.174	42.7255			3.84597e+06	3.62998e+06	3.77871e+06	3.43391e+06	3.56551e+06	3.50533e+06	3.34547e+06	3.40621e+06	3.30843e+06	3.50616e+06	3.17566e+06	3.41601e+06	1.01906e+07	8.45011e+06	3.53498e+06	3.37916e+06	9.50547e+06	9.60994e+06	3.13549e+06	3.04529e+06	1.02777e+07	9.22833e+06	2.94873e+06	3.3808e+06	6.93465e+06	2.32126e+06	2.46511e+06	6.81162e+06	2.53384e+06	2.16023e+06	1.94825e+06	4.95319e+06	1.98314e+06	1.70014e+06	4.21474e+06	3.344e+06	3.65166e+06	4.519e+06	3.86231e+06	4.36862e+06	4.20036e+06	9.04291e+06	3.24573e+06	3.24492e+06	3.24595e+06
M440T143_2	440.206	142.924			1.67233e+06	1.78048e+06	1.71547e+06	1.74912e+06	1.7553e+06	1.72303e+06	788340	696688	623570	643839	534819	842923	718993	675773	453213	643134	792968	727962	608844	658875	599735	529670	593546	568393	1.27481e+07	8.33373e+06	1.44233e+07	1.44846e+07	1.51912e+07	1.36797e+07	1.26986e+07	1.36019e+07	1.24388e+07	1.21355e+07	1.15676e+07	1.24294e+07	1.91305e+06	1.20154e+06	1.13502e+06	1.23515e+06	1.77469e+06	1.29807e+06	2.60946e+06	2.92077e+06	2.87081e+06
M445T127_2	445.255	127.088			3.69487e+06	4.9953e+06	5.29938e+06	4.90903e+06	4.80266e+06	3.30048e+06	3.22702e+06	4.61646e+06	3.01575e+06	4.60672e+06	4.23203e+06	2.67885e+06	3.39631e+06	3.91721e+06	4.75181e+06	3.67474e+06	3.86527e+06	5.03419e+06	4.58236e+06	3.06973e+06	4.55684e+06	2.92627e+06	4.46203e+06	4.49824e+06	4.46565e+06	4.92347e+06	4.70948e+06	4.55053e+06	3.25303e+06	3.3468e+06	2.57166e+06	4.24303e+06	4.30922e+06	3.02721e+06	3.85757e+06	4.00409e+06	3.5795e+06	4.84816e+06	5.1234e+06	5.11162e+06	7.07255e+06	5.05018e+06	3.73564e+06	3.64047e+06	3.64093e+06
M283T50	283.168	49.5635			5.07355e+06	5.28215e+06	5.0912e+06	5.58301e+06	5.35342e+06	2.73817e+06	6.39187e+06	6.6103e+06	6.28775e+06	3.48026e+06	6.16631e+06	5.96397e+06	5.8555e+06	5.1415e+06	3.17152e+06	3.00714e+06	5.63656e+06	5.3329e+06	5.75916e+06	6.74261e+06	6.81831e+06	6.71828e+06	3.0027e+06	6.58976e+06	4.53524e+06	2.53969e+06	6.59466e+06	4.39783e+06	4.80148e+06	2.40893e+06	2.39375e+06	1.31845e+06	3.67226e+06	2.33429e+06	2.26013e+06	1.31606e+06	343240	1.13281e+06	1.07693e+06	1.16729e+06	708571	1.08606e+06	2.7812e+06	2.74464e+06	2.76086e+06
M303T178_2	303.195	177.746			3.01159e+06	3.05064e+06	2.97532e+06	2.65581e+06	3.0743e+06	2.89445e+06	3.12552e+06	3.80411e+06	3.65591e+06	3.19837e+06	3.33603e+06	3.81989e+06	4.10601e+06	3.10655e+06	3.51285e+06	5.87115e+06	4.07297e+06	3.7951e+06	4.55661e+06	5.30219e+06	5.17546e+06	5.13849e+06	6.10376e+06	6.08186e+06	2.44152e+06	2.35835e+06	2.63979e+06	2.55255e+06	2.61788e+06	2.3803e+06	3.453e+06	2.17656e+06	2.12181e+06	4.01113e+06	1.87177e+06	2.07721e+06	7.67884e+06	8.68902e+06	7.51289e+06	7.13443e+06	7.4239e+06	7.29544e+06	3.7316e+06	3.47207e+06	3.73074e+06
M407T122	407.276	122.267			4.2531e+06	3.8023e+06	4.19505e+06	2.76385e+06	4.22969e+06	3.97831e+06	4.19806e+06	4.15957e+06	3.8126e+06	3.98067e+06	3.7106e+06	3.98713e+06	4.52913e+06	4.14157e+06	3.38784e+06	4.11069e+06	4.71564e+06	4.39197e+06	4.83874e+06	4.75393e+06	4.96754e+06	4.83421e+06	4.24842e+06	4.60831e+06	3.77093e+06	2.91046e+06	3.824e+06	3.70232e+06	4.00149e+06	3.50099e+06	2.40181e+06	2.59157e+06	2.4917e+06	2.42512e+06	2.24092e+06	2.42411e+06	4.87638e+06	6.4146e+06	2.34176e+06	6.26292e+06	4.0957e+06	6.03232e+06	3.46346e+06	3.46751e+06	3.47923e+06
M287T153	287.163	153.485			5.07633e+06	5.46156e+06	4.83934e+06	4.98669e+06	4.94015e+06	4.64265e+06	4.2509e+06	4.85376e+06	4.65572e+06	4.17617e+06	4.15544e+06	4.90533e+06	4.45919e+06	3.72681e+06	2.90322e+06	3.90435e+06	4.40269e+06	4.28365e+06	3.69443e+06	4.40312e+06	4.05771e+06	3.86534e+06	5.4687e+06	5.30469e+06	3.17139e+06	1.98899e+06	3.14043e+06	3.02095e+06	3.39335e+06	2.95178e+06	3.00545e+06	3.46054e+06	3.36676e+06	2.99925e+06	2.80528e+06	3.118e+06	2.91884e+06	4.32111e+06	3.68698e+06	4.10077e+06	3.79166e+06	3.96878e+06	2.54004e+06	2.55678e+06	2.58764e+06
M323T186	323.222	185.806			1.11579e+06	1.1152e+06	1.05271e+06	1.09065e+06	1.15664e+06	1.10742e+06	958584	1.02366e+06	969864	935428	891949	1.0184e+06	1.18252e+06	988933	1.00034e+06	1.04506e+06	1.13531e+06	1.11214e+06	1.82695e+06	2.14252e+06	2.26995e+06	2.28028e+06	2.5159e+06	2.51902e+06	6.33077e+06	5.90306e+06	6.89596e+06	6.71955e+06	7.08763e+06	6.23674e+06	3.97845e+06	4.18125e+06	4.13158e+06	4.19159e+06	3.67326e+06	3.83555e+06	1.02573e+07	1.10153e+07	1.01377e+07	1.11921e+07	1.13579e+07	1.11052e+07	2.86017e+06	2.89491e+06	2.87121e+06
M783T146	782.57	145.611			4.52997e+06	1.22936e+06	6.30411e+06	4.77719e+06	1.73216e+06	3.36843e+06	4.12121e+06	2.06844e+06	971230	4.15391e+06	2.45986e+06	537268	1.70995e+06	4.487e+06	4.18692e+06	4.91659e+06	4.28543e+06	3.86174e+06	4.07327e+06	1.43464e+06	2.35934e+06	2.90322e+06	151265	237464	6.26675e+06	8.03899e+06	6.61291e+06	5.53803e+06	4.43447e+06	5.81946e+06	3.91498e+06	1.96801e+06	2.15487e+06	3.97129e+06	3.2137e+06	3.75051e+06	2.53471e+06	2.60379e+06	3.56684e+06	3.79698e+06	2.6605e+06	2.88334e+06	6.91682e+06	6.88273e+06	7.04001e+06
M222T372_1	222.076	371.534			3.29692e+06	3.45096e+06	3.35734e+06	3.2491e+06	3.47363e+06	3.31832e+06	4.29557e+06	4.42065e+06	4.40799e+06	4.43751e+06	4.06045e+06	4.3266e+06	4.29204e+06	3.79421e+06	4.02209e+06	4.12881e+06	4.08162e+06	4.03849e+06	4.63436e+06	5.32561e+06	5.31599e+06	4.93667e+06	5.7355e+06	5.81031e+06	2.67398e+06	2.55872e+06	2.96767e+06	2.90709e+06	3.04545e+06	2.60638e+06	1.02914e+06	1.11853e+06	1.08021e+06	949758	958892	963249	2.18981e+06	1.92101e+06	1.78156e+06	2.10362e+06	1.97933e+06	1.97275e+06	2.41312e+06	2.39976e+06	2.3767e+06
M776T224_2	776.339	223.765			1.84287e+06	1.84501e+06	1.77831e+06	1.8868e+06	2.01105e+06	1.81112e+06	1.85519e+06	1.76059e+06	1.67198e+06	1.67344e+06	1.46067e+06	2.06745e+06	2.53412e+06	2.26498e+06	2.33551e+06	2.26686e+06	2.53351e+06	2.62303e+06	2.40447e+06	3.00134e+06	2.68841e+06	2.45449e+06	3.05993e+06	3.11914e+06	4.82219e+06	4.78436e+06	5.10652e+06	5.0056e+06	5.47149e+06	4.86779e+06	738780	726165	752264	841861	604451	691109	9.36219e+06	9.65166e+06	6.85537e+06	6.56763e+06	8.41413e+06	7.34091e+06	1.93529e+06	1.93037e+06	1.93525e+06
M444T61_2	444.2	60.513			1.10593e+06	1.33073e+06	1.25236e+06	1.28303e+06	1.13618e+06	1.31851e+06	742090	597217	574616	578548	544688	596205	621371	707554	684912	553190	617668	783184	811391	914762	911254	991137	1.53732e+06	1.02623e+06	5.43726e+06	5.67988e+06	5.78586e+06	6.13647e+06	5.71215e+06	5.36883e+06	9.27836e+06	9.31053e+06	9.68078e+06	8.33433e+06	8.37205e+06	8.99089e+06	4.80222e+06	4.02388e+06	3.40696e+06	4.68322e+06	4.44302e+06	4.41094e+06	2.17165e+06	2.17468e+06	2.1597e+06
M321T177	321.205	177.402			2.88831e+06	3.48636e+06	2.75374e+06	3.32498e+06	2.87066e+06	2.75486e+06	4.02155e+06	3.7154e+06	3.60159e+06	4.12259e+06	4.2285e+06	3.56749e+06	4.24274e+06	3.75431e+06	2.97649e+06	3.23964e+06	3.55495e+06	3.53012e+06	4.41583e+06	6.23539e+06	6.43739e+06	5.1704e+06	5.92351e+06	5.96576e+06	2.63454e+06	2.39284e+06	2.55715e+06	2.47671e+06	2.67534e+06	2.50616e+06	1.20654e+06	1.29803e+06	1.32915e+06	1.22612e+06	1.1087e+06	1.19216e+06	2.33592e+06	2.54472e+06	2.23622e+06	2.3325e+06	2.26359e+06	2.26778e+06	2.13064e+06	2.15938e+06	2.16633e+06
M172T42_2	172.096	42.484			2.84055e+06	2.63183e+06	2.9432e+06	2.91369e+06	2.64695e+06	2.63685e+06	5.73254e+06	5.66686e+06	5.27137e+06	5.57911e+06	4.94387e+06	5.22794e+06	5.47194e+06	4.81758e+06	4.79617e+06	4.94198e+06	5.78108e+06	5.5328e+06	4.98722e+06	4.97929e+06	5.30571e+06	5.1473e+06	5.21126e+06	5.74997e+06	2.42769e+06	2.15768e+06	2.33992e+06	2.23536e+06	2.52048e+06	2.22115e+06	475834	532421	490815	480900	412814	499092	298901	279297	317421	314225	262228	288580	3.81188e+06	3.82845e+06	3.94369e+06
M243T43	243.173	43.068			4.01625e+06	3.91815e+06	3.97703e+06	3.78499e+06	3.70702e+06	3.82052e+06	3.4153e+06	3.61428e+06	3.38687e+06	3.06913e+06	3.22978e+06	3.63965e+06	2.65766e+06	3.10102e+06	4.15448e+06	3.46433e+06	3.52029e+06	2.58086e+06	2.59351e+06	2.50981e+06	2.50172e+06	4.01436e+06	2.44096e+06	5.03897e+06	4.13548e+06	1.88617e+06	4.25446e+06	5.37633e+06	4.43392e+06	4.1454e+06	1.03268e+06	972994	941446	985268	801205	1.03437e+06	1.3544e+06	3.14809e+06	2.77547e+06	3.01181e+06	2.92281e+06	2.95872e+06	1.59996e+06	1.60713e+06	1.60104e+06
M863T127	862.567	126.91			2.7578e+06	2.09044e+06	2.67054e+06	2.43211e+06	2.21293e+06	2.41668e+06	2.61977e+06	2.66277e+06	2.34134e+06	2.42083e+06	2.48479e+06	2.46815e+06	3.55185e+06	2.89045e+06	2.91536e+06	3.28567e+06	3.44988e+06	3.12497e+06	3.74279e+06	3.71896e+06	3.45726e+06	3.43054e+06	3.27181e+06	2.89404e+06	2.29275e+06	2.03971e+06	2.641e+06	2.2616e+06	2.58424e+06	2.10746e+06	1.74841e+06	2.01345e+06	1.93902e+06	1.68916e+06	1.62126e+06	1.78817e+06	5.40142e+06	5.75903e+06	5.0621e+06	6.25641e+06	6.91277e+06	4.68449e+06	2.9712e+06	2.95576e+06	3.00249e+06
M173T126_2	173.132	126.484			2.12989e+06	2.16e+06	3.38241e+06	2.05444e+06	2.05748e+06	3.33401e+06	2.26095e+06	2.64702e+06	3.5167e+06	2.34833e+06	3.15079e+06	3.54794e+06	3.99913e+06	2.39335e+06	2.64378e+06	3.40439e+06	4.04633e+06	3.9335e+06	3.86594e+06	4.26598e+06	3.98697e+06	2.54925e+06	2.73604e+06	4.33709e+06	2.10077e+06	2.4629e+06	2.29615e+06	3.29245e+06	2.23684e+06	1.91609e+06	2.52786e+06	2.72971e+06	2.62214e+06	1.83542e+06	1.76217e+06	1.89151e+06	4.1354e+06	3.54135e+06	3.18027e+06	4.07029e+06	4.05829e+06	5.45106e+06	2.21537e+06	2.22903e+06	2.24852e+06
M437T57	437.252	56.705			2.39178e+06	2.28053e+06	2.42272e+06	3.91484e+06	2.42198e+06	2.27921e+06	5.26597e+06	5.52504e+06	3.58837e+06	3.41642e+06	5.1653e+06	4.99872e+06	2.94759e+06	4.3317e+06	2.69984e+06	4.21192e+06	3.03797e+06	4.69894e+06	7.35478e+06	6.7352e+06	7.03605e+06	5.07538e+06	4.51094e+06	7.01218e+06	2.1507e+06	2.0746e+06	2.68378e+06	2.61176e+06	3.93216e+06	2.44895e+06	500569	551267	455312	457406	431403	464909	131985	348302	652925	380342	467065	807074	3.29598e+06	3.7941e+06	3.83857e+06
M194T372_1	194.081	371.519			2.92992e+06	3.05342e+06	3.13572e+06	2.93908e+06	3.10183e+06	2.98041e+06	3.88764e+06	3.99184e+06	4.2229e+06	4.08799e+06	3.51871e+06	4.17263e+06	4.09849e+06	3.48093e+06	3.64921e+06	3.61768e+06	3.80289e+06	3.82728e+06	3.99683e+06	4.77543e+06	4.95973e+06	4.40632e+06	5.35096e+06	5.0441e+06	2.42346e+06	2.28017e+06	2.62244e+06	2.53186e+06	2.83747e+06	2.40727e+06	944088	924581	942007	851763	816710	885777	2.02487e+06	1.82375e+06	1.6716e+06	1.89978e+06	1.78397e+06	1.84988e+06	2.22704e+06	2.19027e+06	2.17639e+06
M375T38	375.179	38.299			2.17013e+06	2.09406e+06	2.27371e+06	1.98099e+06	2.11974e+06	1.9752e+06	1.63797e+06	1.68959e+06	1.46784e+06	1.54934e+06	1.61166e+06	1.78463e+06	1.8313e+06	1.82506e+06	1.98466e+06	1.83274e+06	1.83885e+06	1.76896e+06	2.04202e+06	2.09696e+06	1.98274e+06	2.15236e+06	2.45053e+06	2.72234e+06	5.01805e+06	5.63451e+06	5.429e+06	5.29685e+06	5.33037e+06	4.87149e+06	4.73531e+06	4.52285e+06	4.56719e+06	4.53821e+06	4.36285e+06	4.23374e+06	3.4343e+06	2.93332e+06	2.64322e+06	3.12365e+06	2.81612e+06	2.86399e+06	2.26283e+06	2.26277e+06	2.26281e+06
M312T38	312.195	37.521			4.94512e+06	4.42173e+06	4.40649e+06	4.80598e+06	4.06359e+06	4.60644e+06	4.30004e+06	4.31272e+06	3.79881e+06	4.29109e+06	4.10771e+06	4.41656e+06	4.61283e+06	3.81285e+06	4.58781e+06	4.4487e+06	4.35203e+06	5.0628e+06	3.92088e+06	3.95787e+06	3.9596e+06	4.07091e+06	3.8585e+06	3.64881e+06	1.03347e+06	1.09899e+06	1.26229e+06	1.15079e+06	1.19817e+06	1.08008e+06	1.60517e+06	1.60893e+06	1.7308e+06	1.51149e+06	1.44856e+06	1.46628e+06	646344	535816	445212	581242	601146	555580	2.50264e+06	2.61128e+06	2.54758e+06
M317T55_2	317.174	55			2.91084e+06	4.31923e+06	3.06054e+06	2.84951e+06	2.82839e+06	2.82022e+06	4.02376e+06	4.08903e+06	4.20001e+06	3.97996e+06	6.29004e+06	3.73788e+06	3.36256e+06	5.17347e+06	3.09952e+06	3.15511e+06	3.51329e+06	5.45362e+06	4.51372e+06	7.11216e+06	6.78427e+06	4.38591e+06	6.68142e+06	4.72272e+06	2.36788e+06	2.07402e+06	2.35971e+06	2.30702e+06	2.45494e+06	2.13104e+06	709380	751154	708186	682575	616831	684452	120138	136092	122031	134456	126297	137190	2.98408e+06	3.00345e+06	3.00356e+06
M278T398	278.134	397.979			2.15693e+06	2.28348e+06	2.15601e+06	2.15555e+06	2.40253e+06	2.28549e+06	3.85213e+06	3.75987e+06	3.49841e+06	7.43887e+06	3.5159e+06	3.5735e+06	3.36131e+06	3.37837e+06	3.40637e+06	3.27644e+06	3.47334e+06	3.36456e+06	9.85776e+06	4.80169e+06	5.26709e+06	1.16759e+07	5.33016e+06	5.75639e+06	2.79486e+06	2.65873e+06	2.60724e+06	2.48165e+06	2.7129e+06	2.8089e+06	156857	168999	152415	298120	158597	190967	110167	92942.4	97099.8	106043	112890	97998.8	2.92625e+06	2.92341e+06	3.3213e+06
M225T42_2	225.163	42.4815			2.79482e+06	3.44354e+06	3.58131e+06	3.46534e+06	3.59404e+06	3.38586e+06	3.33116e+06	3.37321e+06	3.15464e+06	3.01304e+06	2.90083e+06	3.33284e+06	4.08315e+06	3.0841e+06	1.11828e+06	3.16042e+06	3.68485e+06	2.36195e+06	2.39202e+06	4.74411e+06	4.48341e+06	3.79628e+06	4.53695e+06	2.29358e+06	3.58682e+06	1.60334e+06	1.61426e+06	3.74912e+06	3.86076e+06	3.53248e+06	837374	2.18194e+06	843667	850670	721497	826406	1.2855e+06	2.79912e+06	2.69768e+06	2.69025e+06	2.41447e+06	2.06812e+06	1.47438e+06	1.46962e+06	1.47678e+06
M382T26	382.2	25.547			1.33549e+06	1.41333e+06	1.37356e+06	929679	1.40668e+06	856046	829241	546311	242214	262970	202423	572354	297728	717890	717843	695496	790051	777650	902007	1.11155e+06	946264	1.00864e+06	648532	740038	3.47777e+06	3.3266e+06	3.73994e+06	3.70701e+06	3.96568e+06	3.54558e+06	2.73613e+06	3.02813e+06	2.84347e+06	2.76771e+06	2.5477e+06	2.85507e+06	1.04541e+07	9.5e+06	8.91881e+06	9.55776e+06	9.68451e+06	1.07196e+07	2.84317e+06	2.79418e+06	2.81409e+06
M308T108	308.221	108.137			3.00666e+06	2.98618e+06	3.97271e+06	2.85965e+06	2.84913e+06	2.92479e+06	3.33541e+06	3.62928e+06	3.41012e+06	3.52891e+06	3.27169e+06	3.22138e+06	2.50782e+06	2.451e+06	1.80157e+06	2.44767e+06	2.57465e+06	2.699e+06	2.16738e+06	2.62038e+06	2.3071e+06	2.24641e+06	2.94437e+06	2.01447e+06	2.51902e+06	1.70443e+06	3.24449e+06	2.29885e+06	2.53441e+06	2.37769e+06	5.40291e+06	5.7149e+06	5.57563e+06	4.89713e+06	5.36972e+06	5.47542e+06	109441	135709	118468	130877	133687	142227	2.36842e+06	2.69798e+06	2.37092e+06
M96T54_2	96.0438	54.244			5.47929e+06	4.2902e+06	4.59154e+06	3.98759e+06	4.61876e+06	3.93682e+06	4.61912e+06	4.67144e+06	4.5661e+06	4.53738e+06	3.59203e+06	4.76107e+06	5.06218e+06	3.93313e+06	3.70721e+06	3.57542e+06	4.7438e+06	4.48386e+06	3.34267e+06	3.9213e+06	3.58349e+06	3.21666e+06	3.84654e+06	3.72243e+06	861971	725456	866176	867025	1.00002e+06	747971	1.49924e+06	1.51121e+06	1.25111e+06	1.09615e+06	1.10662e+06	1.23853e+06	214399	280293	319131	288989	268367	271925	1.81977e+06	1.85548e+06	1.84731e+06
M319T86	319.189	86.424			2.49036e+06	2.3906e+06	2.49598e+06	2.47529e+06	2.44238e+06	2.31893e+06	2.61922e+06	2.77041e+06	2.59974e+06	2.73448e+06	2.54526e+06	2.79849e+06	2.75322e+06	2.338e+06	2.06428e+06	3.92081e+06	2.62975e+06	2.54116e+06	3.20471e+06	3.37427e+06	3.48631e+06	3.60678e+06	3.64998e+06	3.99371e+06	4.25595e+06	3.32031e+06	4.39749e+06	4.64833e+06	4.67849e+06	4.12193e+06	2.98851e+06	3.09858e+06	2.92683e+06	2.95082e+06	2.75712e+06	2.88693e+06	476374	554586	546923	557489	479732	549563	2.28102e+06	2.29655e+06	2.29653e+06
M225T80	225.163	80.498			2.39408e+06	1.43157e+06	1.37008e+06	844491	2.50422e+06	1.3188e+06	2.04939e+06	1.54423e+06	1.75623e+06	1.30305e+06	2.16612e+06	2.48256e+06	1.36436e+06	2.30656e+06	5.92539e+06	1.6009e+06	2.64059e+06	2.55698e+06	2.71571e+06	1.59613e+06	1.72073e+06	2.80483e+06	3.41842e+06	3.61877e+06	1.98834e+06	3.59966e+06	2.71882e+06	2.12513e+06	2.15614e+06	1.91165e+06	1.47991e+06	1.61354e+06	1.59797e+06	1.50047e+06	1.64907e+06	1.76778e+06	6.25839e+06	4.80364e+06	6.53584e+06	6.65415e+06	3.44753e+06	4.43128e+06	1.54766e+06	1.57208e+06	1.57352e+06
M190T107	190.085	107.088			838353	1.40034e+06	1.00922e+06	1.43475e+06	660487	828797	910965	1.02851e+06	969677	692832	633396	599015	1.22578e+06	967931	421537	943532	1.44405e+06	1.42126e+06	1.73125e+06	1.65736e+06	2.02275e+06	2.42258e+06	1.95356e+06	1.95694e+06	3.93573e+06	2.29206e+06	2.77674e+06	2.82413e+06	3.24555e+06	3.14783e+06	2.05158e+06	1.99082e+06	2.18608e+06	1862413	1.47373e+06	1.5653e+06	7.12869e+06	8.33073e+06	8.9273e+06	8.96919e+06	8.14723e+06	9.56382e+06	1.3978e+06	1.39751e+06	1.48929e+06
M310T26	310.179	26.1755			1.82011e+06	1.73158e+06	956594	1.12559e+06	1.80875e+06	1.79842e+06	1.39127e+06	1.42506e+06	1.23349e+06	318014	1.32054e+06	397581	342582	328051	313985	308169	1.22168e+06	332275	1.60956e+06	1.60503e+06	1.54523e+06	1.60816e+06	1.08311e+06	1.53707e+06	4.06591e+06	4.17949e+06	4.30535e+06	4.16496e+06	4.61592e+06	4.24743e+06	2.24082e+06	2545407	2.39749e+06	2.23603e+06	2.25617e+06	2.35479e+06	7.57474e+06	7.04629e+06	6.64797e+06	6.97221e+06	7.01228e+06	7.22203e+06	2.38474e+06	2.34893e+06	2.3512e+06
M285T179	285.184	178.537			3.02658e+06	3.28677e+06	2.88931e+06	1.30354e+06	1.60298e+06	2.74686e+06	3.11128e+06	3.36412e+06	3.6417e+06	1.59552e+06	1.71599e+06	1.91137e+06	3.87061e+06	3.31617e+06	1.69835e+06	1.85755e+06	1.78902e+06	1.88085e+06	2.02494e+06	2.58717e+06	4.79032e+06	2.49092e+06	5.82626e+06	2.99374e+06	1.24677e+06	2.5461e+06	1.26097e+06	1.25939e+06	3.34238e+06	1.18493e+06	1.11605e+06	1.18767e+06	1.13666e+06	1.17067e+06	1.05664e+06	1.08714e+06	3.84814e+06	4.35816e+06	3.94859e+06	3.87633e+06	3.97399e+06	3.87104e+06	1.42742e+06	1.43388e+06	1.43384e+06
M197T49_2	197.131	49.2325			2.93309e+06	1.41884e+06	2.68106e+06	1.55101e+06	2.44351e+06	2.74207e+06	1.95728e+06	3.35719e+06	3.10656e+06	3.24959e+06	1.6766e+06	3.12924e+06	2.59703e+06	2.4589e+06	2.98695e+06	1.50307e+06	2.88527e+06	2.72376e+06	3.7722e+06	3.45382e+06	3.67935e+06	3.33154e+06	3.33081e+06	3.50736e+06	4.313e+06	1.52777e+06	4.30586e+06	4.16208e+06	4.40088e+06	4.00855e+06	2.50322e+06	2.59282e+06	2.41648e+06	2.36848e+06	2.22665e+06	2.41301e+06	265940	337368	264595	600225	515778	542779	1.43451e+06	1.43459e+06	1.41653e+06
M423T36	423.292	36.351			2.56536e+06	2.21585e+06	2.78285e+06	2.24416e+06	2.26524e+06	2.2799e+06	1.98042e+06	2.02138e+06	2.02102e+06	2.28457e+06	2.22917e+06	2.09381e+06	2.59174e+06	1.95019e+06	2.64294e+06	1.82656e+06	1.74764e+06	1.86257e+06	2.15316e+06	1.86871e+06	1.78623e+06	1.83214e+06	1.89157e+06	1.98074e+06	3.24566e+06	4.06779e+06	3.39013e+06	3.89702e+06	3.50558e+06	2.88622e+06	2.86135e+06	3.02151e+06	3.17546e+06	3.11704e+06	2.29429e+06	2.76691e+06	3.12479e+06	2.31957e+06	2.50855e+06	2.91374e+06	2.8777e+06	2.86094e+06	2.5681e+06	2.68339e+06	2.47579e+06
M209T172	209.08	172.186			529214	494816	503797	522543	711515	510129	154731	139842	125480	135968	149279	173285	167432	145254	163234	167187	187978	191886	500461	458307	444996	444966	502130	508934	6.49906e+06	6.82887e+06	6.38633e+06	6.28907e+06	6.41486e+06	6.02877e+06	4.8929e+06	6.64324e+06	6.62816e+06	5.03248e+06	4.48698e+06	4.74585e+06	4.27757e+06	3.8341e+06	3.45486e+06	5.97111e+06	3.89665e+06	3.96863e+06	1.97928e+06	1.97929e+06	2.00126e+06
M321T40	321.205	40.314			2.69155e+06	2.53184e+06	2.59331e+06	2.60356e+06	2.55186e+06	2.29467e+06	2.55836e+06	2.59677e+06	2.48303e+06	2.51263e+06	2.46095e+06	2.66161e+06	2.26505e+06	2.19403e+06	2.31457e+06	2.07435e+06	2.41357e+06	2.36902e+06	2.70217e+06	2.93901e+06	3.01808e+06	2.60054e+06	3.40057e+06	3.00811e+06	2.80635e+06	3.21876e+06	2.84838e+06	2.78669e+06	3.18843e+06	2.71748e+06	1.95869e+06	2.13282e+06	1.92481e+06	1.88465e+06	2.03018e+06	1.929e+06	1.24637e+06	1.64703e+06	1.42898e+06	1.58084e+06	1.52177e+06	1.56856e+06	2.5085e+06	2.50862e+06	2.48686e+06
M301T211	301.18	210.65			2.16932e+06	2.18529e+06	2.08858e+06	2.0348e+06	2.24625e+06	2.03237e+06	2.81562e+06	3.26097e+06	3.16214e+06	3.03158e+06	2.92393e+06	3.29007e+06	2.93867e+06	2.4365e+06	2.40657e+06	2.436e+06	2.74519e+06	2.62867e+06	3.46408e+06	4.03521e+06	3.9403e+06	3.7924e+06	4.96995e+06	5.09043e+06	1.63094e+06	1.47249e+06	1.70797e+06	1.68234e+06	1.82823e+06	1.5991e+06	724135	803344	763780	737139	670848	699720	2.3074e+06	2.36961e+06	2.08259e+06	2.26548e+06	2.31663e+06	2.18105e+06	1.53322e+06	1.55678e+06	1.56386e+06
M278T372	278.043	371.514			2.5589e+06	2.57371e+06	2.41453e+06	2.46123e+06	2.51549e+06	2.3799e+06	2.90647e+06	2.87983e+06	2.77872e+06	2.64386e+06	2.55338e+06	3.05011e+06	2.95876e+06	2.58957e+06	2.43721e+06	2.487e+06	2.80608e+06	2.87185e+06	2.83908e+06	3.46841e+06	3.24168e+06	2.94497e+06	3.59679e+06	3.85416e+06	1.89914e+06	1.66227e+06	1.94617e+06	1.77851e+06	2.00372e+06	1.7399e+06	1.16891e+06	1.4214e+06	1.34148e+06	1.15447e+06	1.15473e+06	1.21204e+06	2.32371e+06	2.28671e+06	1.98152e+06	2.26432e+06	2.2195e+06	2.08501e+06	1.5039e+06	1.52711e+06	1.50394e+06
M262T371	262.069	371.482			2.38758e+06	2.50049e+06	2.23095e+06	2.22017e+06	2.35037e+06	2.23036e+06	3.22831e+06	3.37687e+06	3.00053e+06	2.98913e+06	3.55001e+06	3.53622e+06	3.70429e+06	3.10153e+06	3.14351e+06	2.95294e+06	3.56102e+06	3.52425e+06	2.84461e+06	3.48687e+06	3.07205e+06	2.98202e+06	4.39371e+06	3.97975e+06	1.82814e+06	1.67312e+06	1.96726e+06	1.84238e+06	2.08842e+06	1.78382e+06	555329	661873	644305	574590	572300	582946	1.64452e+06	1.80053e+06	1.55034e+06	1.66887e+06	1.6239e+06	1.57535e+06	1.41018e+06	1.40848e+06	1.40848e+06
M356T97	356.221	96.742			3.19118e+06	2.68359e+06	2.76839e+06	2.37256e+06	3.15483e+06	2.85856e+06	3.39723e+06	3.83612e+06	3.22394e+06	3.60689e+06	3.12648e+06	4.05931e+06	3.36093e+06	3.00727e+06	2.5334e+06	3.05208e+06	3.03907e+06	3.53575e+06	3.23791e+06	3.57774e+06	3.90363e+06	3.52487e+06	2.45514e+06	3.18749e+06	1.59868e+06	1.15465e+06	1.21257e+06	1.36961e+06	1.27139e+06	1.28553e+06	1.99032e+06	2.66643e+06	2.20183e+06	1.87339e+06	1.85909e+06	1.93564e+06	47081.1	67902	58151.6	91369.5	84750.2	124032	1.98725e+06	1.98788e+06	2.04836e+06
M348T161_2	348.273	160.741			2.06322e+06	2.34497e+06	2.30299e+06	2.29112e+06	2.479e+06	2.30303e+06	2.18296e+06	2.26469e+06	2.12303e+06	1.94606e+06	1.93461e+06	1.47483e+06	2.4601e+06	2.04115e+06	1.85691e+06	1.65423e+06	2.22773e+06	2.39972e+06	1.21256e+06	1.85071e+06	1.77859e+06	1.57494e+06	1.20903e+06	1.43689e+06	2.21522e+06	1.76616e+06	2.36029e+06	1.71657e+06	2.588e+06	2.22081e+06	4.94018e+06	4.60355e+06	5.40054e+06	4.78268e+06	5.13747e+06	5.01181e+06	971734	1.48465e+06	1.24396e+06	920345	1.31827e+06	1.30883e+06	1.48759e+06	1.48543e+06	1.48759e+06
M223T49	223.147	48.9615			3.16879e+06	2.92968e+06	1.77134e+06	1.68963e+06	3.08501e+06	2.91092e+06	3.25663e+06	3.26372e+06	3.15819e+06	3.20314e+06	3.01367e+06	3.12104e+06	3.16776e+06	1.50474e+06	1.78363e+06	1.54917e+06	1.73326e+06	3.16319e+06	3.39854e+06	3.74114e+06	3.78063e+06	3.6324e+06	1.81429e+06	3.69e+06	3.78512e+06	1.85384e+06	3.86089e+06	3.74149e+06	1.96517e+06	3.47113e+06	920461	968176	904911	958673	798439	924749	405969	935783	621841	812832	615018	878263	1.56504e+06	1.5651e+06	1.62858e+06
M321T81	321.205	81.214			1.74781e+06	2.37246e+06	1.65576e+06	1.65719e+06	1.74745e+06	2.08546e+06	2.52596e+06	2.00424e+06	2.38463e+06	2.38461e+06	2.3342e+06	1.98793e+06	1.60811e+06	2.87374e+06	3.35121e+06	2.77558e+06	3.08742e+06	2.17963e+06	2.16262e+06	1.26329e+06	1.24772e+06	1.19246e+06	2.41402e+06	4.0783e+06	1.719e+06	2.2796e+06	1.72929e+06	1.7423e+06	2.46556e+06	1.59427e+06	1.08497e+06	1.17593e+06	1.14649e+06	1.09447e+06	962781	1.08012e+06	8.58221e+06	4.18296e+06	6.00871e+06	2.72377e+06	1.00265e+06	1.69233e+06	1.12399e+06	1.13151e+06	1.14374e+06
M241T376	241.155	376.066			2.28147e+06	2.35527e+06	2.23557e+06	2.18583e+06	2.2784e+06	2.09575e+06	2.69122e+06	2.93991e+06	2.80055e+06	2.73066e+06	2.67297e+06	2.77142e+06	2.71652e+06	2.48053e+06	2.60335e+06	2.51766e+06	2.6769e+06	2.55528e+06	2.5323e+06	2.82004e+06	2.93888e+06	2.92641e+06	3.34454e+06	3.46737e+06	1.84685e+06	1.68859e+06	1.95588e+06	1.90268e+06	2.03081e+06	1.82636e+06	2.21838e+06	2.30363e+06	2.20658e+06	1.91116e+06	2.02394e+06	1.99604e+06	1.22451e+06	1.17771e+06	1.15785e+06	1.20958e+06	1.1619e+06	1.18117e+06	1.6112e+06	1.6064e+06	1.59677e+06
M319T210	319.19	210.276			2.01032e+06	2.01557e+06	1.93951e+06	1.88113e+06	2.09294e+06	1.8553e+06	2.66211e+06	3.06413e+06	3.03217e+06	2.85209e+06	2.84794e+06	3.08547e+06	2.69959e+06	2.32186e+06	2.19157e+06	2.33677e+06	2.56709e+06	2.47148e+06	3.25663e+06	3.8309e+06	3.87756e+06	3.61224e+06	4.70688e+06	4.94578e+06	1.45108e+06	1.28852e+06	1.50286e+06	1.44738e+06	1.58112e+06	1.43892e+06	530918	575375	553309	539623	506468	521801	1.87933e+06	2.0595e+06	1.92003e+06	1.91467e+06	1.97091e+06	1.82495e+06	1.46324e+06	1.4992e+06	1.4912e+06
M341T72	341.185	71.648			351086	429095	906794	349470	1.30954e+06	1.18088e+06	1.69566e+06	2.9761e+06	2.66707e+06	1.65323e+06	2.40283e+06	2.70415e+06	455188	1.08196e+06	2.5436e+06	1.46153e+06	1.84322e+06	1.85384e+06	906939	3.21275e+06	3.21794e+06	3.09471e+06	1.85084e+06	5.00608e+06	140414	350938	573687	691798	754911	343475	184658	183481	161885	216543	114710	199965	1.16219e+07	5.67997e+06	5.93927e+06	7.89807e+06	7.71464e+06	2.29175e+06	879036	877835	877197
M323T121	323.221	121.359			1.6552e+06	1.55598e+06	2.50099e+06	2.47636e+06	2.3025e+06	2.35489e+06	2.44583e+06	2.46638e+06	1.51726e+06	2.32059e+06	2.16145e+06	2.17542e+06	2.55944e+06	1.78088e+06	1.9994e+06	3.20102e+06	3.65703e+06	1.94382e+06	3.78358e+06	2.65926e+06	2.7252e+06	2.68927e+06	2.37167e+06	2.32958e+06	2.04841e+06	2.27766e+06	710212	2.03488e+06	2.26917e+06	1.34528e+06	1.27916e+06	1.3331e+06	1.33084e+06	1.29719e+06	1.16309e+06	1.23011e+06	2.59601e+06	1.06965e+06	1.45734e+06	3.54024e+06	1.46663e+06	3.22671e+06	1.93057e+06	1.94707e+06	1.9428e+06
M456T48	456.294	48.071			3.03822e+06	1.84978e+06	2.17232e+06	2.17495e+06	2.91527e+06	2.80876e+06	2.56906e+06	3.90178e+06	2.44637e+06	2.64547e+06	3.53327e+06	2.2937e+06	2.17334e+06	3.09252e+06	2.24967e+06	2.23068e+06	3.35932e+06	3.25838e+06	3.83483e+06	2.69029e+06	4.16939e+06	4.05434e+06	3.82208e+06	4.42251e+06	2.13976e+06	1.64781e+06	1.57654e+06	2.15782e+06	2.28832e+06	1.36585e+06	709492	772650	737202	702319	510500	542756	307615	264830	260896	208450	197016	206065	2.02117e+06	1.99719e+06	2.00286e+06
M331T39	331.189	39.265			2.68214e+06	2.5795e+06	3.16258e+06	2.28941e+06	2.3517e+06	3.03953e+06	3.50961e+06	3.40362e+06	3.31177e+06	3.42478e+06	3.15669e+06	3.57974e+06	3.75863e+06	3.42466e+06	3.72087e+06	3.52637e+06	3.79697e+06	3.72045e+06	2.27962e+06	2.37224e+06	2.42171e+06	2.31541e+06	3.09808e+06	3.16562e+06	1.09916e+06	847728	877862	814222	981942	814426	868765	1.03522e+06	864003	855381	839702	901840	537465	527717	616138	510918	497340	470141	2.28659e+06	2.29477e+06	2.31783e+06
M274T42	274.273	42.486			2.63432e+06	2.35974e+06	2.05682e+06	2.27819e+06	2.15744e+06	2.12858e+06	1.96245e+06	2.07942e+06	1.988e+06	1.99577e+06	1.7914e+06	2.21065e+06	1.79137e+06	1.49357e+06	1.10196e+06	1.53231e+06	1.77767e+06	1.7161e+06	1.78238e+06	1.9779e+06	1.9109e+06	1.87708e+06	2.30921e+06	2.02955e+06	1.75509e+06	992782	1.86894e+06	1.74595e+06	2.11956e+06	2.5097e+06	1.59079e+06	1.58145e+06	1.9893e+06	2.40758e+06	2.40799e+06	1.95734e+06	1.34523e+06	2.3856e+06	3.0777e+06	4.13789e+06	3.04651e+06	2.97613e+06	1.20232e+06	1.20229e+06	1.21805e+06
M251T107	251.091	107.323			368438	485494	356363	472941	357718	343089	126090	43704.3	107299	68001.3	40744.3	68903.1	121309	108160	82144.1	117510	70229.8	125210	271660	200066	178506	193434	21532.1	187601	4.90316e+06	3.80975e+06	5.04935e+06	4.8498e+06	5.04102e+06	4.74195e+06	7.25621e+06	7.64412e+06	8.62422e+06	6.90138e+06	6.59273e+06	7.33648e+06	1.08922e+06	1.01858e+06	1.77757e+06	1.5017e+06	1.63577e+06	1.63498e+06	1.1403e+06	1.20036e+06	1.15066e+06
M278T384	278.135	383.554			1.6329e+06	1.64859e+06	1.48187e+06	1.45042e+06	1.87844e+06	1.57009e+06	2.98164e+06	3.22533e+06	2.79565e+06	2.68082e+06	2.59957e+06	3.08793e+06	2.63897e+06	2.25004e+06	2.3986e+06	2.34322e+06	2.48335e+06	2.39177e+06	3.43777e+06	4.59401e+06	4.66012e+06	4.53789e+06	5.51685e+06	5.65013e+06	2.19003e+06	1.83551e+06	1.97372e+06	2.08899e+06	2.20515e+06	2.13152e+06	88640.4	112063	101931	109648	95894.6	105496	76081.1	70036.9	58756.4	74574.4	64144.7	68709.3	1.41116e+06	1.39187e+06	1.35994e+06
M483T128	483.212	127.793			1.01359e+06	1.2189e+06	1.23328e+06	1.18144e+06	1.07249e+06	1.19465e+06	670036	481383	506770	556973	450928	528968	566246	579401	382222	518475	545036	556533	500817	495646	464658	458009	464874	560159	5.08936e+06	3.81158e+06	5.23928e+06	5.34439e+06	4.92677e+06	4.91397e+06	5.32163e+06	5.08557e+06	5.21841e+06	5.47859e+06	4.90519e+06	5.18586e+06	1.34305e+06	954318	1.30024e+06	462243	1.15571e+06	532263	1.50389e+06	1.50757e+06	1.54129e+06
M425T122_2	425.287	122.075			2.2244e+06	2.05632e+06	2.20356e+06	1.40059e+06	2.09702e+06	1.93575e+06	2.24305e+06	2.22809e+06	2.01685e+06	2.04967e+06	1.87412e+06	2.02258e+06	1.7064e+06	2.08892e+06	1.76568e+06	2.13175e+06	2.40812e+06	2.3048e+06	2.45986e+06	2.62012e+06	2.52521e+06	2.58804e+06	2.17156e+06	2.35578e+06	1.92437e+06	1.45175e+06	1.93338e+06	1.87136e+06	2.07131e+06	1.72768e+06	1.18483e+06	1.39584e+06	1.21265e+06	1.23995e+06	1.1083e+06	1.15913e+06	2.72639e+06	1.22984e+06	1.30417e+06	1.41852e+06	2.11898e+06	3.17884e+06	1.81214e+06	1.82459e+06	1.84186e+06
M372T29	372.179	28.9255			1.65319e+06	1.78548e+06	1.65948e+06	2.00361e+06	1.77308e+06	1.6288e+06	1.02023e+06	1.09484e+06	1.07231e+06	919824	911573	1.49575e+06	1.3082e+06	1.15437e+06	986599	1.0593e+06	1.28636e+06	1.27223e+06	2.57808e+06	2.55286e+06	2.26276e+06	2.09205e+06	3.68962e+06	4.02724e+06	2.74702e+06	2.4713e+06	2.97085e+06	2.9706e+06	3.21748e+06	2.57912e+06	1.64152e+06	1.75234e+06	1.61312e+06	1.51556e+06	1.39632e+06	1.59837e+06	2.61413e+06	2.09332e+06	2.06446e+06	2.32986e+06	2.33183e+06	2.24713e+06	1.21789e+06	1.20768e+06	1.22784e+06
M335T55_2	335.184	55.1215			2.06057e+06	2.87753e+06	2.07824e+06	1.57842e+06	1.93046e+06	2.91714e+06	2.58844e+06	2.62036e+06	2.57485e+06	2.52268e+06	2.48397e+06	2.43958e+06	2.25164e+06	2.0841e+06	2.02937e+06	2.05418e+06	3.51343e+06	2.31195e+06	2.82506e+06	2.92615e+06	2.75217e+06	2.7575e+06	4.39478e+06	4.73573e+06	2.66825e+06	2.4131e+06	1.71849e+06	1.71792e+06	2.82639e+06	1.69777e+06	504476	605616	482175	527028	701669	511731	96256.2	63786.7	88506	85079.7	63558.9	84590.3	2.50444e+06	2.1718e+06	2.17336e+06
M137T331_2	136.94	330.748			1.85997e+06	1.77881e+06	1.72081e+06	1.80736e+06	1.86248e+06	1.64329e+06	1.53224e+06	1.56253e+06	1.43167e+06	1.35785e+06	1.37644e+06	1.69668e+06	1.6288e+06	1.37912e+06	1.36788e+06	1.28471e+06	1.6141e+06	1.52336e+06	1.47397e+06	1.74125e+06	1.50808e+06	1.44403e+06	1.82467e+06	1.96535e+06	1.33636e+06	1.19479e+06	1.24111e+06	1.24946e+06	1.43079e+06	1.22469e+06	2.26378e+06	3.00303e+06	2.74131e+06	2.48411e+06	2.50097e+06	2.53273e+06	2.37514e+06	2.72264e+06	2.24182e+06	2.41352e+06	2.6903e+06	2.63086e+06	1.05879e+06	1.05756e+06	1.06187e+06
M128T43	128.061	43.159			2.73372e+06	2.18845e+06	2.53628e+06	2.76511e+06	2.50379e+06	2.26017e+06	2.5508e+06	2.51698e+06	2.29335e+06	2.49805e+06	1.90562e+06	2.36318e+06	1.35419e+06	1.45316e+06	2.31021e+06	938884	2.60559e+06	1.33094e+06	1.85196e+06	2.6905e+06	2.67086e+06	1.72565e+06	2.30676e+06	2.61208e+06	2.16845e+06	1.2307e+06	2.61964e+06	2.24373e+06	2.45204e+06	2.30597e+06	660526	694385	614472	578128	496622	676046	695334	1.17904e+06	1.22964e+06	1.27303e+06	1.06777e+06	1.41737e+06	1.75877e+06	1.85319e+06	1.90981e+06
M337T48	337.2	48.3315			2.77309e+06	2.50869e+06	1.28854e+06	2.77779e+06	2.56978e+06	2.42834e+06	2.6206e+06	2.68406e+06	2.51549e+06	2.68133e+06	2.42355e+06	2.51514e+06	2.5313e+06	2.52925e+06	3.53058e+06	2.42378e+06	2.80733e+06	2.63851e+06	2.93884e+06	2.99175e+06	3.03345e+06	2.87468e+06	1.00746e+06	1.13724e+06	1.82328e+06	1.30768e+06	1.82103e+06	1.72603e+06	2.5348e+06	1.16394e+06	710560	762797	948521	701712	975676	743174	224482	125856	114005	148281	202644	235816	1.31433e+06	1.30287e+06	1.29407e+06
M421T210_2	421.258	210.03			1.71321e+06	1.72633e+06	1669415	1.64589e+06	1.78379e+06	1.63793e+06	2.32444e+06	2.76553e+06	2.66396e+06	2.51606e+06	2.39649e+06	2.69355e+06	2.32239e+06	1.93516e+06	1.91949e+06	1.97833e+06	2.27248e+06	2.10603e+06	2.85871e+06	3.33926e+06	3.31431e+06	3.20491e+06	4.11667e+06	4.28852e+06	1.11296e+06	989340	1.10194e+06	1.11427e+06	1.19757e+06	1.04288e+06	311583	341725	336457	318006	288069	297147	1.4255e+06	1.46872e+06	1.36477e+06	1.36813e+06	1.44177e+06	1.29178e+06	1.2148e+06	1.21918e+06	1.22591e+06
M170T246_2	170.081	245.691			1.36859e+06	1.34464e+06	1.27003e+06	1.19699e+06	1.30098e+06	1.1903e+06	2.56011e+06	3.02187e+06	2.89288e+06	2.587e+06	2.46584e+06	2.78404e+06	3.0149e+06	2.52877e+06	2.64827e+06	2.37881e+06	2.81515e+06	2.76096e+06	2.74118e+06	3.39662e+06	3.60769e+06	3.2386e+06	4.31623e+06	4.05603e+06	1.27286e+06	1.16363e+06	1.23879e+06	1.25086e+06	1.34878e+06	1.20163e+06	250475	279821	272846	255000	228264	252610	827676	870369	789725	781120	773372	775563	1.19891e+06	1.20616e+06	1.20968e+06
M249T126	249.163	126.189			1.92903e+06	1.39403e+06	1.8978e+06	1.38984e+06	1.87321e+06	1.81959e+06	1.88097e+06	1.84209e+06	1.78566e+06	1.82109e+06	1.72962e+06	1.24285e+06	1.61309e+06	1.39267e+06	1.79549e+06	1.46731e+06	2.18416e+06	2.19408e+06	1.5991e+06	2.15954e+06	1.77138e+06	1.55117e+06	2.04694e+06	1.42315e+06	1.30554e+06	1.37963e+06	1.3088e+06	1.29582e+06	1.34875e+06	1.719e+06	1.60453e+06	1.2142e+06	1.65974e+06	1.18239e+06	1.04723e+06	1.59603e+06	2.72466e+06	2.41228e+06	3.18747e+06	2.58748e+06	2.34128e+06	3.29767e+06	1.56101e+06	1.56092e+06	1.55806e+06
M167T172_2	167.069	172.343			400414	402548	387831	383233	517297	397972	130875	120775	138765	141957	130819	151393	150918	146332	141654	151401	145310	144905	389364	352025	334660	336039	508285	387599	4.42478e+06	4.71291e+06	4.30045e+06	4.26101e+06	4.37019e+06	4.42411e+06	4.20028e+06	4.46722e+06	4.43289e+06	3.48651e+06	3.24919e+06	3.39494e+06	2.97927e+06	2.55518e+06	3.50589e+06	3.8712e+06	2.64999e+06	2.71946e+06	1.35885e+06	1.38977e+06	1.3928e+06
M424T37	424.303	36.5425			2.54043e+06	2.06681e+06	2.43475e+06	1.24373e+06	1.14855e+06	2.23334e+06	2.30065e+06	2.34613e+06	2.22123e+06	2.14704e+06	1.58629e+06	1.19287e+06	1.03057e+06	1.00774e+06	1.3006e+06	2.11386e+06	2.32122e+06	923885	1.0697e+06	2.50769e+06	2.56539e+06	2.37324e+06	2.16369e+06	1.31797e+06	1.47721e+06	2.91114e+06	1.64576e+06	2.50829e+06	2.83236e+06	1.47253e+06	1.08464e+06	1.16297e+06	1.03116e+06	1.02444e+06	997961	1.02087e+06	1.80929e+06	1586420	1.68848e+06	1.56771e+06	1.53362e+06	1.64098e+06	1.42339e+06	1.62535e+06	1.42244e+06
M128T127_2	128.061	127.008			1.32847e+06	1.12277e+06	1.43743e+06	1.08323e+06	1.93364e+06	1.78503e+06	1.96393e+06	1.31438e+06	1.8869e+06	1.82715e+06	1.54584e+06	1.76118e+06	1.31679e+06	1.54928e+06	1.4297e+06	1.08175e+06	1.63497e+06	1.53186e+06	1.94422e+06	2.30253e+06	2.16421e+06	2.0577e+06	1.98154e+06	2.19275e+06	1.69944e+06	1.343e+06	1.86747e+06	1.15979e+06	1.91955e+06	1.50178e+06	1.29781e+06	1.56905e+06	888295	937753	1.10472e+06	1.30562e+06	2.42336e+06	3.03662e+06	2.96035e+06	3.04811e+06	2.72409e+06	1.87654e+06	1.14992e+06	1.11711e+06	1.12895e+06
M319T174	319.189	173.617			1.79974e+06	1.85603e+06	1.752e+06	1.68351e+06	1.73383e+06	1.81528e+06	2.5198e+06	2.18306e+06	2.10617e+06	2.01184e+06	1.98777e+06	2.17409e+06	2.88119e+06	1.98432e+06	2.34777e+06	2.44834e+06	2.70467e+06	2.09188e+06	3.09414e+06	3.47687e+06	2.5114e+06	2.36433e+06	3.85953e+06	2.74686e+06	1.5097e+06	1.37089e+06	1.58024e+06	777741	858118	790218	446250	479866	472211	820916	737314	455725	843164	810229	2.00536e+06	844571	799182	770574	1.61099e+06	1.61623e+06	1.61619e+06
M110T53	110.059	53.147			2.78184e+06	3.08008e+06	2.73977e+06	3.31059e+06	2.57185e+06	2.34186e+06	2.46681e+06	3.12224e+06	2.73758e+06	2.38433e+06	2.0232e+06	2.72783e+06	2.61652e+06	1.69139e+06	1.78999e+06	1.7374e+06	2.30034e+06	2.11835e+06	1.47037e+06	1.88282e+06	1.87394e+06	1.31292e+06	1.87669e+06	1.72429e+06	889941	815478	944717	1.18723e+06	1.35523e+06	835156	1.56911e+06	1.92728e+06	2.05593e+06	1.40917e+06	1.44328e+06	1.65184e+06	201025	270848	305871	298030	266559	264920	1.115e+06	1.11699e+06	1.11533e+06
M235T331	234.917	330.932			1.59085e+06	1.8126e+06	1.48002e+06	1.5206e+06	1.68209e+06	1.50095e+06	1.33767e+06	1.40929e+06	1.255e+06	1.10961e+06	1.24123e+06	1.5963e+06	1.52823e+06	1.20896e+06	1.12237e+06	1.10286e+06	1.37139e+06	1.37623e+06	1.29332e+06	1.58471e+06	1.3186e+06	1.28102e+06	1.89384e+06	1.98658e+06	1.05745e+06	825414	1.05594e+06	994523	1.05947e+06	990998	2.29552e+06	2.97003e+06	2.79046e+06	2.66985e+06	2.56419e+06	2.70869e+06	2.39248e+06	2.94367e+06	2.26955e+06	2.44553e+06	2.87316e+06	2.62157e+06	797773	825887	806952
M296T387	296.065	387.494			1.82444e+06	1.73676e+06	1.78498e+06	1.7138e+06	1850552	1.67476e+06	1.51478e+06	1.57789e+06	1.36932e+06	1.23716e+06	1.25238e+06	1.60384e+06	1.52113e+06	1.29943e+06	1.26936e+06	1.26695e+06	1.52778e+06	1.50938e+06	1.16579e+06	1.36842e+06	1.197e+06	1.06153e+06	1.45113e+06	1.48965e+06	1.32618e+06	1.27868e+06	1.29548e+06	1.18917e+06	1.46555e+06	1.13518e+06	2.53098e+06	3.16976e+06	2.82821e+06	2.59889e+06	2.39244e+06	2.67411e+06	1.93383e+06	2.28913e+06	1.87703e+06	1.97711e+06	2.02051e+06	1.99362e+06	950294	955031	951076
M552T87	552.351	86.666			1.38162e+06	846589	1.2701e+06	1.32034e+06	1.42305e+06	1.24897e+06	1.91164e+06	2.33509e+06	2.43289e+06	1.22285e+06	2.0752e+06	2.28945e+06	2.41791e+06	1.58567e+06	2.10661e+06	2.05588e+06	2.41907e+06	1.84807e+06	2.78589e+06	3.69255e+06	3.92276e+06	3.91148e+06	4.08206e+06	3.6822e+06	1.39824e+06	1.87732e+06	2.0045e+06	2.04643e+06	1.60344e+06	1.3812e+06	296996	334813	352845	293457	253891	217080	710642	776500	752788	751538	824750	763202	744952	538082	743683
M173T43_2	173.131	42.7185			1.43791e+06	3.09547e+06	3.20619e+06	1.24576e+06	1.49598e+06	1.41119e+06	1.28468e+06	1.39036e+06	1.25413e+06	1.18208e+06	1.19738e+06	1.32235e+06	3.98755e+06	3.4455e+06	1.22334e+06	3.30652e+06	3.9028e+06	1.28492e+06	1.17846e+06	1.18712e+06	1.10713e+06	1.15853e+06	1.13006e+06	1.22081e+06	3.10062e+06	958010	1.03349e+06	3.01676e+06	3.31293e+06	929000	783931	855261	805166	804841	631621	787348	721898	1.6996e+06	1.41072e+06	1.63907e+06	2.12408e+06	1.73043e+06	1.12317e+06	1.07592e+06	1.09301e+06
M868T127	867.522	127.366			1.79614e+06	1.36189e+06	1.45621e+06	1.70096e+06	1.28793e+06	1.58234e+06	1.65282e+06	1.23711e+06	1.25519e+06	1.3477e+06	1.21878e+06	1.52983e+06	1.83957e+06	1.50509e+06	2.09226e+06	1.70643e+06	1.96749e+06	1.66444e+06	1.70334e+06	1.57374e+06	1.73189e+06	1.40386e+06	1.12225e+06	1.12824e+06	1.44239e+06	2.13533e+06	1.34838e+06	1.38518e+06	1.27228e+06	1.20925e+06	1.23254e+06	1.44015e+06	1.32864e+06	1.30712e+06	1.26498e+06	1.31389e+06	3.13739e+06	2.94395e+06	3.1988e+06	2.06153e+06	2.17091e+06	2.86708e+06	1.50543e+06	1.47491e+06	1.48194e+06
M440T127	440.299	126.582			1.53345e+06	1.20155e+06	1.47441e+06	1.26834e+06	1.28501e+06	1.2957e+06	1.63944e+06	1.49905e+06	1.33566e+06	1.46029e+06	1.43758e+06	1.73985e+06	2.13209e+06	1.67146e+06	1.65521e+06	1.8672e+06	1.98305e+06	2.16575e+06	2.1241e+06	2.05093e+06	1.97719e+06	1.97962e+06	1.86678e+06	2.05064e+06	813883	685275	842502	708408	817323	682997	733633	867326	679920	658657	601762	698230	2.82125e+06	3.121e+06	2.90254e+06	3.60927e+06	3.81141e+06	2.77948e+06	1.68273e+06	1.61368e+06	1.60169e+06
M320T50	320.193	49.503			1.55089e+06	2.44252e+06	1.54955e+06	2.51439e+06	2.44317e+06	2.3555e+06	2.78996e+06	2.25889e+06	2.13807e+06	1.55229e+06	2.18771e+06	2.09131e+06	2.46127e+06	1.3143e+06	2.17155e+06	1.35725e+06	2.32894e+06	1.39386e+06	2.95191e+06	2.82803e+06	2.28815e+06	2.89073e+06	2.82213e+06	2.94367e+06	1.31343e+06	1.34766e+06	1.26828e+06	1.26495e+06	2.6396e+06	1.2493e+06	707333	712366	715767	749283	633238	695229	202657	190684	336314	355871	202782	222170	1.37073e+06	1.28406e+06	1.30116e+06
M283T210	283.169	210.315			1.48408e+06	1.50271e+06	1.42364e+06	1.39878e+06	1.54815e+06	1.39564e+06	1.99154e+06	2.27713e+06	2.2474e+06	2.09893e+06	2.06703e+06	2.64147e+06	2.01754e+06	1.66303e+06	1.64836e+06	1.74796e+06	1.91414e+06	1.7896e+06	2.39509e+06	2.8034e+06	2.87344e+06	2.67146e+06	3.49257e+06	3.6057e+06	1.06936e+06	944776	1.09585e+06	1.06575e+06	1.1594e+06	1.02076e+06	412344	448230	431530	434227	388499	408752	1.36682e+06	1.45945e+06	1.28073e+06	1.3446e+06	1.42991e+06	1.29706e+06	1.10385e+06	1.10386e+06	1.10827e+06
M403T40	403.246	39.8115			2.29067e+06	2.06077e+06	2.39133e+06	1.3183e+06	2.32301e+06	2.16366e+06	2.90274e+06	3.18e+06	2.93309e+06	2.90561e+06	2.93492e+06	1.83359e+06	2.42536e+06	2.26285e+06	1.60092e+06	2.26212e+06	2.64871e+06	2.49035e+06	2.36973e+06	2.44407e+06	2.46236e+06	2.34493e+06	2.47259e+06	2.59985e+06	790478	912866	771555	797508	880715	769134	524112	636932	540583	509588	482146	524132	204406	198977	157735	185808	218349	176893	2.10744e+06	2.10751e+06	2.1075e+06
M299T55	299.163	54.68			1.45141e+06	1.31898e+06	2.48933e+06	1.45549e+06	1.39396e+06	1.34336e+06	1.93257e+06	2.06232e+06	3.53672e+06	1.93396e+06	1.92683e+06	3.27414e+06	1.71638e+06	1.58808e+06	1.84819e+06	1.5856e+06	2.89584e+06	2.773e+06	3.36964e+06	3.33914e+06	1.95615e+06	3.30576e+06	3.53243e+06	3.781e+06	1.24128e+06	994397	1.78296e+06	1.19468e+06	1.87024e+06	936801	304952	286858	341552	346498	283701	304542	147040	122950	38501.9	134965	140054	134554	1.55048e+06	1.41287e+06	1.4131e+06
M861T48	860.55	47.5355			1.84683e+06	2.01302e+06	1.74334e+06	2.26113e+06	2.10848e+06	1.96428e+06	2.32648e+06	2.49944e+06	2.29431e+06	2.02223e+06	2.20248e+06	2.2889e+06	2.3007e+06	2.19196e+06	2.20359e+06	1.78745e+06	2.05523e+06	2.37052e+06	2.80818e+06	2.80462e+06	3.01811e+06	2.87039e+06	2.64698e+06	2.55474e+06	1.61458e+06	1.17401e+06	1.40199e+06	1.35528e+06	1.47885e+06	1.17898e+06	238365	316561	257952	286371	262913	238640	97846.1	114882	167145	118928	142115	113385	1.64954e+06	1.61521e+06	1.64477e+06
M173T161	173.116	161.098			1.6543e+06	1.19123e+06	1.43182e+06	1.65518e+06	1.31915e+06	1.40338e+06	1.51875e+06	1.56355e+06	1.42927e+06	1.21238e+06	1.35104e+06	1.55758e+06	1.19679e+06	1.37237e+06	1.35939e+06	1.42825e+06	1.35813e+06	1.63764e+06	874363	938181	1.21833e+06	882567	997646	888925	1.4504e+06	1.22838e+06	1.30078e+06	1.58695e+06	1.78796e+06	1.38989e+06	3.34932e+06	3.86765e+06	3.70231e+06	3.34473e+06	2.83065e+06	3.60698e+06	568446	640520	548692	606546	619347	697187	1.16444e+06	1.16447e+06	1.16454e+06
M478T47	478.351	46.535			2.33581e+06	1.6034e+06	2.37366e+06	2.30646e+06	741165	2.06605e+06	1.8493e+06	608460	558457	539860	1.49826e+06	1.54933e+06	663331	1.22878e+06	4.34298e+06	1.24957e+06	1.46389e+06	650668	707679	1.16106e+06	721374	669634	846337	743202	1.48915e+06	3.76553e+06	1.48714e+06	1.35049e+06	1.45045e+06	1.40123e+06	1.47279e+06	1.62355e+06	1.49431e+06	1.44319e+06	1.28e+06	1.47481e+06	2.96706e+06	1.89355e+06	1.96277e+06	1.82499e+06	1.74484e+06	1.92248e+06	1.03132e+06	1.20521e+06	880617
M567T153	567.202	153.484			1.93794e+06	2.13197e+06	1.8249e+06	1.91275e+06	1.91419e+06	1.77349e+06	1.68032e+06	1.91781e+06	1.7858e+06	1.62821e+06	1.58161e+06	1.93552e+06	1.77711e+06	1.4257e+06	1.05689e+06	1.46224e+06	1.70663e+06	1.67945e+06	1.3446e+06	1.68698e+06	1.52767e+06	1.45034e+06	2.13683e+06	2.20207e+06	1.10257e+06	669375	1.1384e+06	1.09994e+06	1.18792e+06	1.07901e+06	1.08564e+06	1.27924e+06	1.27912e+06	1.10763e+06	1.01744e+06	1.12366e+06	1.05905e+06	1.58554e+06	1.29178e+06	1.52981e+06	1.41809e+06	1.46052e+06	861454	876706	887242
M265T50	265.158	49.962			1.12228e+06	1.85372e+06	1.88191e+06	1.09856e+06	1.89331e+06	1.82087e+06	1.1941e+06	1.9835e+06	2.09968e+06	1.21986e+06	2.04282e+06	1.87778e+06	2.08152e+06	1.71957e+06	1.16076e+06	1.71259e+06	1.90134e+06	1.86594e+06	2.09006e+06	2.37261e+06	2.37013e+06	2.35399e+06	2.20688e+06	2.44606e+06	2.33265e+06	1.06099e+06	2.34028e+06	2.25466e+06	2.2813e+06	1.68368e+06	520254	574584	1.29208e+06	907390	498842	542614	169313	356513	143257	393434	149445	160741	1.00616e+06	1.00458e+06	999887
M437T136	437.252	136.368			1.03283e+06	997869	1.32148e+06	923315	1.35014e+06	924261	1.10276e+06	1.22888e+06	1.14865e+06	1.4957e+06	1.0993e+06	1.12635e+06	1.18731e+06	1.03829e+06	855216	1.03437e+06	1.16773e+06	1.50507e+06	1.81948e+06	2.07972e+06	1.52098e+06	1.99054e+06	2.0217e+06	2.3678e+06	913448	655386	956247	928462	1.00181e+06	865087	857441	936104	867412	899442	761171	832729	2.79574e+06	3.50119e+06	3.01639e+06	3.37613e+06	3.21866e+06	3.20767e+06	1.17744e+06	1.17741e+06	1.17772e+06
M209T88	209.08	88.381			333945	499612	748459	500418	596631	603913	105254	138919	96161.3	131654	115927	137998	158328	158399	121673	230951	221840	203911	509140	387663	472746	660855	530415	363681	2.33388e+06	1.78388e+06	3.05292e+06	2.98703e+06	2.72604e+06	2.5936e+06	5.34918e+06	6.10068e+06	5.93853e+06	4.84603e+06	4.69519e+06	5.38718e+06	482361	693084	903612	1.48804e+06	901491	1.29618e+06	974378	974376	974360
M340T201_2	340.259	201.072			1.43617e+06	1.40778e+06	1.55296e+06	1.56994e+06	1.60162e+06	1.70827e+06	1.62887e+06	1.90599e+06	1.66051e+06	1.69136e+06	1.39134e+06	1.44861e+06	1.25766e+06	1.04861e+06	1.31759e+06	1.29155e+06	1.55373e+06	1.51562e+06	1.31627e+06	1.6234e+06	1.59459e+06	1.52793e+06	1.91643e+06	1.42623e+06	1.22499e+06	1.26183e+06	1.46825e+06	1.35957e+06	1.50457e+06	1.4413e+06	1.49096e+06	1.4886e+06	1.35698e+06	1.45251e+06	1.42157e+06	1.27739e+06	1.02615e+06	1.35108e+06	1.56203e+06	1.27349e+06	1.36737e+06	1.42562e+06	1.01305e+06	1.00368e+06	1.01301e+06
M240T372	240.087	371.548			1.44857e+06	1.54586e+06	1.47611e+06	1.42999e+06	1.53387e+06	1.42615e+06	1.86883e+06	1.9804e+06	1.91774e+06	1.91705e+06	1.84796e+06	1.93014e+06	1.88295e+06	1.78918e+06	1.70769e+06	1.78744e+06	1.84486e+06	1.79036e+06	2.08741e+06	2.41363e+06	2.25388e+06	2.22847e+06	2.51689e+06	2.61227e+06	1.21692e+06	1.15343e+06	1.32353e+06	1.29761e+06	1.34323e+06	1.22131e+06	473005	499151	498234	433304	450909	447889	979946	867068	821636	913503	873445	866047	1.1074e+06	1.12154e+06	1.10735e+06
M552T180	552.198	180.139			636502	625162	679581	633503	653298	650222	456477	395386	363576	393142	330919	426010	608609	528058	487973	523770	571630	613855	566642	560987	539170	504799	554511	669592	2.34783e+06	2.40882e+06	2.55706e+06	2.41963e+06	2.57728e+06	2.43614e+06	3.0302e+06	3.12654e+06	3.16569e+06	3.03662e+06	2.85932e+06	3.06853e+06	2.94237e+06	2.21727e+06	2.36346e+06	2.37598e+06	2.48504e+06	2.45203e+06	1.09201e+06	1.09202e+06	1.09203e+06
M363T38	363.215	38.257			2.3173e+06	2.00669e+06	1.89945e+06	1.76035e+06	2.00289e+06	1.63087e+06	1.87495e+06	1.76582e+06	1.66652e+06	1.85219e+06	1.62376e+06	2.16191e+06	2.14528e+06	1.95247e+06	2.16159e+06	2.17419e+06	2.27737e+06	2.09754e+06	1.16876e+06	1.33949e+06	1.23259e+06	1.16772e+06	1.89668e+06	1.77444e+06	1.22665e+06	796170	1.3721e+06	1.33513e+06	1.37317e+06	1.22348e+06	1.27067e+06	1.39487e+06	823392	821962	762617	1.27149e+06	564763	578726	368175	563004	515815	451526	1.23377e+06	1.2446e+06	1.25528e+06
M239T35	239.178	34.942			1.394e+06	1.37182e+06	1.29919e+06	1.34673e+06	1.39607e+06	1.27356e+06	1.26026e+06	2.51638e+06	2.41137e+06	2.26118e+06	2.14939e+06	2.45234e+06	2.59677e+06	1.10778e+06	2.40947e+06	2.22476e+06	2.66076e+06	1.26145e+06	2.04323e+06	2.11502e+06	2.15075e+06	2.16555e+06	1.47783e+06	2.02584e+06	743481	858438	785368	759829	810107	678683	1.5647e+06	1.1204e+06	1.09e+06	985405	948518	1.05925e+06	507034	591500	628203	938930	556217	533555	1.378e+06	1.56325e+06	1.48715e+06
M372T87	372.236	86.861			867476	1.24505e+06	1.27504e+06	572102	1.31216e+06	1.22238e+06	1.61058e+06	1.74862e+06	1.57784e+06	1.54426e+06	1.52327e+06	1.63297e+06	1.07114e+06	1.36541e+06	1.18262e+06	1.38977e+06	1.57341e+06	1.5385e+06	2.18494e+06	2.38788e+06	2.47931e+06	1.58892e+06	2.51951e+06	1.77147e+06	1.21209e+06	907481	1.28825e+06	1.2403e+06	1.33239e+06	1.62458e+06	756050	840983	722953	691619	676041	716079	2.98163e+06	2.77235e+06	23711.5	76718.4	2.79451e+06	2.65656e+06	806729	804878	791374
M358T37	358.199	36.8275			338575	350633	372151	224457	339809	315428	437308	483174	507778	419478	441446	380598	238381	219914	335116	286422	354218	270909	401154	425078	487586	469644	613474	631800	316831	199981	308891	312975	373993	311755	289959	349852	303430	337076	319130	367028	8.16965e+06	7.56397e+06	7.11023e+06	8.12851e+06	7.91893e+06	8.03798e+06	442568	504905	491974
M472T56_2	472.289	56.013			1.13078e+06	1.47328e+06	1.15711e+06	1.18009e+06	1.61484e+06	1.07063e+06	2.39046e+06	2.6899e+06	2.3931e+06	2.39028e+06	1.61024e+06	2.25634e+06	2.03761e+06	1.34503e+06	1.90363e+06	1.32458e+06	2.18528e+06	2.06071e+06	2.33475e+06	3.49492e+06	3.43106e+06	3.16788e+06	3.35735e+06	3.65302e+06	924442	833873	1.53018e+06	925051	1.49507e+06	849706	196627	213758	193334	179686	170349	308165	36696.2	43126.6	37018.8	39322.4	36187.3	39049.7	1.2145e+06	1.20249e+06	1.19348e+06
M482T123	482.215	123.24			501203	468204	529867	546828	527370	594744	327063	325240	148184	188151	226525	123319	153722	365291	140903	287408	344462	233780	173389	484299	341863	387889	350905	367947	5.47612e+06	3.31204e+06	6.12772e+06	5.20299e+06	6.17633e+06	5.2907e+06	1.26175e+06	1.34535e+06	1.39005e+06	1.42481e+06	1.06785e+06	1.25466e+06	1.58692e+06	2.10329e+06	1.95173e+06	1.86529e+06	1.91912e+06	1.57868e+06	890531	902429	916606
M249T43	249.163	43.0195			1.20861e+06	1.07634e+06	1.21059e+06	1.0662e+06	1.07725e+06	1.08453e+06	1.10937e+06	1.0729e+06	1.0609e+06	1.04338e+06	1.01663e+06	1.10909e+06	2.64746e+06	2.11273e+06	1.10299e+06	2.15324e+06	1.27671e+06	2.45103e+06	1.01097e+06	2.47855e+06	2.46151e+06	2.28305e+06	925430	1.185e+06	1.75525e+06	719919	727714	1.71724e+06	844660	1.60981e+06	1.43278e+06	1.5504e+06	653328	618996	543614	1.0364e+06	551063	2.86385e+06	1.16627e+06	2.67166e+06	1.1427e+06	1.3802e+06	1.00318e+06	988227	1.05505e+06
M374T62	374.195	62.386			690175	503793	636133	279830	511281	583495	548420	780273	533719	519633	479674	746571	404658	692047	587928	841537	688436	794752	737418	833728	849211	821651	754888	229808	930280	781103	929772	946588	872772	876613	1.48807e+06	1.55728e+06	1.43164e+06	1.34312e+06	1.36411e+06	1.46201e+06	4.79893e+06	4.75533e+06	5.14139e+06	2.53061e+06	5.44615e+06	6.48149e+06	975975	975934	982118
M419T38	419.241	38.316			1.36207e+06	1.28725e+06	1.37179e+06	1.21214e+06	1.34532e+06	1.28221e+06	2.04171e+06	1.6765e+06	1.61863e+06	1.71788e+06	1.49942e+06	1.64921e+06	1.617e+06	1.25746e+06	1.29672e+06	1.47057e+06	1.36222e+06	1.20954e+06	2.22732e+06	1.83102e+06	1.95477e+06	2.03187e+06	3.54432e+06	1.93027e+06	1.39097e+06	1.5211e+06	1.40536e+06	1.34622e+06	1.57817e+06	1.31344e+06	880383	904496	1.05157e+06	853904	764093	802746	603365	492879	453124	556942	469599	466106	1.25283e+06	1.23465e+06	1.24664e+06
M215T127_2	215.179	126.579			943283	1.01315e+06	1.36847e+06	1.35864e+06	970846	1.3381e+06	1.39198e+06	1.38475e+06	1.34661e+06	1.0334e+06	922259	1.36246e+06	1.63116e+06	1.17929e+06	1.22789e+06	1.34737e+06	1.62574e+06	1.20177e+06	1.34336e+06	1.66288e+06	1.62009e+06	1.19115e+06	1.02041e+06	1.67894e+06	1.27402e+06	1.00242e+06	1.32905e+06	1.3315e+06	1.33328e+06	1.26246e+06	1.13559e+06	820574	1.14309e+06	928386	1.00195e+06	819316	1.8701e+06	1.65923e+06	773157	2.34512e+06	2.3954e+06	2.27918e+06	1.06282e+06	1.11653e+06	1.06153e+06
M177T332	176.875	332.341			1.43081e+06	1.44981e+06	1.40973e+06	1.42572e+06	1.27479e+06	1.39716e+06	1.22568e+06	1.1186e+06	1.17867e+06	1.15915e+06	1.09961e+06	1.16121e+06	1.2636e+06	1.10897e+06	1.14052e+06	1.05709e+06	1.21147e+06	1.15041e+06	1.14312e+06	1.19377e+06	1.21502e+06	1.21145e+06	1.18843e+06	1.23006e+06	1.23815e+06	1.11416e+06	1.15676e+06	1.18953e+06	1.24371e+06	1.1842e+06	1.72049e+06	1.70755e+06	1.52547e+06	1.43402e+06	1.45028e+06	1.62793e+06	1.73094e+06	1.36541e+06	1.4609e+06	1.53269e+06	1.36895e+06	1.41669e+06	1.02251e+06	1.02437e+06	1.02251e+06
M308T75	308.221	74.832			1.64084e+06	1.70321e+06	308091	1.47814e+06	1.74562e+06	1.50783e+06	1.4786e+06	1.87192e+06	1.99544e+06	1.93779e+06	1.89247e+06	2.12821e+06	1.55422e+06	1.37405e+06	950539	1.10146e+06	1.67755e+06	1.49662e+06	1.09438e+06	1.67823e+06	1.40723e+06	1.27959e+06	1.2164e+06	1.6995e+06	1.14972e+06	412716	970392	1.28091e+06	1.29972e+06	1.03533e+06	1.95102e+06	2.08942e+06	2.08418e+06	1.93023e+06	1.72359e+06	1.77898e+06	88111.9	108675	100872	107518	86728.2	60224.5	573924	582606	566828
M453T158	453.342	158.068			1.05975e+06	1.05289e+06	1.16299e+06	1.37724e+06	1.50138e+06	1.44983e+06	1.33106e+06	1.73886e+06	1.68088e+06	1.30702e+06	1.40946e+06	1.36951e+06	1.1552e+06	751534	569279	875929	1.07882e+06	1.11881e+06	915989	1.40966e+06	1.27727e+06	1.25689e+06	1.42487e+06	1.29787e+06	1.10801e+06	801657	1.14339e+06	1.19558e+06	1.18944e+06	1.06512e+06	1.30528e+06	1.59901e+06	1.55143e+06	1.59997e+06	1.59444e+06	1.66529e+06	819723	1.53175e+06	1.97375e+06	1.478e+06	1.50723e+06	1.62472e+06	784195	790856	797503
M308T406	308.145	406.255			1.40535e+06	1.09722e+06	1.31541e+06	1.41544e+06	1.46926e+06	1.30162e+06	1.44971e+06	1.44065e+06	1.41283e+06	1.19017e+06	1.25857e+06	1.77103e+06	2.1168e+06	1.70485e+06	1.76183e+06	1.6784e+06	1.95346e+06	1.96379e+06	1.75666e+06	2.16196e+06	2.13251e+06	1.76373e+06	2.24723e+06	2.30349e+06	1.81877e+06	1.54743e+06	1.55374e+06	1.60106e+06	1.73143e+06	1.67879e+06	240512	355710	279539	301542	359898	396561	141952	187397	188224	219715	436884	196326	757976	760710	748705
M548T75	548.32	75.2125			2.02586e+06	2.75013e+06	2.06293e+06	2.54396e+06	2.01841e+06	1.87002e+06	1.57775e+06	1.67358e+06	1.68124e+06	1.53636e+06	1.4697e+06	1.9829e+06	2.21434e+06	1.89301e+06	2.36693e+06	1.71477e+06	1.8663e+06	1.93404e+06	1.45256e+06	2.1553e+06	1.86351e+06	1.73894e+06	2.62521e+06	2.71266e+06	332738	329371	353644	387012	389196	322135	340782	476122	443604	388627	315205	350868	118700	139502	147900	142652	104805	146193	618665	641933	649600
M317T40	317.174	40.409			1.66444e+06	1.4307e+06	1.5822e+06	1.65449e+06	1.46486e+06	1.40206e+06	2.09864e+06	1.93688e+06	1.92742e+06	2.10258e+06	1.94099e+06	1.92605e+06	1.5399e+06	1.4338e+06	1.76777e+06	1.46029e+06	1.66354e+06	1.5171e+06	1.90676e+06	2.0322e+06	1.84222e+06	1.55026e+06	2.17934e+06	1.9535e+06	1.16621e+06	1.16886e+06	1.02026e+06	984558	1.11309e+06	1.06816e+06	507280	536604	477071	492706	479353	505610	161124	131556	327780	139455	120213	131951	1.55885e+06	1.45942e+06	1.45957e+06
M530T70_2	530.31	70.0205			2.52125e+06	2.7848e+06	2.59047e+06	2.37435e+06	2.661e+06	2.2661e+06	1.69282e+06	1.94157e+06	1.83114e+06	1.64846e+06	1.55902e+06	2.32487e+06	2.29671e+06	1.8063e+06	1.20921e+06	1.80662e+06	2.14944e+06	1.99964e+06	1.51748e+06	2.01038e+06	1.8144e+06	1.5339e+06	1.05476e+06	2.22127e+06	440529	240312	469811	430461	651791	392037	176454	235280	203872	171694	168450	193745	30633	28602.2	28498.8	28365.9	11485.6	31456.6	609390	608868	615882
M318T67	318.3	66.854			1.58031e+06	1.40865e+06	1.34647e+06	1.3318e+06	1.26311e+06	1.278e+06	1.14364e+06	1.17836e+06	1.01081e+06	1.11335e+06	954147	1.09345e+06	1.08187e+06	899899	724642	976548	1.01653e+06	1.08271e+06	980851	942326	1.04016e+06	944894	762745	778803	1.25563e+06	900611	1.23061e+06	1.23563e+06	1.43192e+06	1.72848e+06	1.08219e+06	1.19607e+06	1.3487e+06	1.39097e+06	1.50477e+06	1.29481e+06	940526	1.30916e+06	1.72317e+06	2.34266e+06	1.76573e+06	1.58686e+06	936501	931726	939122
M344T41	344.184	40.784			157382	254945	154578	114408	258635	308935	139967	313892	289676	326980	377878	366790	323066	319911	142985	282061	182031	347604	127729	391389	296537	123899	233532	406795	264841	802859	262108	243053	272317	275394	386357	310019	470478	450000	410906	289744	1.6347e+07	5.11181e+06	4.3943e+06	4.82523e+06	5.02753e+06	4.57681e+06	269837	359988	271098
M199T179	199.147	178.854			1.30351e+06	1.32003e+06	1.28714e+06	440750	1.3367e+06	1.24367e+06	1.42067e+06	1.53407e+06	1.64567e+06	1.41236e+06	1.53695e+06	743067	1.69001e+06	1.47686e+06	663770	1.62449e+06	1.65019e+06	1.82067e+06	1.71525e+06	1.8948e+06	2.06338e+06	1.83177e+06	2.30296e+06	1.14683e+06	476229	455677	1.29352e+06	473809	496092	436004	454548	482211	457954	473461	410270	446914	1.4838e+06	1.66541e+06	1.4424e+06	1.45036e+06	1.47047e+06	1.45678e+06	539842	541747	541745
M154T62_2	154.049	61.5255			2.01218e+06	1.82312e+06	2.05006e+06	2.01051e+06	1.95445e+06	1.75914e+06	2.29362e+06	2.26783e+06	1.98324e+06	2.11176e+06	1.86654e+06	2.1005e+06	2.31752e+06	2.0716e+06	1.82187e+06	2.11961e+06	2.52688e+06	2.37015e+06	1.80797e+06	1.9124e+06	1.99927e+06	1.84321e+06	1.9214e+06	2.03121e+06	105021	60653.4	97260.6	88756.5	127854	92200.3	112672	136669	118202	105753	102495	114488	23483.6	29673.7	29509.1	26932.9	24187	41411.1	1.03882e+06	1.04948e+06	1.05554e+06
M165T41	165.069	41.094			898650	1.45637e+06	1.69886e+06	952161	1.62359e+06	1.54309e+06	871028	1.86621e+06	1.70023e+06	1.00304e+06	1.48838e+06	1.71819e+06	1.65691e+06	1.33972e+06	1.69247e+06	1.41957e+06	1.91888e+06	1.63747e+06	844724	1.06337e+06	1.91905e+06	966737	1.73109e+06	1.81088e+06	1.54041e+06	889210	1.58314e+06	1.57621e+06	1.07967e+06	1.26115e+06	339792	902459	743817	820375	340715	794567	580912	593843	601886	500911	536032	514723	1.19874e+06	732462	1.19737e+06
M215T49_2	215.142	49.396			1.89929e+06	1.69161e+06	1.91936e+06	1.90618e+06	1.80287e+06	1.71427e+06	2.12553e+06	1.27493e+06	1.13938e+06	2.00701e+06	2.07996e+06	1.99322e+06	1.17468e+06	1.69383e+06	1.79193e+06	1.83227e+06	1.21031e+06	1.15757e+06	1.99422e+06	1.16441e+06	1.25234e+06	2.04016e+06	1.2028e+06	1.1249e+06	909212	942533	972082	824251	1.41366e+06	898594	534176	574783	456288	546503	469380	704905	145214	217709	223397	165114	151942	216226	1.07396e+06	1.13478e+06	1.13476e+06
M280T388	280.091	387.5			1.31012e+06	1.25564e+06	1.30666e+06	1.2827e+06	1.29415e+06	1.1996e+06	1.24934e+06	1.2758e+06	1.15529e+06	1.11057e+06	1.24647e+06	1.28516e+06	1.3332e+06	1.20031e+06	1.29894e+06	1.18267e+06	1.35934e+06	1.35242e+06	899990	997996	892041	813965	1.16326e+06	1.02383e+06	1.08877e+06	1.23861e+06	1.08174e+06	1.06337e+06	1.21462e+06	1.01882e+06	1.04704e+06	1.29752e+06	1.16175e+06	1.18617e+06	1.10478e+06	1.12634e+06	1.18277e+06	1.35605e+06	1.13751e+06	1.16597e+06	1.1427e+06	1.19039e+06	866395	860918	854536
M865T124	864.578	123.925			1.13649e+06	944683	1.10689e+06	1.08593e+06	1.03662e+06	909263	1.06595e+06	964115	1.04192e+06	1.01463e+06	891335	1.07888e+06	1.15455e+06	1.17176e+06	1.07637e+06	1.19235e+06	1.43727e+06	1.08048e+06	1.26118e+06	1.41445e+06	1.50077e+06	1.35902e+06	1.15351e+06	1.13322e+06	894623	689555	957341	909752	1.02145e+06	849406	596700	714940	503730	590220	558683	592233	1.77803e+06	2.39548e+06	1.71057e+06	2.51239e+06	2.25391e+06	2.16925e+06	1.03976e+06	1.0497e+06	1.03976e+06
M317T166	317.174	165.919			1.15093e+06	1.11083e+06	1.5937e+06	1.1085e+06	1.1146e+06	1.09994e+06	1.60005e+06	1.77662e+06	1.61563e+06	1.61312e+06	1.62769e+06	1.60341e+06	1.96834e+06	1.20253e+06	1.64296e+06	1.2141e+06	1.33882e+06	1.83162e+06	1.56342e+06	1.66861e+06	1.67897e+06	1.6244e+06	1.8327e+06	5.9162e+06	486675	760117	515190	818214	995513	821233	343325	219335	208608	568152	314743	339773	188517	460693	411391	214728	433765	224176	804667	807699	807671
M684T343	684.368	342.622			818814	850099	757223	860755	913074	854219	1.21424e+06	1.33957e+06	1.40762e+06	1.25171e+06	1.22873e+06	1.43929e+06	1.37718e+06	1.16219e+06	1.12758e+06	1.2167e+06	1.282e+06	1.31021e+06	1.63727e+06	2.10463e+06	2.04808e+06	1.79552e+06	2.62392e+06	2.47938e+06	737988	613060	658898	697345	772986	689135	1.57271e+06	1.7523e+06	1.93742e+06	1.68881e+06	1.93096e+06	1.79412e+06	115598	108584	123982	109631	102607	104236	745286	741127	740674
M170T219_2	170.117	219.254			1.23525e+06	1.23103e+06	1.29325e+06	1.22376e+06	1.26321e+06	1.22099e+06	1.34678e+06	1.39219e+06	1.39563e+06	1.35151e+06	1.36033e+06	1.40964e+06	1.35587e+06	1.204e+06	1.28044e+06	1.24058e+06	1.40722e+06	1.26831e+06	1.35443e+06	1.50931e+06	1.46625e+06	1.36451e+06	1.46686e+06	1.62033e+06	1.01602e+06	978128	1.00253e+06	1.01284e+06	1.05927e+06	974524	787812	899079	844093	751300	758749	837401	826979	825726	742081	877194	848356	846235	957149	957181	922517
M450T47	450.32	47.033			2.04461e+06	1.42537e+06	2.03852e+06	1.82897e+06	556627	1.58523e+06	216995	1.47309e+06	587170	184356	1.06281e+06	1.15224e+06	1.35049e+06	1.14838e+06	749185	1.15762e+06	559947	1.49424e+06	1.42775e+06	560244	1.45201e+06	1.31226e+06	609710	588080	1.10898e+06	1.34603e+06	2.4104e+06	2.26623e+06	1.09115e+06	830152	616589	1.50447e+06	577159	1.15009e+06	1.05734e+06	678055	380731	1.49112e+06	1.0507e+06	1.53362e+06	817876	860268	653012	716009	669794
M809T42	808.534	41.794			2.23836e+06	2.15665e+06	2.21995e+06	1.19267e+06	2.08898e+06	1.93611e+06	2.09771e+06	2.21552e+06	1.90656e+06	1.9917e+06	1.97159e+06	1.99454e+06	2.34195e+06	1.31375e+06	1.4922e+06	1.32746e+06	1.5554e+06	1.50509e+06	1.06865e+06	1.75142e+06	1.79167e+06	1.12619e+06	648319	1.14563e+06	192705	185470	382524	198799	410107	180158	299650	295329	770625	693276	697535	290144	79062.8	90648.7	93846.8	112836	115179	79985.1	987242	930315	950213
M229T369	229.154	369.469			845400	878728	853568	849797	825900	911545	800727	864302	789047	830619	756099	846581	913518	818581	816986	818235	927133	803505	835452	821038	797839	771767	848631	902947	673358	742532	712520	709688	779110	680084	1.29348e+06	1.33756e+06	1.27754e+06	1.13281e+06	1.15281e+06	1.23176e+06	2.44651e+06	2.26973e+06	2.37849e+06	2.35265e+06	2.37865e+06	2.42838e+06	903353	903482	892107
M281T55	281.153	54.607			1.05878e+06	953895	1.8467e+06	1.03666e+06	1.06649e+06	1.02311e+06	1.47091e+06	2.50206e+06	2.41064e+06	1.46148e+06	2.34306e+06	1.3587e+06	1.95334e+06	1.12938e+06	1.12367e+06	1.06108e+06	1.27473e+06	1.23057e+06	1.45708e+06	2.42996e+06	1.46968e+06	1.45564e+06	2.57938e+06	2.45505e+06	779846	880065	1.3568e+06	1.31536e+06	830430	729103	266035	238485	236765	263865	213499	233757	57225.3	75980.2	72720	92395.6	55872.9	110292	1.0429e+06	1.06857e+06	1.02901e+06
M567T75	567.305	74.586			1.01506e+06	901445	998517	987899	918861	750140	829791	366192	676357	738527	652348	781024	683259	879529	584769	821687	907663	919460	759231	780928	809513	647252	468871	627176	1.29544e+06	911588	1.10462e+06	1.28489e+06	1.30806e+06	1.19814e+06	2.54927e+06	2.25751e+06	2.44236e+06	2.30259e+06	2.27197e+06	2.5262e+06	1.22769e+06	739825	1.17836e+06	724671	874732	869471	965118	888036	887957
M412T66	412.174	66.4985			1.02103e+06	1.03048e+06	1.28249e+06	1.0722e+06	689365	987777	723006	716430	648412	825688	768391	524110	892218	770688	737277	778476	857977	881631	723142	865720	815688	831884	938832	890050	1.81993e+06	1.6808e+06	1.90768e+06	1.90328e+06	1.90159e+06	1.83124e+06	1.9551e+06	1.96141e+06	1.89305e+06	1.78608e+06	1.7961e+06	1.88737e+06	551413	311098	313166	305419	422506	337290	924982	925068	918854
M221T275_2	221.185	274.832			944550	972026	893039	884576	929356	832469	1.02825e+06	1.07325e+06	1.00694e+06	979751	978595	1.06491e+06	1.0768e+06	901809	910286	999268	1.0023e+06	1.00237e+06	796140	916277	922791	871956	1.02823e+06	1.08455e+06	589788	537671	617981	612923	648030	574978	641524	735998	691080	600167	570825	616352	2.39804e+06	2.4242e+06	2.24662e+06	2.42151e+06	2.35728e+06	2.17941e+06	786338	781018	804000
M324T596	324.076	596.401			514778	1.54856e+06	1.94562e+06	1.61098e+06	373355	1.6141e+06	1.06275e+06	629261	639206	870214	897073	1.15293e+06	193900	599381	758688	1.44551e+06	1.56756e+06	1.01544e+06	1.59725e+06	1.60991e+06	634835	1.52224e+06	1.50998e+06	912796	577606	682475	907564	847736	488938	1.63032e+06	1.59316e+06	1.05677e+06	684952	1.30833e+06	1.4588e+06	1.63406e+06	760667	531324	1.88495e+06	758680	587621	655069	1.44643e+06	1.45639e+06	1.46168e+06
M239T127_2	239.178	126.825			789266	1.22132e+06	822979	857833	950303	1.15928e+06	934538	803779	854630	955937	1.12558e+06	1.24911e+06	953973	950079	942634	972483	1.04533e+06	945751	1.0456e+06	947667	809839	914773	741026	996614	1.11668e+06	819019	766025	1.11562e+06	826832	1.05317e+06	964686	693329	971621	984319	877343	945882	1.52988e+06	1.50809e+06	1.46262e+06	1.41718e+06	2.16111e+06	1.91127e+06	876707	860095	850560
M783T88	782.568	88.279			1.80578e+06	168588	2.70079e+06	639755	954107	1.58854e+06	1.69778e+06	186935	517423	389670	1.08305e+06	101448	598960	1.84026e+06	1.6168e+06	1.99547e+06	1.91389e+06	1.36606e+06	649823	712832	935162	1.4229e+06	167010	155588	2.19397e+06	1.24295e+06	2.41316e+06	510171	1.66107e+06	2.05644e+06	1.371e+06	173889	247693	353366	357824	321792	538009	340910	1.4982e+06	1.04159e+06	1.11607e+06	1.25637e+06	1.67199e+06	1.68599e+06	1.72346e+06
M247T49	247.147	49.226			1.28832e+06	1.19469e+06	1.19596e+06	1.28025e+06	1.23729e+06	1.1912e+06	1.38034e+06	1.35849e+06	1.37918e+06	1.40928e+06	1.32525e+06	1.35301e+06	768025	1.08616e+06	1.22199e+06	678859	1.35023e+06	1.31932e+06	1.47343e+06	1.4902e+06	1.51141e+06	1.3035e+06	1.46453e+06	1.55845e+06	1.36913e+06	1.27112e+06	1.30551e+06	887155	1.34032e+06	792245	499187	441732	471457	887697	415840	804466	414398	714068	180389	716351	167147	178797	1.11031e+06	1.11146e+06	710059
M104T320	104.106	320.01			1.05538e+06	953141	1.09498e+06	1.04153e+06	992368	943405	1.03724e+06	1.00924e+06	1.05411e+06	1.04468e+06	1.01862e+06	1.00019e+06	959288	856249	944585	941225	1.0097e+06	940608	2.33515e+06	847567	814617	755775	794131	884031	1.25629e+06	1.52698e+06	552455	1.22996e+06	1.31598e+06	535123	581182	1.127e+06	566808	515019	1.57663e+06	572210	1.39161e+06	1.27146e+06	1.37471e+06	1.28857e+06	1.26587e+06	1.15587e+06	736187	736190	733275
M241T305	241.154	304.705			906352	850960	863710	829911	909637	833721	1.41172e+06	1.48962e+06	1.40776e+06	1.44357e+06	1.5117e+06	1.49286e+06	1.31253e+06	1.22416e+06	1.21934e+06	1.25043e+06	1.29102e+06	1.51682e+06	1.54863e+06	1.67977e+06	1.73226e+06	1.60947e+06	1.64379e+06	2.00409e+06	622124	595279	629094	620124	722437	669600	692843	685289	650820	675609	629338	704222	566392	594687	511153	563200	554974	562010	849318	856311	845492
M269T175	269.107	174.574			1.30907e+06	1.23945e+06	1.24933e+06	1.22938e+06	1.14498e+06	1.13798e+06	980267	957257	885551	916188	794678	979149	934015	825945	696581	798110	955149	933983	572026	630855	572858	512022	624624	669414	539280	435472	585826	543713	594065	504674	995848	1.14373e+06	1.03311e+06	1.05059e+06	934897	1.00755e+06	1.88353e+06	2.13426e+06	1.98567e+06	2.1547e+06	2.02729e+06	2.02045e+06	772775	772694	786410
M152T42	152.061	41.7965			973737	621185	1.31591e+06	1.36089e+06	1.24728e+06	1.22567e+06	1.36175e+06	1.41107e+06	1.27449e+06	1.32848e+06	1.14703e+06	1.33192e+06	1.33226e+06	1.02938e+06	1.24637e+06	1.06327e+06	1.35785e+06	1.28349e+06	1.38167e+06	1.5534e+06	742461	987557	1.31267e+06	1.51299e+06	1.19383e+06	554531	1.31871e+06	1.25006e+06	1.34709e+06	1.0673e+06	666989	733647	648724	647941	565858	413793	355253	550767	504388	632591	523774	641706	931188	928302	941406
M755T116	754.582	116.063			1.10093e+06	360606	1.68237e+06	1.12599e+06	506258	768277	1.49685e+06	611686	330428	1.4666e+06	822203	211215	612785	1.40064e+06	1.71578e+06	1.65923e+06	1.17759e+06	1.1812e+06	1.35651e+06	473707	672901	832408	124876	150135	1.14521e+06	2.16394e+06	1.18773e+06	931795	758016	963441	1.12466e+06	705724	745482	1.10725e+06	1.30846e+06	1.39996e+06	1.42359e+06	907777	1.4285e+06	1.38657e+06	1.18987e+06	1.14584e+06	2.72893e+06	2.72882e+06	2.85931e+06
M846T127	845.54	126.737			886264	744113	957278	785963	888273	764795	933026	879503	759644	816721	806419	823613	1.00941e+06	919041	936972	1.08908e+06	1.17457e+06	1.04075e+06	1.22536e+06	1.17854e+06	1.1303e+06	1.10409e+06	1.03157e+06	986824	776187	653565	934672	741844	817582	707178	690498	659053	647258	561784	637772	637479	1.73072e+06	1.51593e+06	1.79933e+06	2.3879e+06	2.23091e+06	1.64491e+06	956943	935393	940339
M439T49	439.267	48.647			1.02574e+06	1.42273e+06	1.07199e+06	1.46562e+06	1.36302e+06	1.34158e+06	1.20765e+06	1.26731e+06	1.14144e+06	1.23135e+06	1.16481e+06	1.8279e+06	1.4657e+06	976367	1.10452e+06	988848	1.11924e+06	1.49255e+06	1.29056e+06	1.16248e+06	1.86648e+06	1.96047e+06	2.00491e+06	2.08817e+06	783004	1.24577e+06	787806	1.1923e+06	1.19816e+06	1.00749e+06	301975	301099	296316	296037	393932	299497	180546	125667	168021	189823	182095	192460	1.03132e+06	1.04941e+06	1.04102e+06
M337T174	337.2	173.631			1.29122e+06	1.23618e+06	1.23995e+06	1.19732e+06	1.56966e+06	1.18244e+06	1.28388e+06	1.36877e+06	1.28219e+06	1.31296e+06	1.26766e+06	1.35033e+06	1.48026e+06	1.32541e+06	1.21468e+06	1.32586e+06	1.41578e+06	1.45075e+06	1.46871e+06	1.61454e+06	1.60424e+06	1.49857e+06	1.6733e+06	2.42649e+06	804865	399185	545950	448889	451743	468961	291083	280292	255354	264804	228078	292281	472524	510060	432052	625843	470100	444268	849316	810693	879821
M555T126	555.268	126.41			1.08789e+06	1.0826e+06	1.15596e+06	1.22434e+06	1.06975e+06	1.0402e+06	1.36943e+06	1.38218e+06	999628	1.23755e+06	1.3053e+06	1.12982e+06	1.7078e+06	1.62397e+06	1.35262e+06	1.63801e+06	1.70555e+06	1.81014e+06	1.54747e+06	1.29843e+06	1.20028e+06	1.23632e+06	1.13502e+06	1.08213e+06	777051	543355	765494	711103	685675	758018	480550	663138	417896	514676	449505	509375	507828	516930	485093	343382	518600	435353	1.01298e+06	1.03342e+06	1.03344e+06
M288T121	288.203	121.423			1.12582e+06	744031	1.12595e+06	1.18672e+06	792505	1.04238e+06	1.15136e+06	1.49501e+06	1.05973e+06	1.11708e+06	1.06235e+06	1.07032e+06	1.27931e+06	786597	1.52986e+06	1.05142e+06	1.26556e+06	1.18642e+06	1.25814e+06	1.3315e+06	1.36282e+06	1.2853e+06	794130	1.16576e+06	365243	1.13049e+06	653342	999950	1.06186e+06	295810	615394	647704	627630	633924	577924	602488	1.25359e+06	589702	557066	702773	667777	1.47478e+06	888422	893049	893054
M333T43_2	333.205	42.971			1.34066e+06	573413	600911	1.23525e+06	521035	543198	448489	851404	753180	726316	644224	806774	519978	331579	389152	502822	901425	347969	339522	316027	347112	776018	425755	748127	1.12329e+06	1.22051e+06	1.17779e+06	1.13675e+06	1.21918e+06	584627	2.77085e+06	3.16783e+06	2.72257e+06	1.7224e+06	1.6827e+06	1.70766e+06	1.07254e+06	895306	1.05239e+06	945470	895048	425547	745789	484084	484250
M198T114	198.078	114.448			1.10246e+06	1.14787e+06	1.08823e+06	1.0791e+06	1.09055e+06	1.03421e+06	1.30385e+06	1.46013e+06	1.40584e+06	1.26516e+06	1.27221e+06	1.39022e+06	1.29473e+06	1.01717e+06	1.04081e+06	1.00934e+06	1.24913e+06	1.16898e+06	1.12522e+06	1.45031e+06	1.38544e+06	1.29635e+06	1.75727e+06	1.79481e+06	862470	669912	842838	826467	923347	746897	684286	854458	787077	664029	647790	689900	155981	165068	158903	158682	162146	157666	585989	586027	605333
M229T302	229.155	301.539			574085	552782	562000	576606	592507	587263	735080	723954	734911	699388	678391	801716	884368	778910	724419	715621	893186	850221	767541	837019	815375	815707	904554	1.02236e+06	466864	455674	463728	445110	523951	458415	752967	810904	805411	739943	742173	802073	2.60299e+06	2.70306e+06	2.23094e+06	2.59829e+06	2.45612e+06	2.47879e+06	738012	735284	735263
M496T127	496.361	126.888			568055	798377	606725	834109	798614	529110	844254	869917	458746	611488	726612	765324	913018	567726	2.13335e+06	791586	950130	662038	749732	724116	971010	686794	749558	633831	921701	2.52244e+06	692451	886917	948066	845018	763229	847828	831203	764928	683861	761362	3.82013e+06	1.0278e+06	1.48327e+06	1.48669e+06	978973	975116	655394	675540	675480
[truncated: 6,383 more rows]
[truncated: 8 more columns]

## Sheet: neg
ID	m/z	rt(s)	adduct	Name	MR1-S-1	MR1-S-2	MR1-S-3	MR1-S-4	MR1-S-5	MR1-S-6	MR1_5-S-1	MR1_5-S-2	MR1_5-S-3	MR1_5-S-4	MR1_5-S-5	MR1_5-S-6	MR2-S-1	MR2-S-2	MR2-S-3	MR2-S-4	MR2-S-5	MR2-S-6	MR3-S-1	MR3-S-2	MR3-S-3	MR3-S-4	MR3-S-5	MR3-S-6	MR1-F-1	MR1-F-2	MR1-F-3	MR1-F-4	MR1-F-5	MR1-F-6	MR0_4-F-1	MR0_4-F-2	MR0_4-F-3	MR0_4-F-4	MR0_4-F-5	MR0_4-F-6	MH0_4-F-1	MH0_4-F-2	MH0_4-F-3	MH0_4-F-4	MH0_4-F-5	MH0_4-F-6	QC-1	QC-2	QC-3
[truncated: 5,630 more rows]
[truncated: 8 more columns]
