# Supplementary material for: Metabolomic insights into Monascus ‐fermented rice products: Implications for monacolin K content and nutritional optimization
Source: Food Sci Nutr. 2024 May 13;12(8):5587–604. doi: 10.1002/fsn3.4222 (PMC11317686; doi:10.1002/fsn3.4222)
Supplement: Supplementary file 2 — Table S2. [file FSN3-12-5587-s002.xlsx]

## Sheet: pos
Type	A	N	R2X(cum)	R2Y(cum)	Q2(cum)	Title
OPLS-DA	1+1	12	0.464	0.998	0.949	MR1_5-S_vs_MR1-S
OPLS-DA	1+1	12	0.491	0.999	0.97	MR2-S_vs_MR1-S
OPLS-DA	1+1	12	0.628	0.997	0.98	MR3-S_vs_MR1-S
OPLS-DA	1+1	12	0.711	0.999	0.995	MR0_4-F_vs_MR1-F
OPLS-DA	1+1	12	0.808	1	0.998	MH0_4-F_vs_MR0_4-F
OPLS-DA	1+1	12	0.72	0.999	0.993	MR1-S_vs_MR1-F

## Sheet: neg
Type	A	N	R2X(cum)	R2Y(cum)	Q2(cum)	Title
OPLS-DA	1+1	12	0.594	0.999	0.979	MR1_5-S_vs_MR1-S
OPLS-DA	1+1	12	0.72	0.999	0.986	MR2-S_vs_MR1-S
OPLS-DA	1+1	12	0.729	0.999	0.994	MR3-S_vs_MR1-S
OPLS-DA	1+1	12	0.829	0.999	0.998	MR0_4-F_vs_MR1-F
OPLS-DA	1+1	12	0.91	1	0.999	MH0_4-F_vs_MR0_4-F
OPLS-DA	1+1	12	0.861	1	0.999	MR1-S_vs_MR1-F
