# Supplementary material for: Metabolomic insights into Monascus ‐fermented rice products: Implications for monacolin K content and nutritional optimization
Source: Food Sci Nutr. 2024 May 13;12(8):5587–604. doi: 10.1002/fsn3.4222 (PMC11317686; doi:10.1002/fsn3.4222)
Supplement: Supplementary file 3 — Table S3. [file FSN3-12-5587-s001.xlsx]

## Sheet: neg MR3,MR2,MR1.5,MR1
ID	adduct	Name	ANOVA p value	m/z	rt(s)	MR1-S-1	MR1-S-2	MR1-S-3	MR1-S-4	MR1-S-5	MR1-S-6	MR1_5-S-1	MR1_5-S-2	MR1_5-S-3	MR1_5-S-4	MR1_5-S-5	MR1_5-S-6	MR2-S-1	MR2-S-2	MR2-S-3	MR2-S-4	MR2-S-5	MR2-S-6	MR3-S-1	MR3-S-2	MR3-S-3	MR3-S-4	MR3-S-5	MR3-S-6	MR1-F-1	MR1-F-2	MR1-F-3	MR1-F-4	MR1-F-5	MR1-F-6	MR0_4-F-1	MR0_4-F-2	MR0_4-F-3	MR0_4-F-4	MR0_4-F-5	MR0_4-F-6	MH0_4-F-1	MH0_4-F-2	MH0_4-F-3	MH0_4-F-4	MH0_4-F-5	MH0_4-F-6	QC-1	QC-2
M114T267	(M-H)-	D-Proline	8.00527e-18	114.055	267.403	23859.9	23530.6	23310.9	21464	24344.3	24040.6	40706.7	40104	36488.8	41325.5	37459	45395.2	68784.4	70359.5	64277.8	66447.3	64699	68950.8	42639.1	43493.8	43048.1	39369.5	44648.9	45057.6	18160.5	16042.7	16915.3	17234.1	17297.2	18036.9	6077.79	5868.63	6089.29	7380.08	6354.67	5881.7	27563.7	14450.6	11005.2	11888.2	10922.6	12753.6	30609.4	29551.5
M435T245	(M-H)-	1-Oleoyl-L-.alpha.-lysophosphatidic acid	1.19096e-17	435.25	245.416	95122.5	103572	91745.7	85701.2	95113.5	95746.3	66185.5	69036.3	67770	66357.5	69201.8	72195.6	60487.9	61518.7	63624.8	60098.2	65799.5	58018	34328.5	36439	33165.5	34261.4	37144	39163.2	206718	193686	174429	187251	174942	193540	291617	274458	271910	301617	312725	317055	122704	102383	76675	108909	92913.9	109189	120389	117893
M281T48	(M-H)-	Oleic acid	2.36464e-17	281.249	47.797	1.59242e+07	1.56456e+07	1.61791e+07	1.45225e+07	1.63842e+07	1.55438e+07	1.25968e+07	1.19501e+07	1.17076e+07	1.23666e+07	1.17039e+07	1.18294e+07	1.15609e+07	1.13067e+07	1.04163e+07	1.17276e+07	1.23544e+07	1.2413e+07	6.23781e+06	6.76194e+06	6.61787e+06	5.88245e+06	6.16794e+06	5.80551e+06	2.4881e+07	2.28636e+07	2.53763e+07	2.65081e+07	2.5403e+07	2.53174e+07	4.17189e+07	4.17332e+07	3.88037e+07	4.2447e+07	4.18692e+07	4.19621e+07	1.37634e+07	1.40801e+07	1.42407e+07	1.4848e+07	1.44097e+07	1.54039e+07	2.06422e+07	20619755
M152T246	(M-H)-	3-Aminosalicylic acid	1.76369e-16	152.035	246.405	13697.2	12376.2	12458.6	9919.4	12887.7	12381.1	12101	13967.7	15085	14218.9	14312.1	14413.5	4908.46	4896.04	5720.28	4976.92	5055.16	6341.32	4082.33	4340.09	4542.67	4242.55	4259.83	4180.48	29473.8	27547.2	27048.1	30263	28400.7	27973.8	36036.9	34729.9	33877.2	37733.6	34923.8	36619.5	65468.4	59316.3	49452.4	62764.5	60411.9	58707.7	18635.5	18635.4
M279T49	(M-H)-	Linoleic acid	2.05299e-15	279.233	49.238	2.45931e+07	2.5177e+07	2.54634e+07	2.28613e+07	2.49413e+07	2.37856e+07	1.89559e+07	1.80057e+07	1.74634e+07	1.87332e+07	1.80954e+07	1.86431e+07	1.82309e+07	1.79537e+07	1.69867e+07	1.50699e+07	1.93098e+07	1.55851e+07	9.78513e+06	9.03545e+06	8.6769e+06	8.02107e+06	9.81164e+06	9.87915e+06	3.3745e+07	3.02016e+07	3.23286e+07	3.30544e+07	3.21276e+07	3.25674e+07	4.20105e+07	4.20487e+07	4.08154e+07	4.34029e+07	4.21019e+07	4.21029e+07	2.74411e+07	3.30743e+07	3.14094e+07	3.18274e+07	3.86815e+07	3.76129e+07	2.72606e+07	2.73078e+07
M409T249	(M-H)-	1-Palmitoyl Lysophosphatidic Acid	3.979e-14	409.234	249.02	83941.4	87237.9	78088.4	77370.2	80218.2	81407.4	65006.8	69461	67842.9	67055	67374.1	75694.9	59150.1	62485.8	61318.5	59327.1	59816.9	57716.6	40912.4	41726.1	39340.4	37114.1	44000.4	46816.2	51226.7	45156.7	39333	44878.8	41701.1	45135.8	63556	68002	70208.2	72185.3	85579.8	81723.9	38048.4	33090.3	26286.9	33603	33049.6	33249	60551.2	59440.6
M130T220_2	(M-H)-	L-Isoleucine	7.24743e-13	130.087	220.45	1.11954e+06	1.13037e+06	1.10521e+06	1.0822e+06	1.16088e+06	1.11353e+06	1.25563e+06	1.28286e+06	1.30147e+06	1.3301e+06	1.33687e+06	1.30153e+06	1.28599e+06	1.28503e+06	1.25495e+06	1.25754e+06	1.28795e+06	1.30747e+06	1.36767e+06	1.42983e+06	1.44964e+06	1.42602e+06	1.41477e+06	1.48539e+06	977701	974839	961627	999878	946864	930112	787917	802004	817072	784989	836651	820708	926377	834370	725154	930864	815148	837120	1.15887e+06	1.15679e+06
M237T148	(M+CH3COO)-	L-Galactono-1,4-lactone	1.42505e-12	237.149	147.798	38331.5	37929.9	36121.9	37717.5	43470.7	40729.3	42754.5	41647.2	44498.1	46192.8	44507.1	42217.9	45207.6	46937.4	30188.2	47686.5	47190.7	47369.8	89606.8	97320.2	104803	105303	106091	106918	188798	114749	168709	188488	163584	174211	53971	52514	52798.9	53125	53516.1	57223.5	54408.2	79032.7	68073.6	84270.4	76757.3	78492.2	77214.2	76539.3
M210T250	(M+CH3COO)-	N-Methylanthranilic Acid	3.89408e-12	210.076	249.689	33305.3	34449	34884.2	31603.2	35164.5	34819.7	40888.4	39084.7	42139.5	44747.1	41461.2	43606.9	45124	40874.1	43707.8	42989.9	43214.7	44260.2	48017.7	47630.2	50377.6	48402.4	48809.8	49058.3	29049.3	26717.5	26728	31126.6	27201.4	26500.7	16080.2	13265.5	14155.6	14697.3	13328.8	16663.6	22169.5	20762.5	18690.8	21569.2	20569.5	21053.5	32271.4	32269.9
M124T299	(M-H)-	Taurine	6.77474e-12	124.007	298.779	17700	19018.1	17490.4	15554.7	17647	18491.6	28431.2	29971	34719.8	33889	38043.7	31877.5	18836.3	18710.7	18498.3	18616.1	18443.6	17901.3	23528.1	23358.1	25764.3	26267	25372	28538.6	22814.1	20741.6	22973.4	22376.2	22802.6	21475.2	17551.4	16599.9	17974.4	15572.5	19302.2	16603.8	172277	204028	162077	189299	170818	167501	43899.8	44106.5
M117T155	(M-H)-	2-Hydroxy-3-methylbutyric acid	8.6448e-12	117.055	155.41	52293.2	53154.2	57374.8	58426.2	59496.8	63521.9	87590.7	96285.4	95019.3	101015	90127.5	100565	55130.5	50096.4	40762.5	52312.1	52674.6	50636.1	66903.4	67585.9	66646.3	64194.7	66392.2	64340.2	42772.6	29868	41002.6	41276.8	42053.2	40333.4	33002.6	29481.8	30051.6	25289.2	30679.2	31902.6	10459	12982.4	8768.46	19200.7	12457.6	18641.3	46968.9	46949.6
M339T499	(2M-H)-	Dihydroxyacetone phosphate	1.34407e-11	338.987	498.725	7544.34	9601.98	7543.36	7860.15	7416.83	8083.73	8377.14	7222.76	8810.27	8801.91	8518.41	9144.06	12407	13471.2	11329.6	11717.6	11837	12294.8	5717.67	6532.71	5570.63	6343.11	5709.48	5998.52	3013.04	2633.92	2398.79	2645.79	2279.89	2513.41	7133.55	6682.72	6406.03	6394.65	7689.67	7430.24	1688.96	2046.51	1529.66	1524.32	1439.4	1406.78	6658.85	6813.61
M325T248	(M-H)-	Clozapine	1.659e-11	325.129	247.921	21099.5	18361.7	21001.3	18082.4	20604.4	18964.9	16189	16283.7	16775.3	16880	15082.7	17069.6	13073.1	13049.4	14270.5	12655.8	14209.4	12774.8	12670.6	13377.7	13175.7	13207.1	12194.3	12990.1	18110.7	18807	18398.1	18989.1	19769.2	17770.2	24343.9	22174.3	20956	23686.3	19130.2	22345.9	6868.49	7721.78	7100.75	7773.57	7173.93	6619.79	17329.3	17053.3
M351T236	(M+CH3COO)-	Acetylvalerenolic acid	1.74208e-11	351.181	236.154	530934	559583	511392	498363	553080	713894	1.14245e+06	981467	1.03812e+06	1.00472e+06	1.00898e+06	1.03087e+06	796542	800527	748547	774614	741908	746766	987664	1.035e+06	1.08399e+06	1.05729e+06	1.15962e+06	1.24241e+06	319555	410195	282695	296466	278270	285041	82819	81291.7	84033.7	150947	79496.1	85823.7	84910	86646.1	58780.4	79144.3	175358	71801.7	583280	576310
M452T201	(M-H)-	1-Palmitoyl-2-hydroxy-sn-glycero-3-phosphoethanolamine	3.15634e-11	452.277	201.261	278191	269862	264099	275661	252472	271522	223270	219080	213957	200829	217583	221747	184401	178427	175172	175220	197231	199342	146803	173278	163595	146954	171578	181711	503477	428569	420945	474286	415065	470196	520129	600800	613834	691864	737348	703934	109297	119402	105927	118742	119245	112839	276538	270213
M133T145	(M-H)-	2,3-Dihydroxy-3-methylbutyric acid	4.35183e-11	133.05	144.576	8078.28	9108.09	9214.69	10033.9	8971.74	9619.94	10009	9308.12	9695.07	9709.07	9538.97	10987.8	10913.2	9122.38	7515.02	9401.75	9472.33	9073.25	5275.35	4929.35	5318.47	5159.77	5821.81	5417.9	9275.6	7080.66	8413.54	8920.11	9408.31	8455.3	50324.2	46990.5	51452.8	50446.7	47524.3	52497.2	35583.6	56515.3	29366.6	29645.7	38120.7	32415.7	18389.2	17625.9
M328T269	(M-H)-	Adenosine 3',5'-cyclic phosphate (cAMP)	5.30095e-11	328.044	268.824	16409.5	16525.2	15750.9	14007.6	17012.5	17222.8	11351.2	10707.5	10223.2	11293.7	10515.6	12560.6	9944.38	10516.7	10236.5	9683.72	9882.88	10280.6	15668.5	17305.9	18706.9	16779	20784.1	21258.8	42278.4	37289.2	36139.8	40410.3	34918.8	38686.5	18742	17542.9	19707	22901	20139.2	19631.1	2453.85	2062.28	1631.65	2912.48	2230.96	2360.59	16174.9	16174.5
M93T229	(M-H)-	Phenol	5.78417e-11	93.0341	229.412	2246.27	2093.32	2475.52	1558.84	2480.13	2568.11	1623.57	1917.96	2138.94	1894.84	2426.57	2466.2	716.219	827.216	672.065	532.645	815.598	698.877	824.234	890.704	886.656	793.923	828.168	1210.01	8881.25	7838.31	9061.59	7747.24	9011.83	7978.38	20692.4	21065.3	17981.3	20503	19106.5	23301	2027.37	2650.87	2801.84	3067.6	2628.36	2313.97	4262.09	4044.65
M255T109	(M-H)-	Palmitic acid	1.26894e-10	255.232	109.421	76022.5	79753.5	74756.3	70083.4	72277.1	74137.8	60574.2	55030.3	56295.3	63892.5	57370.8	62918.6	54247.2	68309.2	48966	55201.5	53712.3	59953.6	42195.4	42264.1	41553.8	42276.3	43616.9	42998.4	120221	117010	109754	118657	106655	112131	147352	158326	750540	180487	188862	169012	82934.3	98846.1	95755.9	102454	100436	104267	82384.1	80073.7
M167T51	(M+Na-2H)-	Monomethyl glutaric acid	1.36348e-10	167.034	51.4415	156132	168191	161492	153897	194001	161178	232914	255296	246896	267681	247147	271734	372892	289582	224946	260014	285418	292421	351010	358290	364483	354780	374254	390281	360158	391631	331829	1.12699e+06	1.129e+06	1.0782e+06	1.03159e+06	333500	1.04442e+06	1.0456e+06	975209	329212	224423	708957	659368	690286	686073	742755	410100	371111
M606T427	(M-H)-	UDP-N-acetylglucosamine	1.45156e-10	606.074	426.976	16457.4	18562.1	13516	16230.3	13922.2	17918.5	7831.14	9623.73	7284.09	10927.7	8723.39	9397.14	6300.56	7329.79	6451.87	5621.95	6085.4	6263.34	13724.4	16861.9	23849	22140.3	21821.5	25920.6	232111	210771	203063	225727	203686	215999	414774	403386	427482	416449	425713	438644	647694	567722	422952	549131	507188	501008	120613	120365
M165T318	(M-H)-	1,2-Benzenedicarboxylic acid	1.62235e-10	165.019	317.637	9919.35	9921.95	10324.8	10529.5	10982.1	9871.95	12389.8	15018.9	15463.8	16324	13958.2	11182	12669.1	11748.2	11959.8	12222.7	11918.4	12272.5	6558.29	6955.74	6997.43	6811.24	6132.36	4820.62	9025.98	7739.17	7154.88	8572.56	9243.3	8809.46	20557.9	19258.4	17330.8	18713.8	20959.4	22131.2	2436.11	12690.8	8880.45	3890.84	2342.53	10577.7	10220.8	9821.39
M181T300	(M+CH3COO)-	D-Threitol	3.2757e-10	181.072	300.473	1.35098e+07	1.3013e+07	1.29706e+07	1.20454e+07	1.29281e+07	1.29271e+07	1.18062e+07	1.15695e+07	1.14835e+07	1.15998e+07	1.15199e+07	1.22672e+07	1.04769e+07	1.03452e+07	10473096	1.01775e+07	1.04549e+07	1.07431e+07	9.64308e+06	9.82417e+06	9.77453e+06	9.01651e+06	1.05726e+07	1.04312e+07	1.47715e+07	1.40639e+07	1.27876e+07	13761035	1.3007e+07	1.32532e+07	2.58223e+07	2.70433e+07	2.67071e+07	2.51375e+07	2.66799e+07	2.82065e+07	1.87259e+07	1.76031e+07	1.34227e+07	1.60778e+07	1.50607e+07	1.52551e+07	1.44575e+07	1.46468e+07
M277T50	(M-H)-	all cis-(6,9,12)-Linolenic acid	1.75177e-09	277.216	50.471	579534	662391	632228	623285	805958	572634	520279	366640	368188	578001	365880	538533	293019	397812	274272	287038	309048	511059	137926	144896	230865	120438	124427	170665	1.62967e+06	1.089e+06	1.07149e+06	1.0814e+06	1.50467e+06	1.50672e+06	926928	989572	908470	980287	938158	889304	711881	741238	708213	663206	678666	1.06689e+06	657004	658126
M253T54	(M-H)-	Daidzein	2.22777e-09	253.05	53.8075	815100	817172	821132	829688	836999	790429	764526	749894	662225	718924	676076	727096	737381	797987	750489	751795	816906	805023	570409	669906	608228	574975	583141	602243	709430	671965	655234	706357	666189	600566	620899	704929	638652	671874	703282	636776	1.50564e+06	1.0509e+06	807245	918945	887118	853362	727434	727349
M671T191_2	(M-H)-	1-Palmitoyl-2-linoleoyl-sn-glycero-3-phosphate	2.68728e-09	671.464	190.548	350133	356908	318010	310305	318804	333472	211812	198965	209082	229760	218927	271669	262323	252020	226812	247180	233517	251302	184498	194832	196417	184716	211254	224286	238124	193230	195691	194706	160692	197033	96323.9	79663.7	86411.6	101127	99331.7	103548	82209.2	63576.6	60018.5	76306.7	63559.9	70670.1	198486	195626
M137T181_2	(M-H)-	4-Hydroxybenzoate	3.69192e-09	137.024	181.014	44439	46366.7	43913.7	39311.9	45429.1	44609.8	39484.9	38563.8	36842.5	39450.1	34673.5	43452.6	39823.7	40415	29515.6	33427.3	38601	34602.6	23918.7	28264.6	26610.8	25385.3	24098.7	23118.2	19543.1	14566.5	17400.4	20547.3	20141.9	18260.6	32899	30297.9	30912.2	30872	31787.6	32246.3	7485.32	7412.09	6778.41	976.013	6958.74	8907.92	25788.3	25787.2
M187T341	(M-H)-	Azelaic acid	3.76727e-09	187.097	340.834	56282.5	55036.2	56889.1	91183.6	58287.7	55949.3	66915.8	73772.3	78885.5	77582.2	74395.7	71938.1	38079.4	38089.2	34808.1	36853.6	36683.8	38564.7	46420.8	48415.1	48806.6	44274.7	50453.6	42782.6	87839.6	82081.8	90303.1	98708.8	110019	95823.1	73173.5	71898.7	104718	71319.5	71173.1	73931.5	14382.5	15832.5	12187.5	14285.8	12811.3	13121.4	53355.7	53106.9
M304T321	(M-H)-	Cytidine 2',3'-cyclic phosphate	4.53889e-09	304.032	321.471	2083.19	2068.91	1920.87	1572.26	2319.03	2012.04	1376.53	1603.12	1451.8	1525.18	1420.08	1473.13	1425.38	1306.99	1269.84	1369.67	1480.28	1354.86	2166.95	2299.29	2463.61	2114.81	2371.66	2894.95	11636.4	10483.6	9883.2	10217.2	10211.8	9474.1	12403.6	12602.1	12301.3	12184.1	12261.2	13358.1	2897.03	2697.68	2296.5	3140.37	2651.21	2615.7	4586.53	4449.62
M403T470_1	(M-H)-	Uridine 5'-diphosphate (UDP)	5.16732e-09	402.992	469.926	4510.02	3934.73	3413.38	3537.55	2952.97	4059.4	2311.91	3009.57	2825.26	2447.01	2940.06	2290.33	1861.85	1453.45	1726.44	1500.44	1714.09	1880.17	3429.5	2894.98	4199.48	4497.99	3384.59	3940.61	11042.8	11137.1	8875.47	10345.6	10748.8	9084.35	14078.2	14015.9	13878.4	14149.7	14683.9	14332.1	1861.94	1687.82	1539.36	1965.07	1706.55	2181.56	5292.1	5446.75
M218T274	(M-H)-	Pantothenate	6.24443e-09	218.103	273.649	19675.8	19879.6	17534.1	12867.6	20236.7	19571.8	21945.8	22738.5	21947.3	22241.5	21702.4	22836.7	23656.3	7822.36	22135.9	23599.5	24385.1	24642.9	62932.8	65517	81959.3	82399.5	86273	97347.6	153475	133180	138859	148095	136681	138606	189430	179584	170999	176872	179304	187409	334108	373071	443817	300835	299419	317422	113703	115605
M163T302	(M-H)-	D-Quinovose	1.18657e-08	163.061	302.007	376455	356494	360701	340761	379106	368902	325053	326340	331220	337736	323569	357227	303201	290402	281699	288041	282034	303713	283186	298831	292039	274282	312616	309416	718715	647768	603912	668565	632447	611074	1.11933e+06	1.12525e+06	1.2277e+06	1.08375e+06	1.29291e+06	1.16273e+06	666742	602465	498775	655814	601660	593986	519811	524546
M467T61	(2M-H)-	Confertifoline	1.19312e-08	467.314	61.3415	208972	220036	217846	187992	236181	218763	228913	243468	253467	248713	242429	212950	314018	355300	209990	341180	337835	317853	386125	421785	424908	404439	416078	388967	101954	59817.9	106136	115234	101340	101466	14692.1	14956.7	17783.9	17432.6	15092.1	19763.7	38570.8	49715.9	39473.6	57327.7	53708.3	49107.7	208034	205891
M259T472	(M-H)-	alpha-D-Glucose 1-phosphate	1.31016e-08	259.022	472.41	133693	126439	119311	99917.8	117853	118340	135397	126483	133204	129662	139052	148211	209443	197771	186601	199061	206211	210832	91490	88579.5	143204	76777.5	85466.1	84190.6	52498.5	30886.2	27969.9	33563.4	32363.8	42309.1	35988.1	38821	37160.2	60953.3	44344.6	43466.2	89720.4	55581.2	45021.1	43507.7	43828.5	41741.4	105142	107315
M118T293	(M-H)-	L-Threonine	1.67485e-08	118.051	292.637	1309.79	1260.88	1255.39	1279.59	1312.05	1455.36	1895.49	2071.79	2081.35	2155.26	1843.42	2289.08	2148.14	1857.69	1713.45	1879.42	1946.73	1985.96	1742.72	1823.34	1861.3	1661.51	1967.95	2210.09	778.246	805.574	771.475	814.541	877.563	734.582	953.817	958.423	894.315	1100.08	985.362	917.237	510.412	778.7	738.247	826.398	609.078	755.327	1385.57	1396.34
M293T40	(M-H)-	13-OxoODE	2.1139e-08	293.211	39.79	107124	108197	100813	99735.7	106288	99748	92510.3	91068.7	81534.7	95179.6	91914.4	101901	71400	71783.9	126857	75362.5	78251.6	89299	52927.6	54745.2	50249.7	42126.9	54653.4	48004.9	118968	175336	112895	118178	109242	108033	118015	112983	115161	115900	120747	122396	88731.2	47698.9	37799	42033.4	43445.5	38612.7	83100.8	79530
M403T438	(M+NH4-2H)-	2'-Deoxycytidine diphosphate (dCDP)	3.81628e-08	403.039	437.602	5821.4	5781.36	4899.43	4772.75	4900.6	5193.99	4395.19	4037.32	4024.48	3922	4408.17	5705.11	5562.22	5314.23	4306.05	4810.37	4742.36	5632.85	2674.44	2920.03	2632.6	2163.11	3193.1	3140.09	629.652	571.084	613.354	613.054	649.568	864.225	6701.55	6587.25	6039.82	5453.19	7182.07	6957.08	500.624	501.106	417.26	422.127	436.76	507.608	2883.39	2971.11
M662T435	(M-H)-	Nicotinamide adenine dinucleotide (NAD)	4.52477e-08	662.108	434.518	1821.21	1558.46	1227.82	1314.53	1405.37	1543.17	1110.58	1244.14	1081.06	1400.44	1128.94	864.165	758.74	783.778	774.659	771.291	711.907	817.224	872.98	1008.67	963.534	1025.59	926.134	870.625	3841.91	4033.35	4044.19	3602.79	3369.79	3384.92	5978.33	5469.43	6610.8	6974.03	4993.68	5815.94	5518.45	5123.54	3397.88	4486.27	3706.08	4493.78	2448.47	2446.19
M269T306	(M+CH3COO)-	Jasmonic acid	4.82252e-08	269.138	306.14	3961.38	5272.66	5016.59	4731.11	6400.69	4966.01	6927.3	8966.45	10170.1	9168.31	9176.21	7736.29	6486.94	6210.2	5817.83	7144.02	8255.86	5850.28	9320.61	11655.3	10027.6	10879.5	9925.68	9520.36	8231.01	3854.23	7486.34	4544.03	3479.17	2773.38	1631.35	2158.31	1478.72	4927.1	2033.22	1809.22	3376.84	2798.57	2299.48	3985.75	3391.92	3765.04	7494.83	7393.47
M307T48_2	(M-H)-	11(Z),14(Z)-Eicosadienoic Acid	5.6082e-08	307.262	47.8405	27002.8	28494.8	28801.8	24516.6	27396	26411.1	22158.7	18734.6	18051.4	22258.6	19362.3	18800.8	20012.8	18571.8	9966.9	19251	19907.4	21982.4	9168.07	10964.4	12769.2	8386.09	11235.9	9249.77	41778.3	34893	42068.3	43425.1	43973.1	41566.5	66093.9	57643.9	57593.9	59646.1	61068.1	55184	39993.6	66115	64071.8	66429.5	60876.5	66140.6	34738.5	34225.2
M313T99	(M-H)-	9,10-DiHOME	6.11632e-08	313.238	98.996	682175	667955	820725	1.18655e+06	886813	718367	595899	437151	460033	475040	521657	483882	486098	499671	324659	594698	505655	544422	350658	312684	343322	282087	297877	279742	626239	460683	616992	678120	639220	647577	1.47e+06	1.61535e+06	1.42198e+06	1.80929e+06	1.56226e+06	1.48171e+06	228304	782128	457612	466806	707436	437008	651825	640786
M295T61	(M-H)-	9R,10S-EpOME	7.05659e-08	295.228	61.459	3.48857e+06	3.39978e+06	3.45539e+06	3.46563e+06	4.26369e+06	3.68642e+06	3.20237e+06	3.00755e+06	3.10126e+06	3.1891e+06	3.45635e+06	3.50195e+06	2.7258e+06	3.02761e+06	2.14912e+06	2.97902e+06	3.08359e+06	3.15882e+06	2.01254e+06	2.31325e+06	2.1538e+06	1.846e+06	2.20298e+06	1.65023e+06	4.10094e+06	2.99663e+06	3.78281e+06	4.20519e+06	3.97746e+06	4.41567e+06	7.92666e+06	8.40958e+06	7.75052e+06	8.13232e+06	8.86028e+06	7.84753e+06	3.14236e+06	3.91388e+06	3.40873e+06	3.50747e+06	3.87641e+06	3.32706e+06	3.90896e+06	3.8363e+06
M175T417	(M-H)-	2-Isopropylmalic acid	8.42135e-08	175.06	417.425	4940.03	4713.19	4600.45	4122.88	5039.17	4898.05	6162.38	5682.26	5806.86	6416.4	5646.75	6008.69	6237.32	5822.25	6009.35	6123.38	6046.89	6531.43	4934.54	5375.18	5090.76	5286.14	4631.71	5050.79	4545.24	4439.31	4789.98	4588.16	4295.83	4395.42	6229.89	5637.06	5854.62	5849.07	5915.1	6205.99	10120.2	10130.6	9426.96	9491.98	8815.95	14507.9	5529.93	5478.45
M447T125_2	(M-H)-	1,3,5(10)-Estratrien-3,17.beta.-diol 17-glucosiduronate	8.49293e-08	447.199	125.438	29022.2	35566.9	33382.8	36341.6	36473.1	29013.9	67849.9	84571	77498.7	110861	81503.9	59172.1	72943.6	102321	44322	110352	58293.7	67535.8	143015	125938	119310	84080.9	137090	107430	24648.6	14541.7	11593.6	24613.7	24905.4	25409.3	23859.1	25199.8	21189.1	23882	23311.8	25385.8	6728.46	6290.46	7139.75	8087.61	8232.85	10755.9	67225.6	67957.7
M242T243	(M-H)-	Cytidine	8.60097e-08	242.077	242.631	41793.2	43222.6	40005.8	37820.5	41107.9	38342.4	32689.4	31278.4	29012.3	33316.7	30426.6	37861.3	33071.4	36063.9	34773.8	33569.8	34023	34654.4	27105.9	29878.1	27195.8	25329.3	27658.7	31024.4	36735.7	35584	35477.7	36747.3	35164.3	36187	61365.8	61870	60202.3	59452.6	59628.4	67364.3	35616.6	32631.1	19751.4	28831.2	25471.6	24625.4	37343.7	38248
M300T438	(M-H)-	N-Acetylglucosamine 1-phosphate	1.30921e-07	300.048	438.472	22065.9	23336.7	19688.1	19941.2	22376.3	21899.7	21751.2	21492.6	19765.4	21806.5	21384.1	24276.4	28219.2	28508.7	25645	27073.2	27628.1	29578.6	26305.1	27359.6	30749.6	27791.8	31785.4	34301.4	46681.8	38935.4	38049.9	42606.3	40537.2	41126.3	40621.3	39985.6	37870.7	42262	41363.4	46046	24528	20775.6	17050.2	21549.8	18547.6	19952.2	28652.2	29815.5
M253T405	(M+CH3COO)-	D-galacturonic acid	1.67872e-07	253.055	404.697	3888.41	4089.93	3783.02	3722.53	3945.11	4347.2	3394.42	3017.61	2660.24	3093.9	2814.03	3496.36	3291.77	3269.17	3239.18	2902.31	3455.74	3730.69	4381.69	4687.65	5141.89	4466.88	4579.99	5920.09	7579.68	7017.56	7263.13	7448.06	7057.05	7421.06	7505.62	7835.47	7032.27	7321.84	7927.6	8353.54	6295.87	5875.2	4904.11	5615.93	5204.47	5462.52	5006.65	4919.03
M147T161	(M-H)-	D-Arabinono-1,4-lactone	3.21682e-07	147.029	160.832	164810	116762	155414	147083	116970	130799	79864.3	74791.3	80429.8	81486.8	70835.5	97551.3	78377.8	66184.6	52559	66938.3	97204.4	72231.5	112972	111542	108192	100508	109273	128422	36381.7	35454.4	55691.1	33954.2	35508.8	34457.9	57807.9	41547.3	37332.3	59956.4	58505.7	41335.5	11177.5	15527.2	16215.5	15784.2	14379	17222.8	66378.4	66110.4
M211T245	(M+CH3COO)-	Xylitol	3.82278e-07	211.081	244.808	16247.2	16627.9	15282.9	13714.1	15743.3	16416.2	13703.1	14090.6	14263.7	14703.9	13604.5	16957.6	11902.8	12064.3	12644.4	11292.7	11573.6	11949.5	11967.3	11670.2	12290.5	11809.7	12104.1	13547.5	18411.4	16616.6	15664.1	16415.3	15554.5	14983.2	35188.9	36722.8	34523.8	33056	34518.8	38877.3	56325.4	45271	32424.7	46856.8	44885.8	39500.3	18628.8	18438.7
M179T266	(M-H)-	L-Sorbose	4.12468e-07	179.056	265.602	343664	372178	402647	272675	422303	370780	211387	143468	144579	209953	181264	203696	173575	213166	157921	210012	158417	209408	212548	157145	168755	134657	219572	165322	511493	467241	461036	538175	568759	575524	650447	627157	657591	840199	623901	653995	1.05146e+06	868990	641966	888783	830671	884011	431238	372384
M297T452	(M+CH3COO)-	3-Hydroxyflavone	4.22273e-07	297.072	452.255	1723.78	1890.08	1799.15	1951.3	1282.24	1605.34	1868.32	2316.14	1723.58	1752.43	1468.53	1653.3	1848.3	1635.71	2127.24	1739.4	1877.57	2493.56	2847.92	3480.37	3119.54	3078.57	3735.64	3028.27	1477.37	1130.73	984.168	2011.5	1451.93	1232.34	971.904	810.549	832.326	716.114	1200.37	851.526	937.531	449.464	754.757	879.232	782.955	846.768	1874.92	1907.5
M161T229	(M-H2O-H)-	D-Tagatose	4.62917e-07	161.045	228.61	16780.2	17026.4	17337.5	14297.8	16159.5	15432.3	10027.1	11244.9	9402.78	11218.6	11049	10559.9	13487.1	13605.4	12681.2	11030.3	10479.1	14009.3	12010.7	9896.4	8959.18	10209.3	11526.9	8764.87	17972.4	19947.9	17621.6	44789.8	17957.7	39167.1	35655.6	29149	31902.9	29958.6	34236.7	68761.9	13311.4	12088	8988.93	10645.5	10465.7	11168	12279.1	4339.1
M241T109	(M-H)-	Thymidine	5.5647e-07	241.081	109.477	48352.4	40107.6	43631.9	37830.3	49274.5	49537.5	36065	31304.9	36831	35428.6	35069.1	42649.7	40245.9	39677.6	30778.3	39797.3	36471.1	35205	25084.6	29249.7	25088.1	29742.9	20626.5	23736.3	128003	121979	57025.2	260309	173663	111672	62325.5	61678.4	61692.4	58614.3	70771.6	64593.4	180294	237291	219593	236486	235327	305909	60987.8	58752
M117T184_2	(M-H)-	3-Hydroxyisovaleric acid	5.65571e-07	117.055	183.764	6478.83	6968.78	6497.55	7696.46	8983.72	9085.78	14381.5	15530.1	18609.4	16815.3	11339.5	10690.8	7257.39	7769.5	7375.67	6859.93	6765.28	6895.91	9122.48	7328.57	6825.84	8273.64	8661.28	5784.36	4155.63	5497.5	4264.39	5945.11	4101.32	4858.27	34474.6	34998	33585	31527.3	33642	34478.4	854.999	581.133	2561.5	893.321	1112.89	798.463	7766.32	8673.96
M134T168	(M-H)-	Adenine	5.81902e-07	134.047	168.029	682320	677493	778263	569462	676450	646507	552071	547404	627676	674262	602373	618106	659374	648302	537416	640066	660729	670900	473961	504112	392003	453714	396202	443368	384138	347359	361744	375285	347537	338756	740411	790716	747335	738298	783858	822442	444436	460232	472184	452438	439880	428609	489402	489403
M271T268	(M-H)-	5,2'-O-dimethyluridine	5.854e-07	271.092	267.64	3915.71	3535.12	3112.45	3337.31	3791.12	3501.55	4265.22	4392.28	4545.28	4612.33	4242.82	4321	4038.58	4295.57	3699.8	3764.44	4335.3	4093.05	4480.8	4514.48	4955.56	4879.42	4480.72	4838.03	2478.49	10738.9	10611	2892.61	10160.5	11789.9	2945.64	5985.36	6506.31	2398.5	7126.05	6586.12	12172.5	9992.8	6322.22	10112.1	10562.3	10109	2593.95	3514.47
M88T254	(M-H)-	Sarcosine	6.62546e-07	88.04	253.562	13274.1	13244.3	12900.2	11532.7	14219.2	13765.6	14422.1	14542.6	15515.2	15749.2	14971.2	14568.3	15394.6	16055.8	14988.7	15583.8	14458.3	15721.9	12908.7	12819	12294.5	12047.5	12242.2	13222.5	7230.15	6626.92	7107.52	6641.53	6721.38	7426.17	10753.9	11445.6	11652.4	10838.7	11077.9	12074.6	5520.13	5704.51	6563.93	5942.32	5987.89	6194.42	12105.3	12059.6
M151T37	(M-H)-	2-Hydroxyphenylacetic acid	8.68092e-07	151.04	37.221	116586	107181	109469	107574	116448	118974	152610	182972	170036	181692	169652	171086	139290	137751	94827.1	132936	134163	146430	154609	173697	153954	151480	148911	145685	74144	103189	68956.9	74559.5	74218.5	65732.3	78911.8	88174.5	86499.2	71652.4	129563	217857	58305.3	40836.4	29545.7	78687.4	33102	39184.7	95023.1	95010.3
M161T157	(M-H2O-H)-	myo-Inositol	1.63833e-06	161.045	156.896	87225.3	91227.3	83685.9	77485	89520.8	89391.3	58790.4	50384.4	58035	57543.9	46200	71418.2	71070.3	62687	71383.9	58612	63768.2	66146.8	65755.7	49077.2	51094.3	48507.9	53086	61934.4	106209	72349.8	87225.9	93316.9	101164	84791.5	161116	158654	152033	167065	158311	180697	37851	20804.6	28652.1	35139	32761.5	33017.1	63782.8	62121.9
M365T180	(M+CH3COO)-	Pyrethrosin	1.67097e-06	365.158	180.388	62456.5	62098.3	65321.9	60331.7	66461	69207.3	82154.1	99382.1	96153.5	98051.3	89847.7	100352	82090.5	87090.7	69106.8	84399.3	81495.8	76914.8	125779	135021	128083	72470.3	130779	128411	96601.1	110576	143789	82712	76308.5	159322	30748.8	37399.4	45434.7	34835.1	52864.6	28633.7	13251.2	18528.7	31542.9	21188	33980.1	16964.8	73631.1	73692.5
M220T259	(M-H)-	N-Acetyl-D-glucosamine	1.98981e-06	220.082	258.946	23532.5	24517	23576.2	19454.4	24635.3	23168	16691.7	15115	15198.2	17231.2	14461.9	19355.5	19938.4	20249.7	18750.2	18728.1	18812.3	19359.7	17446.2	17835.3	19222	17075.3	19817.9	18918.1	9260.92	7605.12	8576.45	8341.62	7879.06	7994.84	10109.9	10019.9	11099.2	10015.9	10339.1	11542.8	21389.9	21004.1	16544.1	20962	19957.5	17383	16887.1	16341.2
M326T28	(M-H)-	Boldine	2.61137e-06	326.139	27.9405	127680	118492	131552	140487	137525	133320	110599	115686	128881	130180	131540	116115	124134	117461	129672	129534	125605	131748	191771	179205	189893	192594	130090	192321	69822.8	58582.7	41779.4	61372.3	65125.4	54255.1	49501.9	45842.6	51308.7	55182.1	48024.8	41077.3	117573	60213.2	65482.3	87701.8	70119.1	69199.9	88643.5	87989.4
M237T316	(M+CH3COO)-	D-Glucono-1,5-lactone	3.38142e-06	237.061	315.623	270231	266605	324350	184189	337310	256656	215716	208979	205990	235392	205709	253365	240536	221378	259971	220243	259192	224985	127759	137094	183579	110519	137345	167110	32399.6	28039	23131.8	25682.2	38758.6	25953.4	103841	113652	91615.5	93641.5	146913	125123	24827.3	22144	13891.1	21084.8	18226.1	17160.5	175683	175632
M326T178	(M+CH3COO)-	Adenosine	3.87504e-06	326.109	177.992	51858.3	53882.9	51469.9	46982.9	51420.4	54030.3	48602.5	47426.4	46743.2	57764.2	46459.4	55689.9	51688.5	51431.4	38901.1	49647	51699.9	52672.6	39198	39507.5	37414.8	35573.8	37716.1	36040.3	30454.1	20578.2	30006.9	34357.8	31016.2	30058.4	49119.6	47672.8	47141.1	54756.8	49951.6	49617.2	79120.2	78885.8	78651.1	80338.8	76459.7	71032	53492.1	56058.2
M503T498	(M-H)-	Melezitose	4.30223e-06	503.161	497.515	31310.7	36753.1	26468.5	31492.2	29054.9	35802.2	45439	39563.8	38378.5	49436.4	43080.3	40704	43968.3	44079.4	37097	36472.3	39713.5	40580.9	40523.7	51799.2	48755	50855.3	50158	57804.5	23169.1	24151.4	21762.4	28712.2	23642.4	21035.3	34767.5	31646.1	34654.3	31884.9	35921.5	30273.1	44867.3	36593.2	25780.5	35771.4	33364.1	31290.2	35680.2	36584.9
M224T369	(M+CH3COO)-	Formylanthranilic acid	6.35548e-06	224.056	369.134	24891.1	37707.9	33997.9	23828.9	38312.2	38190.1	56343.2	62339.7	44482.1	44957.7	61286.4	43412.4	30465.7	29012	27969.1	28405	28380	30150	32772.8	34651.1	37265.6	36416.9	35592.2	38961.4	17085.3	14274.6	16105.1	16441.4	15124.4	15186.5	8138.02	7401.04	7287.11	8062.21	8257.83	8340.4	12396.9	12131.7	9427.65	12341.4	11161.8	9627.22	26006.1	25972
M401T462	(M+CH3COO)-	Galactinol	6.46872e-06	401.128	461.995	2757.57	2469.94	2552.1	2239.29	3047.56	2713.25	3608.87	3161.91	3359.39	3713.19	3705.9	3345.62	2903.07	2714.85	2813.37	2462.22	2913.48	2875.39	3004.6	3187.6	3204.34	3488.74	3683.23	3529.91	2544.8	2563.61	2590.3	2788.09	2402.51	2517.53	4104.6	4154.45	4170.41	3898.05	4191.26	4304.56	5313.34	4923.74	4491.31	4749.5	4451.66	4419.34	3237.06	3309.81
M337T45	(M-H)-	Erucic acid	8.19766e-06	337.31	45.113	3759.12	4630.78	5231.81	2041.5	4639.32	3962.9	3867.36	4696.32	3503.4	4154.61	3848.98	3214.9	3589.92	2914.81	3465.21	3827.51	3808.68	2911.68	1928.83	1804.41	1751.75	952.362	2168.34	1611.98	1638.09	4276.08	3816.38	4529.84	5575.77	5142.47	9072.16	9794.6	9900.72	8289.73	11590	9337.83	31816.5	38588.8	28251	44400.6	33347.1	48068.3	7339.44	7409.86
M789T120	(M-H)-	2-Oleoyl-1-stearoyl-sn-glycero-3-phosphoserine	1.37426e-05	788.544	119.88	149492	148137	148029	139080	152966	145895	141209	140391	148015	154299	162019	140659	159899	149544	170162	147425	142487	148214	125472	128122	131666	123543	129024	128784	112569	115732	99733.2	101382	97351	105542	107106	112538	98736	115569	120194	123049	136136	109989	108557	108674	112724	117538	130522	129256
M604T467	(M-H)-	Guanosine diphosphate mannose	1.51092e-05	604.069	466.709	2083.39	2386.32	2240.1	1799.5	2078.38	2086.82	2363.3	2387.06	2518.37	2363.31	2785.62	2900.64	2843.7	2945.01	3092.65	2854.17	2856.41	3046.44	2382.96	2213.04	2393.99	1891.63	2002.2	2606.58	714.843	679.423	783.986	763.685	667.031	639.331	1273.29	1166.13	1099.76	1257.14	1092.28	1278.47	1316.39	1252.25	1094.64	1136.4	1244.06	1260.38	536.747	1026.04
M323T179_2	(M+CH3COO)-	12-Oxo-2,3-dinor-10,15-phytodienoic acid	1.51228e-05	323.185	179.139	99963.1	102198	97217.6	92636.7	103854	106022	104418	110877	111136	112601	103895	113472	123120	131726	100442	128382	121806	126843	125042	126908	124684	114976	130313	133272	28774.7	19378.2	26644.5	29804.1	28550	28924.8	20818.1	19823.1	30259.5	21071.9	20962	22007.9	19214.2	21417.2	17613	23745.9	24134.6	21929.3	74746	72159.6
M673T226	(M-H)-	1-Palmitoyl-2-oleoyl-sn-glycero-3-phosphate	2.44706e-05	673.479	226.01	13714.3	12542.2	13412	13467.5	11079.1	13430.3	8198.18	8087.5	8713.6	12693	8134.39	10159.2	8568.9	10951.6	10364.9	10348.9	7223.59	8865.5	7107.3	7082.51	7194.88	8136.76	6511.78	9394.6	10015.2	50890.2	7877.3	8070.36	5673.32	5348.77	4667.57	4655.96	4940.08	5587.39	7106.93	5718.59	1778.84	7679.79	1348.38	1522.8	2042.58	1647.82	8632.48	8616.67
M289T460	(M+CH3COO)-	D-Ribose 5-phosphate	2.74163e-05	289.031	459.658	5499.68	5774.48	3722.6	4111.66	4357.82	4742.04	2712.29	2975.92	2255.73	2526.22	4047.2	3226.65	2576.51	3220.18	1918.77	2766.89	2254.55	1992.06	3109.88	2895.51	3510.32	3753.24	3903.02	3971.52	7451.35	5816.32	5798.4	6465.59	6280.16	6383.57	12935.5	12324.9	12844.6	13923.5	13383	13958.8	3639.09	3129.5	2770.27	3503.22	3104.2	3403.99	6904.88	6908.66
M241T377	(M+CH3COO)-	Dulcitol	3.85127e-05	241.092	377.067	21964.9	26452.6	20475.2	18318.9	20822.6	20945.1	24807.4	24379.2	23863.1	27210.3	26754	28576.9	25480.1	25231.2	24587.9	23934.7	24251.1	23159.3	27516	27485.6	30858.7	27810.1	33866.1	37986.9	18533.2	16328.3	16262.7	16486	15711.3	16060.1	29732	28981.3	27561.5	2112.67	31010.7	33283.1	22433	19114.7	15077.4	22375	18595.5	17909.1	23742.9	24672.6
M653T166	(M-H)-	Coproporphyrin III	3.95168e-05	653.26	165.707	8492.08	8927.87	8220.15	6905.58	8243.92	8864.26	8957.89	9766.23	10211.9	9948.13	9701.8	10431.2	10975.3	10240.9	8436.25	10310.8	10700	11231.6	10422.8	10802.5	10514.3	11585.8	10803	12549.3	11680.8	7589.39	11076.8	9427.05	10438.1	10629.5	11556.4	9936.12	9274.03	10135.3	11294	11845.3	15450.4	13989.2	10934.5	14751.6	15214.5	17180	9472.07	9378
M111T169	(M-H)-	Uracil	4.42825e-05	111.02	169.469	9395.94	9766.15	8643.61	8015.56	9384.89	8548.5	6179.06	5663.72	7378.31	9072.07	8369.53	9375.96	8159.98	6891.27	4499.46	8460.67	8003.53	7291.64	4905.66	5105.78	5280.08	4085.76	5405.7	4656.06	5113.87	5778.27	5991.8	6942.14	5039.83	4507.87	8820.21	5999.72	9904.16	9418.65	9008.48	11226.1	14046.2	20791.3	18529.2	20185.8	20398.7	20281.6	8838.34	9191.55
M242T485	(M+CH3COO)-	Phosphorylcholine	8.38737e-05	242.079	485.065	5979.3	6521.55	6201.21	5230.23	7096.06	8690.1	8394.46	9040.89	8823.82	8743.67	7852.12	9681.61	9334.53	8468.46	10266.4	9677.93	8289.83	9642.12	6204.14	8037.37	5583.55	4923.34	6302.76	7430.95	3435.01	2951.91	2749.96	2994.74	2319.07	3334.98	2580.94	2810.71	2454.52	2669.84	3644.39	3672.4	2798.56	2882.63	2435.33	2815.36	2794.73	2409.63	6516.14	6428.37
M401T298	(M+CH3COO)-	D-(+)-Melibiose	9.51216e-05	401.129	297.606	4907.6	6518.72	4664.21	6416.73	5505.74	4562.44	3773.18	4613.4	2534.75	2743.54	2988.39	3831.97	2347.01	3212.65	3089.11	2907.77	2984.09	3361.95	3489.49	3968.71	4250.2	3507.94	5239.31	3010.76	4597.26	4417.44	4116.41	4617.95	4714.53	4178.4	10560.9	10404.6	8199.09	10336.5	10382.5	11636.8	20535.6	20029.6	14074	2894.81	18029.2	17391.5	4489.94	4450.42
M189T419	(M+CH3COO)-	3-Methyl-2-oxopentanoate	0.000136945	189.076	418.707	5474.69	5068.44	5621.09	4848.47	5957.23	5331.71	6615.34	7904.98	7094.59	7116.32	7080.4	7714.98	8220.47	5605.27	8686.54	7800.94	8350.66	8911.05	7094.75	5585.7	7407.58	7449.08	8000.06	8322.8	6258.15	5908.27	5936.15	5835.34	6050.34	5768.91	7228.79	6427.43	7344.94	764.912	7266.78	7499.56	8422.81	7443.11	6501.48	7165.26	7617.57	6751.17	6007.29	5780.49
M157T191_2	(M-H)-	Allantoin	0.000173428	157.036	190.547	240041	240827	233205	228184	240962	238883	223252	227490	225668	236832	229472	246928	258074	247830	219803	246709	246963	253693	255668	261143	259444	251053	267960	269577	151604	119466	140030	141995	142008	132608	139412	139383	137045	138896	134543	143863	204841	213954	173853	226081	200073	194151	199103	199092
M269T47	(M-H)-	Genistein	0.000196222	269.045	46.787	1.17077e+06	1.11885e+06	1.22652e+06	1.09499e+06	1.19626e+06	1.07624e+06	1.00301e+06	957139	970101	1.05279e+06	942294	887907	985944	1.00351e+06	700352	1.01689e+06	1.08245e+06	1.07562e+06	917164	880525	860768	784425	742142	675113	908410	735873	955726	1.16931e+06	945048	1.06133e+06	962924	866424	827354	953312	893435	843355	765566	1.03919e+06	696540	935961	902588	857937	991150	1.00222e+06
M103T392	(M-H)-	D(-)-beta-hydroxy butyric acid	0.000365412	103.039	391.511	1436.71	1518.77	1478.2	1667.07	1543.13	1766.43	1987.24	1869.71	1826.96	1458.51	2071.91	1866.38	1888.14	1943.72	1715.9	1892.31	2008.87	2367.98	1531.24	1669.3	1286.71	1519.92	1590.99	1369.49	1190.43	865.727	1298.28	1173.83	1164.45	1293.25	997.27	1156.37	1332.44	42488.8	1022.34	1118.94	66116.8	66235.1	55513.5	61539.2	60118.5	57819.7	1578.4	1577.54
M115T53	(M-H)-	Maleic acid	0.000416206	115.003	52.726	298845	280248	269899	299903	275489	281950	269423	282790	258350	290165	276959	309370	325512	286323	282900	270433	297645	299088	322371	329222	317889	306416	332569	346906	76962.9	94542	63403.8	87292.7	72203.4	69437.9	91001.1	112385	84567.8	86514.6	100897	103080	3742.31	3463.06	1435.21	3634.97	2112.08	2631.68	194940	193762
M243T350	(M-H)-	L-Fucose-1-phosphate	0.000418988	243.026	350.133	6511.7	6423.72	6103.53	5165.38	5975.15	5808.32	6227.17	6937.12	6736.18	6909.25	7263.73	7832.16	6488.96	6083.79	5713.66	5939.48	5878.18	5693.85	4824.41	5451.06	4789.25	5082.09	5913.2	6397.1	3155.44	2710.34	2513.07	2723.1	2671.44	4389.31	10877.8	10790.9	9796.39	10314.3	10957.3	11358.6	1960.83	1606.78	1994.05	917.224	2331.19	861.753	6556.82	6798.39
M271T64_2	(M-H)-	16-Hydroxypalmitic acid	0.000494384	271.227	64.401	79956.2	79001.2	121214	75508.8	88000.6	80367.7	79172	74603.1	73204.9	72374.3	71875.4	73706.8	66723.2	68454.7	42186.7	69865.4	71136.3	71985.5	60890.6	64623.6	55788.2	55094	55509.8	56017.1	96838.9	63584.9	95126.3	107947	105387	101802	145572	149588	142020	160861	231243	159975	55863.8	67033.8	62362.1	63699.2	68474.9	69708.6	78488.1	80651.3
M169T341	(M+Na-2H)-	L-Arabinono-1,4-lactone	0.000543196	169.086	340.827	2007.84	1881.85	1867.75	2648.94	2020.8	1673.85	2081.95	2260.87	2540.32	2691.15	2425.16	2221.38	1654.11	1504.31	2056.83	1314.17	1551.88	1730.84	1840.79	1490.45	2144.02	1669.37	1840.99	1741.17	2295.46	2409.67	2597.27	2855.09	2954.4	2557.67	2852.06	2054.35	2898.04	2045.77	2057.16	2038.4	1078.53	1272.71	1069.27	1131.27	906.163	1192.44	1725.25	1809.26
M171T388	(M-H)-	Glycerol 3-phosphate	0.000743707	171.006	388.4	49946.3	45869.4	47028.1	99944.7	45609	40259	39460.1	40116.8	37809.9	41140.8	38088.7	38552.9	41174.3	38567.8	39238.1	40393.2	38676.2	36544.2	29752.6	33935.9	33486.7	29016.2	30074.7	34327.3	36702.6	35128.7	33539.3	37539.9	39167.9	35389	58770	68046.2	97281.3	56052.8	53171.5	55018.3	41148.1	40784.2	34006.6	42105.7	37020.3	39492.3	42202.7	42628.1
M503T429	(M-H)-	Raffinose	0.000798229	503.16	429.406	13433.9	14568.1	12363.2	11307.2	13400.4	12312.2	14875.6	12799.9	12092.4	17742.6	13810.4	14182.7	14537.8	12749.6	10951.4	13912	15820.3	10319.5	8928.61	10864.1	11221.9	8810.09	10990.8	8829.52	39082.8	33297.7	36718.8	7918.39	35182.6	36029.1	34484.5	33427.2	39451.7	38666	34081.6	35065.1	1.73384e+06	1.98006e+06	1.2223e+06	1.89701e+06	1.69576e+06	1.58076e+06	172318	170510
M103T393	(M-H)-	Malonic acid	0.000813096	103.004	393.148	38847.6	37758.2	65164.7	39648	67614.2	63310.5	60054.2	36853.2	63398.9	65247.6	60017.2	67933.2	36339	82593.4	57990.1	35169.3	60333.6	65282.2	83484.9	93942.4	101521	93735.9	100506	113861	38536.1	34784.5	60287.4	59249.8	56582.9	50424.4	81267.2	83559.2	43091.1	75988.4	107709	111211	108888	117023	94212.7	102468	104677	91426.6	71350.6	71696.5
M421T403	(2M-H)-	Phosphocreatine	0.000815199	421.064	402.983	841.627	878.028	767.6	606.364	600.325	713.037	721.49	836.938	880.259	850.115	645.405	799.733	466.895	340.336	398.307	392.174	462.077	830.629	521.059	724.531	579.13	439.687	634.965	588.938	685.567	727.063	620.281	718.182	841.514	714.581	975.481	778.242	793.713	901.878	955.889	828.651	727.382	740.406	603.113	585.865	719.924	795.705	761.093	760.427
M282T265	(M-H)-	Guanosine	0.000830809	282.084	265.238	64702.5	67571	58062.9	52452.7	66066.9	63214.7	62462.5	62473.4	57757.9	56693	53909.3	63530.8	54988.3	58773.7	57299.4	62144.2	57855.1	57410.5	49267.1	47835.5	50117.4	47406.1	55053.5	56116.1	44810.5	48135.5	43498.6	40586.8	44151.6	43770.3	94464	91653.1	91351.3	87354	97203.6	96782.9	505196	441623	359932	451334	428528	415456	100214	100763
M155T367	(M+Na-2H)-	2'-Deoxy-D-ribose	0.00110386	155.034	367.478	5252.78	5722.08	9819.87	12121.2	12022.1	12775.4	12412.4	12800.9	12844.6	13626.4	13166.6	13729.3	13265.9	13251.3	12963.9	11638.4	13641.3	12488.7	5636.12	6561.66	6279.29	13408.1	6006.55	6662.87	7569.23	15804.9	6511.98	5950.78	6040.07	6652.24	6393.82	15248.4	3303.41	5812.75	6745.79	6159.85	1884.35	5753.68	2039.3	1899.77	2707.14	2175.97	13609	12946.9
M164T261	(M-H)-	L-Phenylalanine	0.00119605	164.071	260.823	13730.4	14492.1	11593.3	15403.1	20175.3	20233.1	26645.5	28078.5	26219.4	21962.6	29623.1	30704.1	13431.6	21664.8	12991.2	16347.8	23110.9	11762.8	18741	28467.6	21221.8	20400	16142.6	14500.4	67690.5	61538.8	59078.8	63915.5	56742	34592.1	109810	99179.6	137568	135996	98895.4	107003	527438	495341	722798	708003	481365	432620	81059.7	90834.7
M558T417	(M-H)-	ADP-ribose	0.0012051	558.063	417.005	419.082	392.06	379.237	333.461	312.36	365.961	294.96	333.848	271.165	337.428	260.302	323.493	298.583	343.009	282.494	212.854	249.304	247.96	281.12	358.869	420.304	371.032	413.15	420.025	1886.81	1707.61	1683.62	1496.71	1577.48	1933.31	1342.72	1058.9	1126.21	1098.81	1257.61	1055.68	972.533	833.879	745.424	884.381	783.15	914.04	721.136	791.663
M163T156	(M-H)-	L-Fucose	0.00125767	163.06	155.518	25975.7	25954.1	25331.2	24461.3	26825.4	25568.8	22552.5	23256.7	24552.2	23685	22797.2	26367.5	23264.5	23162.3	17596.2	21945.5	21265.3	24459.2	20810.4	22177.9	22059.8	23106.3	20509.6	21677.4	32196.3	27899.4	36404.8	33339.7	30137.6	29862.9	59603.8	52418.6	77301.6	52443.7	57336.2	60326.4	11396.8	15110.4	12713.4	14256.1	16322.7	4316.81	26413.2	26458.1
M307T61	(M+Na-2H)-	Hexadecanedioic acid	0.0013753	307.19	60.897	81926.6	88275.1	91765.7	80156.8	91826.6	92658.9	81105.7	81810.2	83045.5	94164.3	83765.6	81308.2	60702	68651	47791.9	63746.7	65719.9	71078.4	57722.8	65074.3	64512	110074	63636.7	64094.6	147019	51625.6	98200.6	110021	97326.1	102218	85829.5	89999.1	89861.5	87059.9	93608.6	86509.1	18546.7	26260.2	24813.1	24198.7	28102.1	28770.9	74783.1	78333.8
M239T350	(M+CH3COO)-	D-Mannose	0.00142264	239.076	349.987	6831.66	7213.25	6366.54	5914.27	7038.19	7233.03	6593.63	6350.67	6476.57	6796.62	6725.31	7512.07	7412.19	7443.14	7548.53	7242.33	7224.37	7677.4	6974.53	8839.98	7941.59	7190.32	8315.19	9332.37	10416.1	11821.3	8413.97	10485.2	8826.69	9295.67	13552.9	12912.3	9303.24	14563.8	15182.5	15060.2	22298.3	19974.3	13454.4	18520.2	18024.3	17707.1	8796.64	8797.92
M161T369	(M-H)-	3-Hydorxy-3-methylglutaric acid	0.00143021	161.045	368.984	143263	147011	141628	117145	143088	139828	171936	170425	174873	176153	161982	199914	208424	213291	207898	200909	201479	203457	153509	360318	344610	324669	169492	176015	73794.1	73429.3	69712.8	72828	61989.4	70017.8	118257	114017	105078	114266	125669	127995	85645.5	79677	71593.3	84966.1	76699.9	64129.7	146684	146681
M296T108	(M-H)-	S-Methyl-5'-thioadenosine	0.00145368	296.08	108.21	45853.4	46982.5	47211.9	37956.6	46075.1	49272	35252.8	28859.4	37937.9	39749.6	37400	45940.6	41964.2	39768.8	25403.7	40782.9	36063.7	42120.7	29774.5	31499.9	31283.8	32072.6	25276.9	35114.5	72680	51037.6	67436.9	75604	67887	66156.1	192791	184803	186237	185118	195254	196192	83328.2	112613	106191	108872	104723	104746	69470.3	73020.8
M149T439	(M-H)-	meso-Tartaric acid	0.00187403	149.009	438.688	6236.45	6834.43	7158.15	6150.59	7831.43	6234.3	7285.34	6917.63	7763.45	6716.05	6809.22	9394.16	10597.3	8937.49	9048.47	9212.73	9651.76	11011.7	7395.02	8717.06	7066.48	6511.45	7797.34	12134.3	2039.53	1993.79	1678.7	2244.99	1726.84	2070.95	1905.17	2261.75	1659.99	2107.69	3090.66	3052.68	1646.33	1953.34	1574.18	1530.61	1648.73	1240.76	4442.46	4443.27
M321T410	(M-H)-	Deoxythymidine 5'-phosphate (dTMP)	0.00197273	321.048	409.639	7477.34	7794.86	7328.5	6672.43	8263.45	7422	6953.07	6950.81	6874.91	6818.32	6683.43	8861.5	8053.74	7554.84	7681.16	7238.59	7460.7	8282.04	5912.96	6564.35	5696.98	5040.07	6811.84	7028.68	1101.43	849.95	1529.19	875.401	1717.98	1172.06	1261.82	1541.95	722.503	1690.27	1696.78	1721.67	706.118	1056.23	766.576	1099.52	1102.75	653.317	4791.26	5097.73
M209T183	(M+CH3COO)-	D-Ribose	0.00211823	209.065	183.055	8412.99	7941.26	7898.49	6373.74	8325.87	9233.71	7451.72	8013.16	7955.1	8270.05	7126.45	8552.63	5189.34	5489.48	9213.9	6205	5684.9	6468.59	3993.29	5378.64	3572.69	7285.51	7197.67	3139.17	2374.5	2682.56	3971.97	5264.49	3382.74	4340.88	7708.17	9066.85	9401.53	7657.03	8278.1	7016.33	1624.99	1744.96	1875.58	1920.08	1824.84	1943.44	4895.16	4892.27
M114T317	(M-H)-	L-Proline	0.0022678	114.055	317.078	19371.2	22060.3	19849.4	17111.6	19713.5	19899.8	19253.1	19784.1	22940.9	22355.1	19467.2	22686.8	21326.8	21125.1	19465.7	21307.7	20274.2	20914.7	22517.1	23944.4	24120.7	21199.9	24256	29310.8	25104.1	23751.6	21639	23683.9	21509.5	24795.6	48707.3	48767.7	46334.1	42219.2	47028.2	47311.8	86742.5	84793.3	74701.4	76932.6	82694.8	72768.7	35098.7	35579.4
M469T368	(M-H)-	11-Keto-.beta.-boswellic acid	0.00246792	469.337	367.841	930.654	1356.84	1503.59	1468.45	1747.43	1122.79	992.815	1237.15	1323.23	1079.88	915.271	1049.58	709.3	830.866	862.487	876.424	938.558	867.926	1487.12	1298.67	968.545	1436.11	988.667	904.559	1685.06	1111.55	1419.58	1328.81	739.009	626.441	1181.7	1409.22	1585.48	1170.33	2043.31	1743.37	1199.43	1108.05	1458.74	1070.83	872.492	1417.07	744.034	698.627
M262T279	(M+CH3COO)-	Acetylcarnitine	0.0026734	262.128	279.082	11149.4	10410	9281.88	7446.12	9853.94	10166.7	8459.88	8686.85	8009.12	8604.37	7840.08	8897.41	7767.8	8378.88	7297.62	7724.21	8121.1	8204.14	8993.41	8674.57	9331.16	8481.74	9315.21	9013.42	7817.85	7647.78	7080.24	8064.96	7526.92	7649.05	18607.6	19127	19040.8	14485.4	21467.8	20651.6	29396.5	29813.8	17431	17129.5	18161.2	16309.1	8717.72	8729.18
M948T491_2	(M-H)-	Lauroyl-CoA	0.00379883	948.259	490.929	941.215	1147.17	693.984	677.005	924.409	768.548	1351.44	936.236	1034.49	969.336	1170.16	1277.26	1065.81	1554.56	1248.57	1559.51	1160.11	1140.35	1650.88	1193.42	1858.47	1871.78	1298.93	840.759	221.322	197.516	184.468	286.626	353.163	265.003	355.363	360.68	362.289	368.136	306.013	384.84	1121.22	1255.3	898.194	1009.69	1076.89	1155.61	1041.72	1068.24
M261T458	M-	O-Phosphotyrosine	0.00392935	261.037	457.784	56870.8	62891.6	53155.5	48527.5	53157.2	54961.1	119987	59212.5	115194	63023.3	60032.7	139944	55277.4	53950.2	53296.3	48567	53648.6	55852.6	44361.7	43598.3	45756	87557.5	46719.6	50376.2	26893.3	23922.5	42928.7	24437.5	47368	24143.9	111962	208015	187262	106462	118914	209692	33392.5	54025.7	21975.8	55265.8	26573.3	26628.4	55869.5	56361.5
M190T217	(M-H)-	5-Hydroxyindoleacetate	0.00396105	190.05	216.72	5650.22	6503.73	5538.04	4997.01	6010.66	5444.29	4670.04	5373.06	4441.09	4815.18	5075.38	5525.88	5437.81	5187.58	5479.7	6630.88	6219.49	6759.2	6421.14	6984.98	6205.64	5716.11	6231.49	5567.46	5617.74	4394.46	5477.63	5798.57	4669.24	5588.35	7743.73	9219.41	6830.5	6733.62	6883.97	9274.08	3684.83	2812.52	1709.01	2817.02	2537.68	3254.12	5690.79	5920.82
M149T456	(M-H)-	Tartaric acid	0.0042953	149.009	455.901	8442.33	8400.87	7308.81	6906.29	9425.05	8055.79	9805.79	25055	10969.7	37594.8	26394.2	10000.6	14152.5	34685.5	22019.7	33141.8	13358.1	13640	35041.9	12235.3	32572.8	26024.5	32567.4	10472.5	7297.25	5965.84	3807.03	5705.67	4354.36	5457.43	4977.95	3014.63	2612.84	3393.47	5113.65	4397.71	2454.69	3273.91	2494.42	2778.93	2247.49	1995.32	13482.6	12442.9
M181T153	(M-H)-	L-Iditol	0.005468	181.071	152.808	128966	133269	134121	122203	141095	138304	114790	114724	114289	117988	111775	120977	127698	124713	99745.4	127642	124959	128464	120147	123283	127363	118320	123470	122126	42831.2	31999.2	43336.8	43216.7	44363.8	43156.7	106263	110727	106137	102488	108738	109350	54969.7	48609.4	25587	33661.2	29895.8	32039.2	99696.1	100532
M197T389	(M+CH3COO)-	Fosfomycin	0.00552824	197.021	388.851	6567.98	6007.17	6375.52	13005.2	6376.4	6067.43	5677.05	5610.52	5428.54	5910.49	5599.45	6079.07	5926.46	5900.28	5554.3	5546.02	6122.21	6275.16	4868.25	5220.41	4537.66	4730.52	4927.15	5154.3	6032.04	5967.89	5481.84	6101.47	5884.96	5786.19	7792.86	8968.03	12044.8	7388.3	7585.31	8026.06	6173.96	6954.12	5376.97	6051.58	6051.12	5700.04	6122.29	6064.13
M748T78_1	(M-H)-	1-Palmitoyl-2-oleoyl-phosphatidylglycerol	0.00847157	747.514	77.576	80053	77286.9	80448.7	56432	73837	81549.5	42638.9	67848.8	49887.8	51765.6	63072.9	73924.8	58831.3	77964.1	62739.1	71810.2	76004.8	77433.8	58714	83984	89186.8	80911.6	87341.4	102761	61279	48592.2	51875.4	64728.3	43916.4	58621.3	44033.5	39938.1	43956.5	55208.5	59913.4	81747.6	151014	83144	72278.9	85776	288138	80118.5	57521.4	66308.2
M565T439	(M-H)-	Uridine diphosphate glucose(UDP-D-Glucose)	0.00909519	565.047	439.451	1333.96	1621.93	798.652	1272.61	733.698	1231.65	659.19	1210.03	824.198	1535.21	1107.07	644.166	552.199	768.712	548.043	594.732	549.143	562.872	706.626	714.824	1524.22	1577.46	917.803	818.286	42909.4	37458.7	36055.9	39291.8	37338.9	37997.8	53906.6	50137.1	49600.2	55451.1	52845.6	57661.7	67367	60521.7	44133.5	53225.9	52168.1	53048.9	18000.3	18292.1
M205T453	(M-H)-	Homocitrate	0.0099667	205.035	452.522	58890.4	53747.4	52329.3	56910.9	56191.2	53543.9	55121.3	65920.3	48054.7	67855.6	45045.7	51528.9	51424.3	45443.1	41844.9	40068.2	49145.1	44967.2	49678.1	60202.3	63663.5	54717.6	58844.4	50016.2	122892	107557	121237	122441	117240	103486	101503	99669.5	101565	115943	86769	97262	289925	274572	221412	283338	252840	273031	78323.6	75187.4
M253T291_2	(M+K-2H)-	3-Hydroxydodecanoic acid	0.0102207	253.118	291.19	16237.2	18458.3	6478.72	16342.3	15980.8	17966.7	9267.47	12843.1	13705.6	18328.7	7583.95	10643.5	6864.16	6108.21	7376.58	6238.61	12931.6	6018.17	7176.37	12654.5	9331.76	7428.56	13585.2	9492.82	12723.2	11050.2	2849.68	11682.2	5476.37	5240.86	16471.5	17020.6	17071.8	16773.2	20010	17751	3875.55	3576.26	1839.94	3001.07	1523.8	674.232	6547.11	6657.32
M238T304	(M+CH3COO)-	Glucosamine	0.0106983	238.091	303.846	16164.4	15343	12977.7	9714.23	14800.4	14527.9	12636.9	12279.5	12339	12763.6	11565.7	13712.5	15342.4	14255.2	14005.1	14884.4	14129.9	14745.2	11288.6	11714	10691.9	9717.35	12856.2	13278.5	7883.19	7335	8130.29	7641.7	7110.09	6700.38	10814.5	9854.11	9551.37	6928.56	9941.55	9507.62	7014.22	7279.22	6426.51	5184.56	5087.59	4772.55	11854.4	11854.8
M167T175	(M-H)-	Vanillic acid	0.0107157	167.034	175.446	70984	78660.8	69501.9	61210.6	81027.5	73374.6	61507.6	59435.4	61096.3	62499.8	51022.3	65530.1	72314.3	67615	54622	68994.8	72840.9	69180.1	68458.5	68529	67635.1	64597.6	69275	68316.3	252716	201086	245904	259200	229125	244489	224000	212777	214612	217829	219692	237113	205979	199483	173773	223102	221626	218004	147056	148502
M171T294	(M-H)-	3-Dehydroshikimic acid	0.0115272	171.029	293.523	3753.77	3869.89	3391.17	3543.98	4461.83	3009.67	2777.34	2805.16	3337.36	3187.27	2776.37	3338.22	2984.76	3336.79	3596.73	3131.16	3379.09	3103.93	2517.63	2485.35	2860.74	3418.98	2662.28	3479.19	16143.4	14825.9	15149.7	16068.1	16860.6	14658.5	14487.9	12345	13545.1	14278.3	12599.7	14037.5	8516.97	7858.55	7480.63	8409.15	8254.99	7488.06	6254.75	6160.58
M149T397	(M-H)-	L-Arabinose	0.0116153	149.045	397.413	2897.12	3271.56	3235.38	3378.75	3434.92	2637.39	3823.02	3472.09	2576.66	3116.09	3091.52	3745.15	3299.58	3982.17	3655.03	3747.69	3935.5	3924.6	3662.29	4202.53	4053.5	3409	4500.21	3371.69	4499.23	4216.29	4161.64	4192.18	4113.34	4390.35	4448.5	4244.55	3612.95	4338.44	4770.01	4481.93	5841.9	5634.77	4836.26	5744.68	5270.57	5284.25	4007.61	3984.74
M89T265	(M-H)-	Dihydroxyacetone	0.0121971	89.0243	264.652	146701	246941	131746	102014	143034	138953	96611.3	288924	89631.7	98439.3	84060.8	99401.7	80316.4	88352	81132.8	84430.7	89193.5	162133	82605.7	82244.1	78712.5	68757.1	75070.1	75464.8	158836	139537	134400	136121	141736	131806	194171	204637	182803	191417	217172	212907	191243	169510	124190	181282	165019	199657	196414	196386
M185T304	(M+CH3COO)-	Thymine	0.0129559	185.056	304.178	38715	35322.6	33381	27723.9	34394.9	36147.9	36086.1	35254.5	33492.7	38052.6	39066.3	41871.8	48675.1	38350.8	33484	47753.2	34779.7	35718.4	31134	30211.6	24994.8	28064.2	29185.8	39427.7	10871.8	9060.56	10013.2	9707.5	7469.71	8002.86	13996.7	24341.1	1356.79	12146.1	12771.2	14123.9	13993.1	12865	10693	12379.8	12993.5	10836.1	30156.9	30102.6
M214T395	(M-H)-	sn-Glycerol 3-phosphoethanolamine	0.0151575	214.049	394.878	221954	214475	200157	178340	205772	213292	194165	178104	172685	181075	186064	213471	218480	210913	209968	204559	217421	223614	196844	199202	196465	178258	205711	219080	217690	197925	183721	201987	193649	192896	291691	308940	287449	299435	304395	317589	338815	323737	236942	323734	289636	308528	228936	227589
M137T44	(M-H)-	Salicylic acid	0.0157778	137.024	43.8585	102376	100023	101704	95171.9	99670.5	111279	114731	120686	118294	118720	112631	112921	130674	122488	83800.9	122955	136472	142825	105467	110113	106682	101429	100384	94733.5	56634.2	41739.6	63224.8	81370.3	55774.6	56818.7	132156	154859	134853	128435	125750	133108	13543.8	24645.9	16153.7	14402.3	14074.7	12787.9	82188.3	83035.5
M130T254	(M-H)-	N-Acetyl-L-alanine	0.0159087	130.05	253.558	27497.9	28228.7	27400.6	19329.8	27319.3	26532.4	27204.1	28434.6	29036.3	29249.5	27504.3	33007.6	30381.8	30208.5	28306.7	28426.5	29535.3	28495.1	24519.8	25860.4	25919.1	24098.3	26484.6	26752.6	15069.6	16420.8	14205.8	14472.4	16546.1	13555	27526.2	27143.5	25964.7	22193.2	22194.2	27366.1	11073.7	10322.1	12515.6	10982.2	9695.92	9888.76	23420.1	23164.8
M211T278	(M+CH3COO)-	N1-Methyl-2-pyridone-5-carboxamide	0.0161214	211.072	278.459	47062.3	52042.3	45976.7	34956.9	46678.2	46359.8	50062	51671.3	49430.9	52392.2	50396.3	56929.3	54195.5	55333	50751.6	54194.8	50543.3	52298.1	45962.2	48784.2	48930.7	45364.1	52526	53913.3	13795.5	12224.9	12197.6	12780.1	11977.7	13338.1	24225.3	23425.5	23254.4	21975.6	25042.1	25963.1	18254.2	16667.3	11697.5	16756.4	15184.1	14691.9	37655.7	38266.3
M154T416	(M-H)-	L-Histidine	0.0163778	154.062	415.771	7745.88	4488.26	4206.68	11881.8	4003.22	8543.04	4000.95	4871.19	2100.1	5940.03	4203.8	4500.1	3749.4	3603.84	3984.04	3234.38	2491.59	3736.08	4397.98	4730.35	5468.79	5097.69	4551.96	5678.36	7881.18	6855.83	9776.46	4938.31	23669.3	6691.46	10548.9	11005.7	11322.2	13156.2	6078.42	12314.6	17125.8	23954.8	19525.2	23650.5	20842.4	20650.6	7803.71	7719.43
M243T275	(M-H)-	Pseudouridine	0.0167829	243.061	274.954	9005.94	9217.04	9086.18	8453.14	9081.9	8936.13	8040.21	8436.67	7588.65	7831.36	7546.13	8882.5	8179.81	8683.86	7564.1	8174.7	8882.63	8357.45	8235.4	8552.84	9094.24	7850.93	8634.97	9325.49	11776.3	11493.8	11563.4	11411.6	11207.3	11537.9	14442.8	13856.7	13690.1	13644.8	13730	14023.9	15061.6	14214.6	12391.3	13158.4	14453.5	14329	10626.1	10643.3
M346T428	(M-H)-	Adenosine monophosphate (AMP)	0.0190221	346.054	427.726	117799	123182	111142	105707	111150	120110	102644	94279.4	97242.7	96219.9	102445	118815	104788	97036.2	99213.3	91928.6	100921	109244	98630.5	107898	99687.1	96574.6	112090	119022	57504.9	49460.6	44398.3	50695.4	52938.4	51900.1	136898	139283	121224	117047	141410	146857	27742.1	29243.1	22887.7	29485.1	26803.8	24363.8	87265.7	88433
M173T435	(M-H)-	cis-Aconitate	0.0212957	173.009	435.007	7139.23	8734.07	8267.17	7526.53	7065.03	8507.97	6654.69	7398.72	5468.2	7779.61	7843.28	5726.72	7224.61	5633.69	6721.96	5074.13	5696.89	5602.92	4972	8064.77	5861.47	5645.2	7270.62	6876.86	37658	30672.3	32603	34194.2	36779.8	33114.2	53615.4	54117.2	48955.7	50865.5	52334.3	54953.9	57793.7	58909.6	50347.5	58659.8	53026.6	50093.9	27999	26346.1
M175T163	(M-H2O-H)-	D-Glucuronate	0.0234738	175.024	163.188	13849.6	14039.7	14504	13293.1	13644.5	13651.5	11416.2	13564.2	15626.8	10794.5	10078.7	13103.7	11707.2	9929.73	8860.58	11750	12994.7	13217.7	12355.9	13217.1	12794.8	14764	15535.9	15165.4	20505.1	14688.5	23977.9	24721.5	17220	19312	27125.4	23229.8	51112.7	36110.3	23561	27818.5	3841.23	3901.73	3071.72	3643.71	3598.65	3490.56	10948.7	11088.5
M135T354	(M-H)-	L-Threonate	0.0282202	135.03	353.741	64689.3	63353.2	67677	32661.6	64716.4	68668.6	73788.5	87037.8	84899.1	49533.9	85278.2	87067.6	71536.3	74880.8	73334.6	90468.5	83994.5	86961.9	86417.6	68916.6	81769.1	88274.7	87131.2	76583.1	41029.2	35987.9	33184	40886.3	32661.1	35501.8	25653.1	27754.4	34306.6	26447.3	28218	26270.9	31029.6	47940.3	30365.5	36839.8	34442.5	29560.9	62691.4	61713.3
M401T489	(M-H)-	Deoxythymidine 5'-diphosphate (dTDP)	0.0305677	401.013	489.267	3900.87	4213.54	4406.36	3663.62	4459.28	4173.32	4165.74	3617.49	3802	3872.69	3816.3	4422.24	4872.86	4417.2	4440.76	4051.32	4547.99	4755.98	3803.38	4155.49	3594.58	3214.5	4183.61	4485.42	1600.05	1115.85	764.875	1045.3	735.484	840.862	1261.44	1546.45	602.156	1243.93	1176.85	1622.78	464.699	524.186	614.265	660.501	665.998	457.787	2843.69	2858.31
M426T485	(M-H)-	Adenosine 3',5'-diphosphate (PAP)	0.032063	426.02	485.274	2118.56	2370.3	4152.65	4239.78	3636.33	2095.58	1393.65	1418.22	1725.84	1479.68	2315.31	1864.91	3520.69	2353.06	1989.2	1670.58	1430.57	1780.7	4567.22	1749.96	1719.13	2251.47	2516.11	4679.57	3079.61	1625.98	2130.37	2217.33	1978.44	3318.68	4351.07	4795.35	2447.58	3405.88	3519.53	2728.52	1216.1	1478.04	1300.55	993.486	1188.02	1492.71	2364.22	2330.57
M143T201	(2M-H)-	Pyruvaldehyde	0.033551	143.035	200.965	28467.6	31005.9	30144.6	24848.4	28845.8	26802.1	30513.9	30369.2	28948.3	31429.2	30759	32835.5	28269.5	29812.7	28653.5	27044.4	27502.1	28137.4	28562.4	32157	29295.4	28000.5	29731.2	31338.3	23733	21824.3	23737.6	23657.4	23121.4	23940.5	34724.8	33239.6	32668.8	31751.9	34042.8	34370.8	18204.8	16774.1	13922.6	16955.4	14920.4	15918.5	28494.2	29146.4
M128T357	M-	Ammelide	0.0353356	128.035	356.927	33330.7	35628.8	32800	24247.4	33890.1	35664.2	52873.6	44558.3	26433	28338.3	36431.3	33201.2	28366.1	28775.2	26879.7	26439.6	28247	27963.9	26845.9	28001	28610.9	26679.7	29412.3	31962.8	22693.9	44280.6	20732	21941.7	20415	21604.6	44966.7	45239.8	36369.6	43997.2	47799.5	46554.8	38632.8	36695.1	30726.3	37275.8	47459.3	34477.1	37580.8	36372.9
M344T363	(M-H)-	3',5'-Cyclic guanosine monophosphate	0.0397619	344.033	362.622	555.106	557.168	523.538	763.268	561	636.224	541.29	545.184	563.097	519.211	533.663	491.866	578.581	601.554	536.592	445.55	518.346	504.507	630.723	583.286	578.192	596.987	742.818	571.17	1671.16	1649.11	1422.69	1738.48	1571.65	1499.26	1938.45	4759.74	2079.59	2203.34	2398.52	2105.6	2679.67	2311.15	1803.27	1988.74	1974.88	4905.02	996.599	928.637
M129T389	(M-H)-	Citraconic acid	0.0406466	129.019	388.937	10391	14500.1	9898.92	9001.85	10728.1	14819	21701.9	10574.5	21413.4	15329.5	11112.9	11152.6	16215.4	12662.4	21890.1	12165.3	22433.8	12614.6	13832	9832.27	11864.1	9320.75	10132.7	9761.96	16279.1	14308.8	15111.7	15273.8	13378.2	19207.4	10239.2	12465.5	10213.9	10484.8	13492.6	13358.7	18953.9	15939.6	14463.9	17227.2	15466.6	20565.3	16827.7	14455.5
M195T434	(M-H)-	Galactonic acid	0.0410416	195.05	434.09	6216.65	6925.2	5364.99	5460.4	7415.18	6796.99	7536.48	7034.89	6538.44	7995.84	7264.81	8958.35	7716.19	6473.32	7533.97	12320	7573.11	7677.47	7020.1	8488.16	7775.17	7634.13	8445.52	7369.4	6040.16	5621.58	6270.07	6512.67	5097.26	5422.8	7636.85	3648.21	5083.41	8473.72	15433.2	17555	13492.9	7830.98	9697.57	20662.8	11372.5	10065.8	7148.26	7145.37
M89T306	(M-H)-	DL-lactate	0.0423674	89.0242	305.514	133967	94145.5	133805	123867	141465	92580.9	81008.4	80225.2	76391.4	123709	75982.4	120092	73451.6	100972	69818.2	68542.4	106991	69826.9	71137	112789	106439	65381	104348	117272	218905	223604	209137	224146	200566	241732	259659	242474	282834	261949	243259	291787	461544	497967	440399	457342	532704	427002	186234	197669
[truncated: 10 more columns]

## Sheet: POS MR3,MR2,MR1.5,MR1
ID	adduct	Name	ANOVA p value	m/z	rt(s)	MR1-S-1	MR1-S-2	MR1-S-3	MR1-S-4	MR1-S-5	MR1-S-6	MR1_5-S-1	MR1_5-S-2	MR1_5-S-3	MR1_5-S-4	MR1_5-S-5	MR1_5-S-6	MR2-S-1	MR2-S-2	MR2-S-3	MR2-S-4	MR2-S-5	MR2-S-6	MR3-S-1	MR3-S-2	MR3-S-3	MR3-S-4	MR3-S-5	MR3-S-6	MR1-F-1	MR1-F-2	MR1-F-3	MR1-F-4	MR1-F-5	MR1-F-6	MR0_4-F-1	MR0_4-F-2	MR0_4-F-3	MR0_4-F-4	MR0_4-F-5	MR0_4-F-6	MH0_4-F-1	MH0_4-F-2	MH0_4-F-3	MH0_4-F-4	MH0_4-F-5	MH0_4-F-6	QC-1	QC-2
M234T348	(M+NH4)+	Pro-Thr	5.12564e-16	234.144	347.95	86851.4	89011.5	87914.8	104621	95320.6	83341.9	62788.1	63674.7	66865.9	63408.1	64288.2	65350.1	53280.7	53183.1	54779.3	53567.1	51926.3	50313.4	29015.8	30793.4	36518.7	29169.4	27253.8	26502.2	14259.8	13058.8	16228.9	15260.7	14628.9	14413.7	19834.7	18189	23482.3	18278.2	17167.5	23103.7	15614.1	13357.6	16332.5	17676.9	16460.4	12659.6	38148.8	38829.4
M205T245	(M+H)+	Val-Ser	1.1757e-14	205.118	244.974	6269.97	7080.11	5998.74	6881.23	6135.34	7179.36	19249.1	18955.2	19530.7	17914.8	16294.8	16756.5	21485	15090.4	18739.7	19291	18275.1	19865.4	23186.8	26832.1	29241.1	23142.8	32599.2	32457.4	7574.2	7517.74	9581.92	2777.42	8507.5	7486.69	5388.38	3810.24	5795.7	3204.61	3606.21	3846.08	21132.6	21592.2	21768.9	21563	20986.2	22330.7	6642.05	5905.52
M464T489	(M+H)+	Adenylsuccinic acid	7.70152e-13	464.079	488.764	8226.66	8068.83	6950.42	6357.48	5504.16	7009.75	2015.54	2570.13	1906.49	1953.42	2190.08	1897.95	1427.75	1655.47	1559.67	1238.09	1575.37	1518.67	1782.12	1545.2	2637.07	2448.3	2058.6	2562.04	12553.1	12473.5	12708	12344.5	14557.1	12592.1	10411.1	13162.5	10514.2	9418.15	10239.3	10113.3	2922.92	2829.37	3338.4	2658.23	2496.31	3388.78	3578.68	3535.49
M258T425_2	M+	Glycerophosphocholine	1.66744e-11	258.11	424.596	5.92075e+06	5.16705e+06	5.52517e+06	4.58901e+06	5.31751e+06	4.92487e+06	4.43962e+06	4.2871e+06	3.70524e+06	3.82916e+06	3.94562e+06	4.09318e+06	4.14662e+06	4.2127e+06	3.92032e+06	4.25935e+06	4.02307e+06	4.22929e+06	2.93767e+06	2.96599e+06	3.17834e+06	2.99353e+06	3.03396e+06	3.0083e+06	5.08301e+06	4.69081e+06	5.15306e+06	5.26854e+06	4.97571e+06	5.23208e+06	8.61577e+06	8.59575e+06	9.49232e+06	7.61006e+06	7.66009e+06	7.31685e+06	5.41256e+06	6.30503e+06	4.83451e+06	5.6191e+06	5.38964e+06	5.52427e+06	4.42543e+06	4.44874e+06
M220T272	(M+H)+	Pantothenate	3.11362e-11	220.117	272.312	9686.77	10140.2	9899.71	13688.2	10856.2	11435.5	11697.8	13641	13391.2	14004.4	11115.3	15761.6	15014	11911.6	11017	12630.8	12796.4	13685	26884.7	33844.1	41996.7	38974.3	48451.3	54496.1	61245	53481.6	57605.2	62343.9	62291.1	57767.3	78336.9	88510.7	79500.5	69721.4	70521.8	80721.2	128838	158782	200555	120571	126333	131210	34146.9	31595.7
M341T499	(2M+H)+	Glyceraldehyde 3-phosphate	4.37431e-11	341.002	499.437	23030.9	23931.4	22749.9	21769	23894.6	22089.1	24663.9	23139.9	22833.6	21071.6	21559.8	24604.6	34633.1	28205.8	28324.8	29030.6	32066.4	30971.5	16957.9	17679.6	14000.8	14830.6	16526.4	17428	5858.54	4861.72	4320.63	4712.45	4679.37	5076.18	17439.5	20659.8	17379.9	15849	19587.3	20727.8	3542.72	5108.81	3692.26	3496.95	3713.64	3424.66	11184.2	11332.8
M146T342	(M+H)+	4-acetamidobutanoate	1.0854e-10	146.08	342.499	21918	21958.9	22108.9	20823	23180.4	19420.6	23746.9	24489.6	22189.1	21233.4	22062.6	23188.3	23669.7	20883	24322.3	22731.3	25716.9	22011.1	30443.9	37081.7	37476.4	34909.8	37601.9	35425.9	52535.8	54704.8	53580	62189.4	55045	53297.5	17661.8	17373.1	22690	37446.6	14773.1	16434.7	34446.1	30757.8	33841.9	30717	29859.8	32228.8	23529.3	23529.9
M306T321	(M+H-H2O)+	Cytidine 5'-monophosphate	1.78433e-10	306.048	321.221	6739.05	5881.47	6162.46	6080.58	6293.27	5727.7	4807.07	4029.54	3571.72	3912.45	4145.74	4283.6	3595.21	2663.06	3261.48	3545.87	3784.56	3403.9	6326.1	7239.43	7369.76	5964.72	7995.42	8367.61	34213.4	33471	32310.2	31312.1	35613.2	30442.9	39216.8	51991.7	40576.8	40668.8	37792.3	41586.8	6891.53	6632.62	7985.36	7928.26	6050.68	7068.46	8449.93	8507.5
M268T174	(M+H)+	Adenosine	2.58973e-10	268.104	174.385	1.32447e+07	1.24049e+07	1.27684e+07	1.31519e+07	1.20354e+07	1.17699e+07	1.0017e+07	9.79321e+06	9.4921e+06	9.35904e+06	8.69061e+06	1.03963e+07	9.81295e+06	8.26283e+06	7.03029e+06	8.53547e+06	9.84097e+06	9.79287e+06	5.58755e+06	6.20055e+06	5.66917e+06	5.31589e+06	6.84304e+06	6.7607e+06	5.44286e+06	3.99809e+06	5.5013e+06	5.03134e+06	5.47812e+06	4.81948e+06	1.0446e+07	1.23735e+07	1.07339e+07	1.10787e+07	9.4998e+06	1.05067e+07	2.12754e+07	2.48634e+07	2.14542e+07	2.40225e+07	2.18378e+07	2.356e+07	8.12451e+06	8.12491e+06
M337T241_2	(M+H-H2O)+	MG(18:2(9Z,12Z)/0:0/0:0)[rac]	2.76873e-10	337.272	241.203	47118.3	43652.2	42896.6	48034	41913.9	41701.4	32864	33453.6	16808.9	35211.8	30176.9	32289.8	26977.2	24690.4	27456.4	22171.7	26284.6	25297.1	13643.4	15066.3	13758.3	13954.7	13224.7	14248.4	117030	122569	118562	120633	132039	110854	213667	234775	224129	232884	193922	229227	116170	121456	119647	116873	105775	112612	48953.6	50253
M186T108	(M+H-2H2O)+	N-Acetylmannosamine	3.38323e-10	186.075	108.081	204134	194861	216003	192089	199568	185962	133159	128339	114083	120779	101805	133449	121132	117298	101894	108682	124499	122379	100979	106519	106195	94333.1	118134	125253	44133.1	35784.7	47430.4	42961.7	41988.2	36762.3	89273.4	105309	91355.9	80721	90135	86064.3	64490.2	38630.6	40863.2	39616	36408	40782.6	84964.4	84106.6
M786T392	(M+H)+	Flavin adenine dinucleotide (FAD)	4.67554e-10	786.161	392.289	1741.84	1603.8	1567.18	1510.11	1784.2	1978.41	1212.13	973.454	1575.04	1209.98	1608.04	1584.74	1394.33	960.099	1371.17	994.866	1213.43	1396.47	3199.21	3387.99	4355.96	4278.29	5572.13	5645.86	4125.14	2062.5	4258.8	3610.24	3823.94	3623.51	3753.05	2627.64	5709.98	4052.28	4703.39	3273.83	2375.4	1923.73	1722.77	2060.62	2622.99	2800.5	1877.97	1676.23
M278T472	(M+NH4)+	D-Glucose 6-phosphate	6.48288e-10	278.063	471.502	25061.7	23859	23011.3	21383.3	24797.9	20727.8	24038.7	24995.1	21527.4	21382.1	21096.3	24224.7	35481	27378.1	27768.7	28254.8	35431.3	33871.1	14979.8	16398.2	16167.3	12584.9	15310.6	15978.8	7389.2	6702.68	6777.65	7151.04	7734.62	7048.25	6863.75	17053.5	8153.37	8899.14	8210.14	14712.6	8177.73	9596.87	9746.6	7511.66	7726.9	8048.01	11282.1	11094.7
M152T372_2	(M+H)+	p-Acetamidophenol (Acetaminophen, Tylenol)	7.43468e-10	152.07	371.534	921202	1.01751e+06	926456	926515	957772	945397	1.14341e+06	1.20988e+06	1.25547e+06	1.16698e+06	1.16484e+06	1.29834e+06	1.2684e+06	1.10179e+06	1.06893e+06	1.14666e+06	1.20068e+06	1.18171e+06	1.3155e+06	1.49679e+06	1.38926e+06	1.39666e+06	1.57093e+06	1.59623e+06	768757	687678	802030	784268	844639	778866	315562	331784	332878	291181	301114	294634	579116	531334	488074	543366	553017	543095	706761	720544
M136T105	(M+H)+	Adenine	8.60243e-10	136.061	105.261	353277	419126	399926	323618	385111	370431	212517	204463	172004	197452	160335	247455	210857	209490	173519	217632	251888	254236	144517	171352	139413	131586	169381	155999	534498	408285	593783	575759	613497	582501	1.97516e+06	2.15172e+06	2.01633e+06	1.88719e+06	1.8536e+06	1.9968e+06	663471	1.03947e+06	1.13216e+06	932642	1.02246e+06	994497	376844	376814
M281T221	(M+H)+	Val-Tyr	8.64675e-10	281.152	220.543	102144	94521.6	96770.4	95672.1	107310	93907.7	137704	148371	142458	135936	140015	142933	113254	93476.1	100723	82372.8	89299.7	102897	157077	172608	166911	139759	195470	200394	106508	100690	108603	105345	113684	98834.5	140614	169325	153709	130209	135557	150883	244213	295038	279995	248949	286190	225124	88608.8	90853.6
M522T191_2	(M+H)+	1-Oleoyl-sn-glycero-3-phosphocholine	1.08944e-09	522.354	191.029	7.6796e+06	6.48513e+06	7.35793e+06	6.62462e+06	6.76906e+06	6.73822e+06	6.52366e+06	6.44163e+06	4.70582e+06	5.43446e+06	5.75777e+06	4.66149e+06	4.56071e+06	4.32952e+06	5.0092e+06	4.66573e+06	5.07013e+06	4.98367e+06	3.38905e+06	4.13422e+06	3.30731e+06	3.15917e+06	3.09343e+06	3.00703e+06	1.05734e+07	1.06489e+07	1.06687e+07	1.08287e+07	1.13683e+07	1.03707e+07	2.24061e+07	2.35699e+07	2.20902e+07	2.17263e+07	2.16509e+07	2.25456e+07	3.52648e+06	3.5581e+06	3.19551e+06	3.71258e+06	3.81137e+06	3.31479e+06	6.42385e+06	6.42369e+06
M203T257	(M+H)+	Ala-Leu	2.69572e-09	203.138	256.86	25311.1	23471.9	22559.2	22405.3	23852.1	22760.3	18081.8	18606.2	15650.5	15500.3	15531	16981.5	14892.4	12662.3	12966.4	12756.1	14112.1	15391.4	13717.6	15712.4	16802.9	14896.9	17306.9	17612.3	109790	107900	111281	118071	119184	109327	150277	170566	159428	141836	146487	148679	397137	397200	346731	398679	370073	353805	65569.6	65732.6
M358T298	(M+H)+	E-64	3.66985e-09	358.208	297.717	10589.4	13883.7	10529.8	11758.8	12860.6	10449.7	10570.2	10970.4	11087	12340.5	10420.9	10384.3	9797.52	7321.81	8710.16	8634.28	11583.5	7005.89	17540.3	18749.8	21411.6	19858.4	23629.9	25322	357511	308216	371160	359714	410472	378667	80513.5	87340.1	92146.4	106143	68540.5	84297.7	503699	460611	417124	483242	487298	440176	70949	70868.2
M219T459_2	(M-2H+3Na)+	Methyl 4-hydroxybenzoate	3.74569e-09	219.004	458.776	5976.99	6417.47	5748.6	5241.43	5842.27	6079.57	3219.16	3536.64	3184.14	3230.3	3142.28	3824.28	3609.78	2868.22	3288.65	2892.28	3386.04	3575.9	3191.22	3474.75	3914.01	4215.94	4452.86	4356.23	8803.94	8317.29	8452.77	9103.99	10574.6	8665.07	17680	18529.1	18492.5	16769.6	15816.2	15999.9	3802.41	3695.56	3372.42	3565.82	3603.13	4303.13	4073.13	4130.54
M198T285	(M+NH4)+	D-Mannose	4.03124e-09	198.096	284.501	27491.2	29119.8	30245.5	29978.1	31596.2	27092	18233.8	16658.9	14574.8	13089.7	14755.2	20475	16391.9	13830.4	15232.2	14994.8	17774	15997	20725.7	25285.8	21640.8	21220.5	24582.8	25952.3	22369.7	22632.5	21566.3	22199.4	11890.5	20620	21086.5	25640.2	24432.6	21991.8	22592.8	24388.5	15318	16247.2	13840.2	15883.8	37023.9	32234.4	15485.6	15497.6
M346T323_1	(M+H)+	3',5'-Cyclic guanosine monophosphate	4.37441e-09	346.054	322.612	17939.6	15184.5	17305.8	16739.3	17919.1	16218.6	11125.5	11856.1	10120.9	10140.4	9031.85	11714.9	8735.02	7401	7724.95	7432.52	9524.42	10499.9	13356.8	16534.6	16009.5	14185.4	16941.9	20547.4	72965	71832.6	77355.3	70995.2	80613	67474.9	63572	79652.7	70562.1	67918.8	64067.9	69369.5	32277.8	32347.5	34297.1	31525.7	28163.4	27824.6	20102.4	19931.9
M468T198_2	(M+H)+	1-Myristoyl-sn-glycero-3-phosphocholine	4.8982e-09	468.307	197.611	1.72075e+06	1.25838e+06	1.27427e+06	1.39224e+06	1.24293e+06	1.23464e+06	1.28624e+06	1.18948e+06	1.2314e+06	1.10206e+06	1.18744e+06	1.18964e+06	1.04265e+06	934041	1.05516e+06	979872	1.0945e+06	1.11721e+06	793129	820832	864923	815609	777095	820826	2.30103e+06	2.11981e+06	2.28404e+06	2.25964e+06	2.5364e+06	2.2411e+06	1.60352e+06	1.70821e+06	1.74393e+06	2.07293e+06	1.79965e+06	1.70022e+06	312449	349199	345969	350978	346125	328481	875145	866139
M403T381	(M+H)+	Deoxythymidine 5'-diphosphate (dTDP)	5.25191e-09	403.028	380.88	633.905	388.092	483.754	546.892	627.481	445.858	1128.75	1375.7	1371.25	1156.96	1042.29	1267.75	891.577	561.634	708.538	501.909	846	640.813	1265.5	1660.83	2556.73	2126.22	2343.59	3319.42	206.987	194.15	298.425	242.643	104.857	296.873	364.21	412.251	465.466	297.924	328.62	323.193	3735.68	5672.02	4025.74	4358.58	3808.82	4662.57	706.008	690.342
M427T439	(M-2H+3K)+	Tyr-Met	5.8663e-09	426.99	438.951	3691.84	3888.01	3967.57	3504.09	3632.57	3467.77	3179.98	3436.43	2993.23	2827.04	2932.33	3086.87	3323.97	3067.86	3066.45	2761.43	3449.06	2978.17	1850	2433.94	1974.18	1833.61	2419.8	2222.41	2957.88	3508.81	3133.9	3327.41	2958.5	2773.63	4201.36	2459.56	2593.14	2469.39	2151.05	2174.01	3267.49	3158.65	2895.33	2648.79	2980.85	3119.79	1442.69	1322.57
M204T348_1	(M+H)+	Acetylcarnitine	6.1603e-09	204.122	348.079	29482.8	27254.2	28783.1	28689	27853.8	27337.8	24703.9	25408.2	24302.4	27390.5	25548.4	23231.3	23333.7	22043.5	22725.5	22265.9	22374.4	20087.1	19481.3	20013.1	22078.7	22388.4	19160	19871.5	66471.8	82706.4	79323.9	85203.3	79084.9	82554.4	93932	95215.3	83983.7	96394.5	88057.8	91669	94971.9	59731.6	79452.9	84807.5	74063.9	83967.9	59276.2	59285.3
M330T269	(M+H)+	Adenosine 2',3'-cyclic monophosphate	6.25347e-09	330.059	268.546	53216	51561.5	45323.1	49849.5	50682.4	51557.3	34741.5	37240	34772.5	33804.7	33425.5	42135.7	33088.1	24996.7	27729.9	25513.3	30928.2	30523.3	45946.7	56346	57247.8	49303.2	67143.4	74090.7	96168.7	91457.4	99497.4	97765.3	104554	97352.1	47211.4	50596.3	54112.1	56352	48046	45716.9	4642.05	4212.22	3648.22	6829.76	4685.69	4843.76	29870.6	29809.1
M87T377	(M+H)+	4-Hydroxybutanoic acid lactone	6.64713e-09	87.0431	376.592	31692.7	31245.9	32556.2	29662.2	30902.8	27404.4	25819.5	24335.7	22456.9	23350.7	23601.1	21428.4	20646.4	19008	17104.7	17866.8	18875.3	18863.5	19439.3	23036	21977.9	18491.6	24079.8	23489.8	73321.4	76793.7	78472.6	74523.1	79517	73840.8	83722.9	95712.8	84209.4	78170.5	78393.5	77113.7	124494	121427	120253	130535	114643	108517	35795.8	35966.5
M140T296	(M+H)+	6-Hydroxynicotinic acid	8.76651e-09	140.033	296.081	31592	32419.1	32961.9	29824.7	32164.4	34331.7	48404.5	60688.5	59260.8	52960.3	53322.8	62148.6	51438.1	39081.9	43959.2	41156.8	48303.9	48357.4	48433	55752.1	61629.9	66162.2	68467.7	76063.6	36677.9	37739.3	38960.3	33722.2	42693.4	34962	58107.9	67310.6	56299.3	53106.6	50650	59446.3	99027.5	96282.2	84754.9	95764.3	86026.5	87709	32804	34788.7
M417T151	(M+H)+	Daidzin	1.36241e-08	417.116	150.843	47594.4	44567.9	41280.6	45856.6	45444.4	38076.5	34776.7	34251.9	36205.4	31881.5	31505.2	42421.4	37648.9	32042.2	19676.7	31907.3	32579.8	32243.9	15031.2	20841.2	14752.8	21332	15410.5	13617.3	30484.2	16292.1	26029.9	25184.3	31892	25844.8	9670.35	5716.41	6818.26	7062.03	6945.45	6478.6	3264.43	2483.94	1959.16	2767.87	2440.38	2747.17	16045.3	15347.3
M125T297	(M+NH4)+	Nitrosobenzene	3.41323e-08	125.07	296.811	17944.6	20076.8	21254.1	15620.8	22121.7	17994.2	37272.5	43028.2	41112.2	34199.3	37663.6	33701.8	29774.9	25959.7	33477.9	23175.2	30652.6	31698.7	33162.3	35708.1	32078.3	34967.8	38246.2	48828.9	5832.84	6497.86	6963.83	7206.35	8348.47	6450.49	6057.76	8466.22	6845.92	6532.51	6358.75	7162.74	4151.23	4451.48	3558.45	4119.54	3175.77	4023.06	15122.4	14639.9
M246T241	M+	2-Methylbutyroylcarnitine	4.2279e-08	246.17	241.381	1.72949e+06	1.87097e+06	1.62723e+06	1.64716e+06	1.82578e+06	1.71327e+06	980605	1.00679e+06	1.00122e+06	932961	879979	1.12652e+06	1.25225e+06	1.08153e+06	1.03938e+06	1.0219e+06	1.17159e+06	1.15489e+06	1.17905e+06	1.39392e+06	1.25073e+06	1.1931e+06	1.68083e+06	1.68161e+06	1.7678e+06	1.71231e+06	1.83446e+06	1.86065e+06	1.90512e+06	1.77388e+06	2.90576e+06	3.10625e+06	3.0147e+06	2.77736e+06	2.8032e+06	2.84151e+06	1.17942e+06	1.27385e+06	1.6967e+06	1.31235e+06	1.19232e+06	1.16164e+06	1.06318e+06	1.06316e+06
M245T186	(M+H-H2O)+	Ile-Met	4.75939e-08	245.137	185.855	67747.1	71435.1	62092.2	64610.9	71470.5	66567.5	54525.1	61507.7	49208.2	46239.9	75137.4	67890.7	38290.1	25484.8	23143.4	34770.3	27649.3	28036.3	42516.9	52361.6	33797	37784.1	44295.7	44797	39060.9	39864.4	39875.5	36291.2	40809.4	35241.6	69564.8	87059.2	68597.8	65949.1	59990.3	67737.4	2933.48	11054.4	7430.16	3887.06	9076.34	6552.23	24271.9	24684.7
M810T417	(M+H)+	Acetyl coenzyme A (Acetyl-CoA)	5.69653e-08	810.131	417.441	942.342	925.049	949.303	690.335	684.305	919.702	555.277	471.812	374.01	365.226	344.537	419.027	328.995	476.199	355.058	354.517	354.908	445.28	337.332	465.67	485.411	362.889	420.76	381.385	2897.86	2523.75	2527.15	2900.65	2994.15	2955.41	1140.09	1170.05	979.239	1218.42	962.568	1121.71	124.51	475.596	401.565	244.906	253.364	306.036	499.824	547.016
M313T159	(M+H)+	Phe-Phe	6.51333e-08	313.153	158.552	381241	338711	392490	401416	360013	343775	338727	318823	293942	327061	296135	305782	370955	332058	322856	328346	366686	373750	265366	267564	287063	260316	239543	260351	295365	317669	304907	287163	37127.5	344649	58846.8	63620.1	59121.8	65691.6	64183.2	63356.3	85400.8	105986	85695.8	99363	89131.2	73009.3	290471	290477
M130T42	(M+H)+	Cycloleucine	9.43578e-08	130.085	42.4805	888521	742015	855600	641513	789477	752627	1.25088e+06	1.24961e+06	1.15025e+06	1.51522e+06	1.05846e+06	1.40644e+06	1.47091e+06	1.27541e+06	1.10126e+06	1.27452e+06	1.35533e+06	1.19377e+06	1.10275e+06	1.13687e+06	1.16772e+06	1.14787e+06	1.13905e+06	1.26361e+06	787948	711147	778215	733218	815516	672660	227105	245916	266883	242154	219582	229748	114774	155880	142368	142856	118036	142495	906656	966173
M114T174	(M+H)+	Creatinine	9.79319e-08	114.065	174.119	561882	513755	552754	546888	522141	456566	392029	364659	324062	356061	290734	375026	345538	273454	249976	285557	373747	344725	269658	309682	300309	254087	313031	329280	979179	897159	1.08225e+06	1.05631e+06	1.10611e+06	931189	1.51925e+06	1.8225e+06	1.49773e+06	1.5015e+06	1.38667e+06	1.53713e+06	33866.6	39596.5	34080.1	36778.4	40153.7	37463	388320	388295
M314T252_1	(M+H-H2O)+	2'-Deoxyadenosine 5'-monophosphate (dAMP)	1.10278e-07	314.063	252.008	27665.3	23384.6	22898.3	25010.3	25005.5	23748.8	23884.3	23530.1	18742.9	21851	19611.1	23764.1	19086.4	18511.1	18433.6	16393.4	15782.7	16281.4	12393.1	15268.4	13957.6	12752.5	17137.3	16974.1	837.2	16538.6	14988.5	13743.3	13922.9	14270.9	1770.83	1581.64	1502.33	1323.61	38668.5	1294.34	15848.3	14135.7	20432.8	13514	12146.8	12415.1	2208.02	2439.74
M261T451	(M+H)+	alpha-D-Glucose 1-phosphate	1.31969e-07	261.036	451.177	27732.6	25241.6	24765.6	24454.2	24312.7	24026.8	22007.3	24308.9	21701.9	21317.6	21561.1	24157.3	21127.8	18197.2	18993.2	16954.4	20469.2	20630.5	24690.2	28895	29754.3	29970	32221.8	34809.2	37199	38157.7	37007.3	34911.4	36689.2	35825.2	43081	56733.1	47996.4	51512.7	41740.1	45493.7	28588.7	28525.4	27226.9	29080.9	27951.6	27378.1	21022	21025.9
M664T434	(M+H)+	Nicotinamide adenine dinucleotide (NAD)	1.33458e-07	664.12	433.636	4836.44	5126.97	3876.08	4363.93	3844.64	3937.93	3523.97	4692.06	3130.6	4019.41	2836.52	3504	2453.61	2185.23	1888.15	1735.9	2040.55	1844.78	2200.42	2772.43	3303.61	3216.94	3076.89	2700.48	18630.3	16470	19811.2	18645.9	19874.4	16056.9	19879.6	22878.4	22795.1	19867.3	18134.4	19175.7	32448	31281.3	26576.6	28542.4	25116.4	29246.3	5883.66	6074.01
M422T425	(M+NH4)+	Uridine 5'-diphosphate (UDP)	1.94285e-07	422.034	425.312	420.92	373.48	436.301	456.482	378.187	342.047	193.007	239.807	233.925	297.428	260.542	304.282	256.963	229.843	173.239	188.978	261.366	217.681	387.409	448.459	478.503	858.253	612.358	633.005	3867.12	3214.55	4126.61	3646.82	3855.2	3523.22	4045.42	5941.87	5426.77	3955.72	4168.69	4282.16	4402.78	6121.71	4385.75	4282.92	4472.99	4539.4	1330.57	1300.65
M137T174_1	(M+H)+	Hypoxanthine	3.53019e-07	137.045	173.666	27375.5	28367.8	24585.2	22315.8	28384.3	23069.9	23245.7	24034.5	20558.2	21161.5	19199.9	22562.6	14530.7	15871.1	13954	15130.5	17146.7	16927.9	11631.9	16610.5	14470.8	11181.2	16459.7	18193.3	33787.2	29334.1	31108.3	28811.8	33275.1	30467.9	78486.1	95560.6	78799.4	72532	74959.5	158969	63694.7	67672.3	91329.7	62848.8	95390.7	67041.5	21701.3	21703.1
M288T337	(M+H)+	Leu-Arg	5.90173e-07	288.202	337.355	7891.61	8608.67	7805.19	7456.98	7863.52	7401.82	6196.62	6656.74	5964.81	6325.76	5936.11	6639.26	5944.5	5623.38	6194.12	6053.91	6609.56	5533.74	6245.71	7365.83	7523.49	6970.97	6997.67	7221.45	33317.4	29135.7	29607.1	30400	31682.8	28055.1	26550.8	27967.7	29055.8	27540	26820.8	28539.2	39665.7	38132	38842.6	39392.9	36945.1	37000	13389.3	13386.9
M245T184	(M+H)+	Ile-Leu	1.40684e-06	245.186	183.895	61236.5	56504.4	55387.2	58128.9	61164.5	64538.7	38447.3	40876.5	39577.5	40114.2	32360.5	44688.5	40115.7	33869.1	31799.9	36129.1	36468.6	37002.7	40319.7	48600.9	47163.5	64605.5	62541.4	67929.5	803565	817715	888565	855754	893101	781912	1.35859e+06	1.54892e+06	1.45239e+06	1.34207e+06	1.31441e+06	1.27968e+06	1.65646e+06	1.79071e+06	2.12528e+06	2.05573e+06	1.73828e+06	1.70252e+06	475592	475592
M153T244	(M+H)+	Ribitol	1.46478e-06	153.074	243.509	20877.2	21554.2	21991.3	21668.9	21975.7	17966.6	14296.8	17685	18707.8	15362.9	24748.9	16310.9	11000.7	10009.7	8768.74	8614.53	9725.87	11706.5	9113.4	7022.35	7341.51	11310.5	16742.3	11026.6	18205.9	18074	19604.2	21392.1	21432.6	20064.7	38119.3	42551.6	42020.1	34233	36588.7	37648.7	53472.1	55131.5	46543.8	51612.3	47683.6	46025.9	14931.5	14926.6
M249T90	(M+H)+	Quadrone	1.59558e-06	249.148	90.005	3.955e+06	3.56439e+06	4.10885e+06	3.72625e+06	3.98761e+06	3.49778e+06	4.06084e+06	3.89905e+06	3.59755e+06	3.91819e+06	3.41507e+06	3.78445e+06	4.06347e+06	4.65777e+06	3.25015e+06	4.2961e+06	5.17065e+06	4.3616e+06	5.53939e+06	5.34923e+06	5.41148e+06	6.16485e+06	5.20118e+06	6.35173e+06	3.87019e+06	3.06235e+06	4.05685e+06	3.74373e+06	4.09148e+06	3.60126e+06	1.14896e+06	1.29582e+06	1.16895e+06	1.14705e+06	1.12013e+06	1.2258e+06	61951.6	168878	385490	431994	283142	367841	3.44611e+06	3.41112e+06
M265T184	(M+H)+	Val-Phe	1.60318e-06	265.154	184.149	77059.3	81520	69270.9	71504.8	73254.7	77971.4	82464.6	93782.8	93230.3	84152.7	88267.1	94320.3	82078.5	80746.9	75699.5	72932.1	87325.4	88131	98351.8	109193	108901	108528	148314	148488	270260	251001	287536	270265	313102	244567	463331	528620	474319	437487	420991	448096	505837	537843	558923	558581	499640	490193	180630	181775
M489T440	(M+H)+	Cytidine 5'-diphosphocholine (CDP-choline)	2.37566e-06	489.113	439.931	8195.5	7843.94	6764.81	6137.71	7123.06	6477.75	5520.37	5736.47	5277.44	4928.76	5071.9	5520.61	5135.31	4115.31	4131.02	3870.34	4673.32	5163.4	3508.65	4434.51	4429.88	4381.58	5386.67	5051.54	9143.16	8866.93	10910.6	10017.5	10772.8	10000.1	19428.5	24782.8	21206.8	18462.3	19658.8	19927.5	21659	20629	16974.8	19327	18323.9	19842.5	5834.89	5857.14
M129T303	(M+H-H2O)+	L-Lysine	2.43903e-06	129.101	302.887	140107	136658	136064	137670	143643	134523	122114	126441	118678	122197	112238	140396	115371	94768.7	97346.8	95551.1	111406	107660	96152	107590	97275.9	95670.7	113595	119346	2432.39	121093	119926	114267	143709	116162	221673	266156	3346.65	214783	3766.05	235248	14545.2	14558.1	11045.6	13204.3	13758.5	13811.9	100697	99999.2
M231T197	(M+H)+	Val-Ile	3.0285e-06	231.17	197.356	28648.4	32878.1	33025.7	29787.3	34578.9	28949.5	20358.5	23203.1	18224.6	21214.9	17990.9	21880.7	21290.5	17009.4	14824.4	16491.5	18353.2	18461.2	18123.8	21583.2	19700.6	19276.8	26705.2	29658.9	349800	387546	379638	358812	407222	324781	641909	766262	668063	597301	582671	610969	1.84477e+06	1.77347e+06	1.48679e+06	1.78297e+06	1.63458e+06	1.5481e+06	231835	231381
M222T259	(M+H)+	N-Acetyl-D-glucosamine	4.21781e-06	222.096	259.046	45619.8	41302.1	39365.7	40211.9	38170.9	37721.8	26015	27617.3	24277.1	24072.2	23360	31374.9	29321	25077.1	24559.9	24312.5	29872.7	28642.9	27071.1	27666.2	27235.7	23084.7	34738.5	34379.4	23530.5	16985.6	18818.9	18219.1	22854.7	16073.1	23770.3	25288.1	28814	22043	25093.3	27104.2	56058.8	59125.6	50215.2	53450	54960.5	51872.7	19484.7	19266.4
M496T194_2	(M+H)+	1-Palmitoyl-sn-glycero-3-phosphocholine	4.90382e-06	496.339	193.612	2.10822e+07	1.72923e+07	2.10049e+07	1.70137e+07	1.76555e+07	1.78058e+07	1.98436e+07	1.60797e+07	1.3775e+07	1.54277e+07	1.68682e+07	1.46299e+07	1.42384e+07	1.30946e+07	1.51711e+07	1.39502e+07	1.52901e+07	1.56622e+07	1.19939e+07	1.2856e+07	1.41384e+07	1.15764e+07	1.17815e+07	1.02627e+07	2.47849e+07	2.44579e+07	2.48807e+07	2.54904e+07	2.58152e+07	2.52706e+07	2.56755e+07	3.20797e+07	2.81324e+07	2.85115e+07	3.2967e+07	3.04461e+07	2.57235e+07	2.42139e+07	2.1532e+07	2.38195e+07	2.50863e+07	2.25854e+07	1.52309e+07	1.53012e+07
M317T401	(M+CH3CN+H)+	Arg-Thr	4.98702e-06	317.192	400.669	17315.6	14737.6	14725.1	16468.5	14940.4	14410.6	12567.4	13645.3	11437.1	12936.8	11535.4	13256.4	11705.5	10895.9	10448.8	10601	10522.8	11459.3	12399.5	14913.6	14614.3	12363.5	15616.1	17093.8	21577.5	15521.1	15600.5	20033.5	23259.5	12865.2	16533.1	11117.7	13298.1	11141	9504.86	18105.2	20672.6	21517.3	18326.9	20316	18920	21416.6	11044.8	11318.9
M437T244	(M+H)+	1-Oleoyl-sn-glycerol 3-phosphate	5.98755e-06	437.264	244.182	66450.4	54602.3	63046.3	67357.2	54028.9	47749.9	62008.8	80056.5	58925.9	49050.1	61430.8	66636.2	52501.3	49263.7	42035.5	46373.7	53627.1	43704.7	75228.1	73886.2	94944.3	77917.8	113272	100569	93028.7	81756.2	83422.2	81437.9	86605.3	84304.6	106933	72271.8	105510	108890	106821	109131	45298.3	47843.2	42555.9	44485.4	43237.2	44788	38563.2	38813.3
M244T242	(M+H)+	Cytidine	7.14726e-06	244.092	242.078	212208	199711	182378	174642	192990	179483	142395	141660	127866	126919	122331	175888	142231	114593	114685	108313	126713	137697	100482	115646	113205	100280	139576	147657	160503	164912	170127	170102	180977	161555	309039	346007	335691	303569	297605	324370	156861	157805	117558	146561	126843	128891	87627.1	87835.2
M522T498	(M+NH4)+	Maltotriose	9.81006e-06	522.202	497.924	118128	115791	118993	104125	112085	120440	142288	159951	135092	123718	146352	161789	144284	122990	118735	119842	132885	138115	141691	183882	174016	152071	209838	215509	91705.8	83473.7	83843.6	95114.9	105579	84030.3	108094	131014	125550	101474	125678	126316	102034	91114.8	78292.8	92378.6	84760.5	83476.5	72699.6	74722.5
M260T110	(M+CH3CN+H)+	Val-Thr	1.0159e-05	260.159	109.792	13143.4	12692.6	14342.2	13418.4	13760.2	12527.1	18838	21061.2	16558	17068.5	17936.5	17008.6	13433.8	14581.6	11130.4	12707.6	15310.3	14465.1	14710.8	17237.8	15867.9	15827.8	18065.7	18779.5	52359.1	23641.7	52637.4	48497.5	57854.1	46730.6	77012.5	91548.9	93038.9	66779.6	66643	76979.4	28744	59857	48017.7	55180.1	44196.7	49456.9	16899.7	16909.1
M120T232	(M+H-H2O)+	Tyramine	1.01949e-05	120.08	231.963	11664.4	13113.9	11797.3	12761.5	12436.1	11904.3	11556	13085.5	12214.9	13105.2	11080.7	12329.8	10083.8	8830.66	9109.47	8848.73	10800.6	9725.13	8780.39	10208.2	10677	9353.83	11648.6	10500.6	20835.5	23456.6	24180.6	21088.2	23476.8	21129.5	35707.6	38107.2	36627.6	32669	32404.7	34029.4	89242.3	100249	85279.2	99073.6	95759.9	84038.9	16926.7	16926
M426T462	(M+H-H2O)+	Guanosine 5'-diphosphate (GDP)	1.10903e-05	426.019	462.431	482.407	490.671	430.853	362.832	467.144	340.375	237.027	472.721	273.702	496.276	303.135	348.567	247.321	238.688	218.329	194.996	216.154	226.481	360.824	392.983	534.589	454.619	469.892	433.865	1172.05	1172.49	1292.63	1306.71	1099.99	1288.39	1913.35	1627.4	1941.41	1989.26	1882.45	1733.09	3369.74	3069.73	2446.4	3147.18	2061.05	1935.67	747.104	656.861
M147T300_2	(M+H-2H2O)+	D-Sorbitol	1.21389e-05	147.064	299.622	212709	201935	205827	181250	214552	192554	191433	201449	182972	185642	173716	205353	172710	131496	145836	137447	162332	165126	139689	163805	155140	149474	171441	173520	171311	165699	177084	169423	190861	175998	310815	360722	357465	365009	302466	326409	180595	169255	143300	173192	158169	160322	140430	139358
M203T501	(M+H)+	NG,NG-dimethyl-L-arginine(ADMA)	2.20326e-05	203.149	501.157	49164.2	50334.5	39268.3	39389.4	29878.7	35562.2	33452.9	40390	33387.1	38363.4	33147.1	26883.7	20294.8	22348.1	24982.1	19833.8	25549.6	23594.5	28515.3	31831.3	30521.8	38888.4	36032.6	26794.4	26925.2	42060.9	59500.7	45615.6	73302.8	48760.8	77860.1	90847.2	91661.3	52139.4	70661.8	64240.9	119632	81810.1	78631.2	55954.6	77891.1	107102	19642.4	26373.3
M90T350	(M+H)+	L-Alanine	2.62374e-05	90.054	349.616	8475.87	9514.17	10845.8	11209.8	10381.3	10240.5	6874.2	8220.36	8982.9	7227.38	5761.27	7153.06	5863.62	7033.8	6004.91	6121.87	6403.61	5127.98	3999.23	5449.76	4599.56	5732.76	8724.34	5605.12	16640.5	13854.7	13971.2	20663.5	19746.8	14142.6	26261.2	31213.9	27519.6	24097.9	23089.4	23201.2	46487.6	53329.1	36977.9	41215.1	46124	43729.8	8809.8	8815.35
M217T372_2	(M+H)+	N-.alpha.-Acetyl-L-arginine	3.4991e-05	217.128	372.182	24443	24725.7	16528.4	23024.1	16023.4	15500.8	28039	33444.4	31304.9	31538.1	31298.4	31252.9	24243.3	17432.3	21708.8	20617.2	16570.4	23144.8	25541.4	25968	25976	25007.8	27713.3	29674.5	20163.5	18225.7	18858.2	17908.4	19003.5	17177.7	12287.9	13812.3	13455.9	12794.8	13071.4	12362	21838.9	15569.7	14933.9	12345.2	13131.5	19032.1	20767.1	21115.8
M113T247	(M+H-2H2O)+	Dihydroxyfumarate	4.33906e-05	113.058	247.451	23293.7	22562.3	22846.1	21576.3	21090	20787.7	18682.4	21132.5	21203	19085.8	18886	20945.8	18859.3	16939.3	16630.9	16964.4	19702.1	19158	19776.7	23835.5	24178.9	21395.9	23928.4	26245.3	19253.7	18454.1	18504.5	19022.2	20652.2	18335.9	17502.4	19220.1	19220.9	16632.2	16386.7	17614.7	9398.24	9701.17	7398.79	8484.78	6768.39	6218.83	11702.5	11840.5
M280T265	(M+H)+	Asn-Phe	4.89822e-05	280.128	264.637	7862.32	7649.33	6947.64	7660.47	6941.91	6987.2	6082.67	6247.33	7386.03	5195.97	4765.72	6794.55	5335.83	4516.64	5009.72	5005.34	5358.1	5388.36	5553.55	5989.57	5587.09	6002.52	6206.49	6692.56	12022.2	12158.1	12744.3	13561.4	13881.5	10014.7	20163.4	24287.5	21938.5	18777.1	20381.4	21303.7	34838.9	35170.6	30533.3	37203.9	34140.2	28455.7	6714.34	7287.41
M284T284	(M+H)+	Guanosine	5.55763e-05	284.098	284.165	53556.6	44307.4	50333.7	48404.2	45318.6	45973.8	44002.3	43645.6	36867.5	42101.3	40229	50157.2	45153.7	39456.1	40099.8	37255	38348.9	41689.7	31752.7	35884	36869.9	30563.3	39211.6	37419.8	32803	32161.9	33583.3	30617	36025.6	32773.1	58899.8	68668	64167.7	56606.2	55113.6	62253.5	229303	211933	198153	213135	204546	201370	48783.9	47702.7
M260T271	(M+H)+	Leu-Lys	6.43824e-05	260.194	271.434	12841.1	9803.61	11193.8	11574.6	14587.4	12554.1	9117.11	8815.61	7488.9	7585.04	6830.88	7933.29	9583.09	7305.36	8904.77	6778.82	6797.56	7722.85	6990.92	5575.75	10316.6	6791.35	6013.21	8165.33	12854.6	15768	16362.2	15872.3	20732	16192.9	2641.06	55212.9	51108.7	1765.53	48845.8	2829.36	7272.99	799.414	7197.62	19762.1	7000.82	4994.71	2468.18	6631.05
M259T318	(M+H-H2O)+	L-Saccharopine	7.4724e-05	259.128	318.012	14496.9	11606.3	12509.5	12580.5	13094.5	13428.6	14430.3	14821.2	12046.1	15349.3	14968.6	16473.5	16893.4	14538.4	14539.8	12884.8	14863.9	16121	17161.5	17751.9	18148.1	15784.7	20804.2	22883.9	17917.7	16231.1	16414.7	15102.9	15115.4	14990.4	10357.3	8058.05	9100.95	9024.48	9581.82	9267.79	13870.8	23891.7	14512.1	7771.32	14146.5	21708	11510.7	11527
M127T471	(M+H)+	1,2,3-Benzenetriol	8.91471e-05	127.038	471.247	9051.44	9232.81	8724.25	7807.43	9414.6	8211.16	9719.12	8692.63	8844.43	7330.19	8163.06	8386	10517.9	9269.08	9182.63	9660.9	10315.6	11344.1	5937.66	8046.25	8651.42	6689.69	6916.79	6358.99	12366.6	12688.1	11611.9	12002.3	14477.6	12419.8	10429.3	11119.2	11748.7	12645.6	9868.38	9806.83	9989.51	10045.5	10154.9	11235.1	10291.2	11086	6838.32	6678.27
M106T414	(M+H)+	L-Serine	0.000114204	106.049	413.916	14975.6	16570.3	14672.4	15070.3	15228.3	14119.2	13663.6	13466.7	12115.6	11451.3	11931.3	14822.7	16807.6	13025.4	12532	12568.6	15913.8	14924	15273.6	18381	18047.9	16957.5	20700	22390.1	17620.8	15260.7	17817.5	17640.8	18697.9	17222.7	22573.1	25296.2	24333.4	21730.1	21980.7	22779.7	27324.1	40880	20980.8	68692.1	24671.3	24531.8	11793.7	11413.4
M104T374	(M+H)+	4-Aminobutyric acid	0.000120857	104.07	374.021	41533.9	43119.3	41557.3	36336	43485.9	40007	34004	37328.9	36316.3	33483.4	33616.1	42112.5	30741.9	27845.6	25967.7	25162.7	29909.8	28818.4	28997.7	36038.9	34993.2	34685.3	50252.7	42312.1	116244	107959	119194	117964	122538	121849	81019.4	95776.2	88308.6	80496.1	77103	79587.8	145147	147838	136558	147877	123681	133444	57360.1	57349.9
M360T417	(M+NH4)+	Isomaltose	0.000123809	360.149	416.837	77183.4	67514.6	71316.4	77265.7	72411.6	67974.4	78051.9	73272.3	67705.5	65560.5	68657.8	64315.2	61780.3	49561.4	53192.3	53819.5	61742	60219.2	63026.1	73644.8	63358.9	63721.8	67873.4	76225.5	122592	109658	115864	112238	128123	104381	207617	233206	221036	201422	196568	199948	706981	764401	695058	801080	797875	748348	112369	110988
M231T178	(M+H-H2O)+	Parthenolide	0.000128931	231.137	178.188	106544	111055	152113	139163	108151	104326	121464	236312	150553	131414	139990	140914	131696	118719	163684	104387	138692	196498	178389	294699	267768	187852	238181	374895	101852	84250.7	162523	91577.8	171965	82667.7	39231.7	35470	67106	47427.5	57034.6	26435.4	69946.1	79287.3	73258.1	79257.2	82098.5	75343.7	111755	111612
M288T358	(M+H)+	Arg-Ile	0.000167007	288.202	358.214	18340.1	22061.6	17100	17867	20251.7	19949.9	15658	16578.1	15569	18677.1	14586.4	17189.1	15924.2	11916.3	13279.8	12313	16299	13580.4	13869.4	14145.5	15137.7	16990.9	16733.6	16256.7	37119.9	59236.4	67301.7	64378.1	68468.4	134273	88825.4	127586	69099	151029	122270	53236.1	157768	226046	221768	244067	208691	221750	37493.4	38676.2
M285T50	(M+H)+	Glycitein	0.000198452	285.075	49.611	441740	299519	317069	315106	291559	383094	242282	304531	218054	223436	197586	207295	277725	211730	309233	326921	329945	219664	170325	152977	254113	167200	214224	218062	333924	351136	551760	354305	382201	343542	1.05804e+06	733243	970233	957020	748486	717485	2.44005e+06	484738	555413	614913	794548	1.02344e+06	258400	257349
M245T411	(M+H)+	Pro-Glu	0.000217319	245.112	410.852	27437.5	30249.5	28304.5	26192.9	27885.2	28655.4	24388.2	28675.2	23237.8	27862.3	37871.5	28601.3	24650.2	20502.3	20626.9	20711.3	21170.1	21334.8	21638.9	22085	23721.3	22305.3	24625.9	26040.5	18906.8	15475.3	19712.7	20102.5	19760.7	18730.8	37911	40747.9	40529.6	35285.2	36666.3	36685.3	137447	142229	145390	135541	133887	135294	32232.2	32356.5
M112T260	(M+H)+	Cytosine	0.000223422	112.049	259.609	116317	110344	106368	126812	106857	112525	90988	83238.2	61470.5	43381.6	68827.8	90688	75318.1	77426.4	76917	39875.1	73653.7	73106.5	67746.7	46567.4	66652.4	64811.1	53824.3	62510.3	111227	126140	115579	109763	121175	104749	155410	162701	163474	162720	165392	173232	99519.3	90648.6	65173.6	59652.3	76339.4	71432.8	77307.8	78418.4
M217T140_2	(M+H)+	Val-Val	0.000314435	217.158	139.56	15577.7	19894.9	18596.8	17819.9	18416.5	16054.8	19350.3	19922.8	20995.8	19555.4	18990.6	20700.8	20681	17256.8	26358.2	12922.1	19030.5	21440.6	22729.6	27023.6	25632.3	26985.2	29607	38812.3	44700.2	38463.2	47371.1	46629.4	51841.2	41328.5	15455.8	18326.5	12741.7	18320.7	17727.6	17508.5	44791.6	30616.4	38179	46120.5	45291.6	42808.2	20148.5	19218.4
M219T266	(M+H)+	Ser-Ile	0.0003286	219.133	265.939	40677.3	40337.7	39581.9	43689.5	39882.5	42486	31212.6	31503.5	27725.8	29990.7	29108.9	33600.3	30130.4	25175.7	26474.9	22633.1	35962.6	28887.2	29603.5	34341.5	32694.2	30407.4	38067.5	50343.2	161516	160030	172057	220530	180655	157952	268798	309986	314865	254740	268386	285976	710890	686405	591142	745446	647207	627556	100542	103503
M550T188	M+	1-O-(cis-9-Octadecenyl)-2-O-acetyl-sn-glycero-3-phosphocholine	0.000345544	550.385	188.183	52985.4	30705.9	38549.6	35544.8	31693	34095	35226.4	35750.7	29668.9	28124.1	31079	22853.6	24217.1	27666.4	30078.5	23694.8	36323.7	28923.2	21958.5	29019.8	21574.6	20908.6	16607	15013.7	63942.6	59274.5	51167.9	67337.3	51475.4	62574.7	100495	82776.3	78573.3	80827.8	81879.1	83056	122782	121518	122999	132664	117927	125878	42951.5	44728.6
M274T249	(M+CH3CN+H)+	Ile-Thr	0.000349843	274.175	248.862	11338.5	11872.9	9360.72	11520.4	12109.7	10889	8282.97	6419.26	7465.85	6980.56	5952.96	7956.38	11951.5	5578.46	5840.27	5568.98	6163.47	5361.19	5212.19	5988.35	5876.09	5924.7	8296.27	8769	21581.1	19798.2	22516.3	21783.2	23377.5	23226.4	20094.5	20644.4	34554.9	19099	16965.9	19078.6	20430	20107.2	19911.8	25369	20060.3	19500.1	9163.35	9212.23
M253T280	(M+H)+	Phe-Ser	0.000368102	253.117	279.761	6598.59	7524.34	6346.48	5873.05	6604.88	6216.11	6718.28	6762.97	9075.92	6481.04	8412.22	7308.86	6413.66	5870.78	5871.18	5775.72	8129.76	8576.23	8903.65	7765.95	8845.08	11307.2	10376	11349.5	15949.4	13893.3	15783.9	14485.8	14377.8	14971.7	24972.5	27711.6	27072.5	23526.5	24691.6	26463.6	38700.6	41316.5	37189.9	40970.8	37484.9	37163	9167.5	9402.02
M134T424	(M+H)+	L-Aspartate	0.000405865	134.043	424.238	15693.3	14688.3	15360.5	15730.7	14615.2	14593.5	14666.7	14483.7	12081.3	13181.5	12909.2	13863.8	14385.1	14300.6	14371.7	14572.7	13941.4	14415.8	13982.4	12498.5	13336.4	11681.8	13738.7	12444.6	12365.1	12817.8	12323	12229.6	12348.3	12906.4	13565.3	14643	14498.8	15213.5	14103.6	14099.2	13949.6	13745.3	12950.3	14370.9	13202.5	14268.4	12226.6	12226.6
M84T432	(M+H-H2O)+	1-Aminocyclopropanecarboxylic acid	0.000428229	84.0434	432.061	3004.27	3134.14	2367.71	2920.02	2396.54	2769.52	1974.42	2682.14	1793.99	2733.49	2616.87	2036.74	1863.38	2118.11	1918.84	1825.14	1615.83	1920.42	2300.96	2451.48	3548.53	3162.37	2760.32	2408.43	16258.4	23815.2	25151.8	24575.6	25588.7	24648.1	24179.4	26427.5	26491.1	18309.1	64981	24591.4	27282.2	21874	26873.6	78956.9	27936.4	18917.2	13169.8	13079.9
M229T243_2	(M+H)+	Ile-Pro	0.000491749	229.154	242.72	15226	12376.5	12509	14089.5	14584.6	13659	18530.8	20419	13391.4	16949.9	15152.6	19988.2	13426.6	16922.2	13168.9	12138.1	11488.4	12094.2	14666.6	19068	20564.5	16757.3	23984.9	25189.5	189189	180786	186919	193825	202390	186152	298092	342302	328105	284070	288341	297335	2.05463e+06	2.08534e+06	1.72803e+06	1.88882e+06	2.15664e+06	1.83715e+06	243033	185414
M744T489_2	(M+H)+	Nicotinamide adenine dinucleotide phosphate (NADP)	0.000508082	744.084	489.12	427.064	429.588	306.737	283.975	281.835	371.79	266.789	365.978	307.962	212.564	263.157	225.917	141.153	189.384	223.202	260.032	230.502	174.442	259.6	289.508	361.052	345.699	270.341	315.531	1367.11	1312.74	1291.5	1364.2	1601.12	1341.39	1340.91	1524.41	1088.57	1274.51	1079.9	1175.17	442.976	410.56	461.849	503.482	385.52	529.911	477.166	477.401
M298T178	(M+H)+	S-Methyl-5'-thioadenosine	0.000561055	298.096	177.958	54329.5	48188.3	47627.7	46233.9	51701.3	44980.8	46414	48823.7	37539.4	44890	45881.3	49817.9	43827.2	38225.1	34736.1	36724.2	38866.1	43485.6	39231	39517.6	30106.4	32548.2	44571.3	37284	11670.4	10895.6	15437.9	15633.8	15267.7	13412.8	19308	21679	21200.1	18712.6	18493.9	27692.4	9419.9	9938.94	8547.47	10053.7	10774.5	10135.6	21039.4	21040.9
M243T376_1	(M+H)+	Ser-His	0.00060797	243.107	375.625	19190.6	18975.7	15972.5	16635.1	16619.4	14960.4	17847.9	20659.1	19695.7	18555.6	18967.6	20445.2	18258.1	14347.5	13985.1	16866.2	18549.5	16570.7	17846.5	22326.9	22642.1	19468.7	21876.7	24944.4	12905.1	12014.5	11573.3	11197.5	13566.4	11036.4	16467.1	19068.7	17413.3	17045.8	16098.7	17083.5	16468.8	17329.7	17389.2	19254.2	10830.1	12119.8	11137.1	10533.8
M205T228	(M+H)+	L-Tryptophan	0.000627475	205.096	227.689	7612.71	27021	29034.6	26210.9	13971.1	24016.2	34925	34763	40415.8	33570.6	38430.9	39516.1	36720.2	25062.6	22784.3	25137.9	29612.2	34144	32703.7	44738.5	41358.1	44524.7	54233.1	55625.7	17878.3	18018.6	20354.6	21734.8	20234.4	18824.8	19088.3	20682	23909	19239.5	20446.2	21111.5	16521.6	17113.9	19284.5	16513.9	15877.2	16801.2	11761.2	12143.3
M279T273	(M+H)+	Tyr-Pro	0.000756766	279.134	272.877	20261.4	18602.1	18844.1	18974.1	18341.9	19581.5	17770.9	18229	17285.1	17902.9	17443.2	19042.2	17246.8	14138.6	16193.7	13564.2	11428.5	16395	17093.2	18051.1	18851.3	16167.4	20805.5	16032.3	31601.9	40639.8	29311.5	27231	25471.6	21457.6	62564.2	69488.4	31694.3	61522.6	55273.9	59819.4	118638	193034	148638	161051	156605	154838	25077.7	20681.5
M253T245	(M+H)+	Ser-Phe	0.000766437	253.117	244.842	21552.5	21969.7	19023.5	20699.1	21864.4	18378.7	21573.9	22704.6	20259.3	20107.4	19794.1	23771	22076	19101.7	18328	19247.6	19399.4	19425.2	21377.3	23959.5	25019.8	22919.6	28743.1	31152	53363.2	55589.6	57704.9	57259.2	60240.1	54267.4	83893.8	99072.4	92174.1	80417.8	82429.6	85381.8	185311	183181	169233	190063	175595	168647	35618.5	36974.4
M279T189	(M+H)+	Pro-Tyr	0.000785653	279.137	189.139	55703	37431.7	38524.2	36449.9	65208	42339.8	55080.1	63553.7	130803	117264	83546.4	64420.2	44159.4	39751.1	35644.6	40909.3	68962.7	44726.3	67797.6	69418.4	152547	65013.5	71649.6	89845.7	49855.4	15869.2	29404.8	46615.3	32141.1	25796	16431.4	17460.8	17723.2	14623.8	14151.2	19125.9	22426.5	8185.56	16161.9	17731.8	5353.8	15309	30330.5	42707
M196T191	(M+CH3COO+2H)+	N-Phenylacetamide	0.000936451	196.096	190.913	67930	56954.8	69236.4	59490.5	56891.2	50250	94459.3	91828.9	94407.6	89128.8	82488.2	97297.5	96188.8	56071.7	65673.4	90326.3	74126.5	92655.6	59381.4	86318	63389.6	56318.8	79067.5	75896.3	25338.7	25233.8	34137.3	34290.9	40597.8	28233.1	20953.5	18700.5	24353.2	16583	15905.3	16714.4	10538.8	7898.83	8918.65	9462.81	9285.77	10315.1	32810.2	34037.3
M260T357_2	(M+H)+	Ile-Lys	0.0011454	260.196	357.068	4284.93	6744.25	2295.41	4363.81	5976.68	5886.39	3505.12	3518.9	4013.6	3097.42	3639.91	3461.05	3032.2	2352.07	2377.46	2688.3	2655.74	2587.46	3043.32	4131.44	4718.1	4612.51	5408.43	4583.33	30079.6	27417.2	28941.1	32853.4	32576.4	33698.1	40238.1	42735.5	39271.8	39128.8	40692.6	38601.5	61446.5	57766.6	54890.4	59734.7	54693	50017.7	13254.6	15450.4
M251T149	(M+H-H2O)+	His-Ile	0.00119949	251.149	148.567	357224	367371	318780	318423	321649	309570	297051	329930	300646	278563	266531	348611	272808	233104	153552	246468	273133	273069	203567	242099	219396	188153	281117	283926	10212	74992.9	132678	130374	142507	16586.5	47247.6	52125.2	51806.4	42357.4	46643.9	40643.2	10270.8	16228.2	14096.5	14095.5	14639.5	16985.2	109188	109198
M246T284	(M+H)+	Val-Gln	0.00132376	246.144	284.077	11368.7	16317.1	10346.3	11950.6	10526.1	17733.5	15306.8	14922.1	10930.3	8385.25	8134.29	7834	6849.02	6514.36	7828.71	6075.46	7593.59	8345	7799.32	8262.32	7871.76	5572.12	9681.82	10401.6	36802.7	35922.9	43172	43713.4	45492.4	36138.8	55736.8	68045.3	61207.2	753.846	46170.1	59476.8	117888	122209	110739	124292	118695	7669.16	22118.9	23334.7
M96T376	(M+H-2H2O)+	Trans-4-Hydroxy-L-proline	0.00142686	96.0434	376.323	19348.3	21770.9	20185.7	19084.5	19242.5	21097.3	17999	18457.7	17064.8	17675.5	14950.6	18507.5	19214.2	16285.1	16784.7	15923.8	17529.6	16377.6	17419	16816.9	17867.9	16624.6	19237.6	18951.3	12877.6	13665.6	13780.5	13972.8	15724.6	14722.3	35597.7	35541.6	36302.1	30638	31448.6	32308.2	23555.8	22144	22910.1	22983	22820.2	22067.6	17745.3	16880.9
M515T135	(2M+Na)+	Val-Glu	0.00168535	515.237	135.262	49865.1	57842	53854.2	53864	55341.4	50501	54646.1	66588.5	64986.6	56934.8	53487.4	78620.3	70669	41484.1	42907.6	52418.6	57786.7	59781.7	66181	73805.4	73399.5	63483.8	95250.5	98480.4	54637.9	43095.7	55413.9	46124.1	45762.4	46810.6	50740.1	54815	48019.7	44570.1	42428.3	50453.3	36674.2	51437.7	48840.7	49116.1	40756.3	29019.3	32296.2	33243.1
M348T403_1	(M+H)+	Adenosine 3'-monophosphate	0.00175303	348.069	403.442	134019	133192	120097	107793	123489	122764	110161	115124	111355	98867.1	103797	122769	109445	89881.4	88424.9	87195.7	104448	109854	108664	127443	119611	108605	144970	152806	54976.9	47394.7	49959	50409.3	57058.4	50829.9	58053.6	68600.5	61977.7	59095.5	56971.5	62965.3	27215.5	31768	26304.6	27241.5	27193.6	27467.5	52971.5	53286.2
M237T207_2	(M+H)+	Phe-Ala	0.0022153	237.122	206.675	26115.5	20400.8	25622.7	21945.9	24509.4	19506.9	26784.4	27802.7	30104.5	24077.4	25243.2	28998.9	26275.8	23424.1	22326.9	22483.3	26091.8	21545.5	25700.7	30335.4	26993.8	26160.8	34949.5	36814.9	48162.5	58389	50647.3	51629.1	56874.8	53694.2	66465.5	75745	73737.9	63200.1	66048	65597.3	70116.2	80072.5	64009.5	78993.1	66525.6	65366.1	24076.6	26053.3
M203T232_2	(M+H)+	Ile-Ala	0.00232427	203.138	231.662	12320.5	12954.7	11153.3	11885.6	11596.9	12044.8	11600.7	9012.76	10525.8	12629.6	6340.39	8767.9	8523.84	6499.78	9991.47	7012.2	7849.68	6389.7	7184.21	7614.86	9324.21	9527.33	10982.2	10433.4	200865	188687	207026	203589	213891	191196	268514	299757	286118	245894	250056	267813	472217	474757	426951	506098	430897	429747	80167.1	80390.4
M282T136	(M+H)+	2'-O-methyladenosine	0.00243213	282.119	135.79	109680	142987	115516	113370	135375	134049	104348	116933	103862	107242	95107.6	126310	112865	99803.8	79188.5	88544.1	117071	107469	68929.5	91991	75834.3	75370.1	101750	112704	23034.7	10964.2	20427.1	21887.4	20524.2	19488.9	24684.6	27820.5	22994.5	22515.2	23737.4	22003	73855.9	52627.9	118694	106213	48822.4	153421	44495.3	44493.3
M243T269	(M+H)+	His-Ser	0.00258667	243.103	269.365	5442.71	4675.6	4312.32	5151.35	5336.26	4799.87	5168.93	5815.46	5292.68	5621.5	5081.81	5725.99	4980.68	1834.34	4515.43	3561.61	4480.53	4515.24	4949.16	6646.89	6405.82	5810.6	7898.65	9063.26	2538.81	1311.27	2948.85	681.238	2601.91	4814.06	5902.89	7668.16	1789.29	6240.83	5566.13	6362.31	4979.88	1222.34	4098.14	6073.36	5616.37	5547.72	3239.56	3306.31
M231T366	(M-H+2Na)+	Pro-Ala	0.00260981	231.07	366.127	1537.23	2468.34	1731.77	1700.64	2149.43	1891.02	2026.59	2019.26	2185.9	2011.23	2126.28	2164.85	2029.35	1778.87	2183.59	1842.24	2037.76	2442.06	1926.49	2596.66	2917.13	2687.08	2981.49	2716.21	2259.66	2528.7	3582.31	2629.62	4790.17	3253.95	3369.76	3007.98	2449.3	2529.76	2858.58	3232.14	2462.21	2236.15	1622.04	480.153	976.87	1475.45	1609.26	1803.91
M297T404	(M-H+2Na)+	Tyr-Ala	0.00270365	297.084	404.058	16174.5	15724.4	16661	14672.9	15854.8	14236.9	14140.5	14643.1	13219.1	13083.8	12880.7	15640.1	15105	11783.8	11945.3	11444.4	12959.5	13984.2	13970.2	14843.7	15264.8	14685.7	17883.2	18735.4	7481.47	6365.96	7548.56	7547.12	8325.65	7250.61	10665.4	11948.8	11181.6	9596	11706.5	11642.4	6870.01	7546.01	7029.34	6617.15	7647.45	7056.54	7142.5	6947.32
M173T414	(M+H)+	Glycerol 3-phosphate	0.00278095	173.02	413.826	18478.6	17619	17711.8	17716.3	17433	15559.6	15337	16241.5	13983.1	12522.8	13039.9	17004.8	18494.3	14639.7	14852.5	14917.4	17597.9	17930.9	16174.4	19472.3	18379	17430.7	21943.7	23481.7	16748.5	15861.9	16993.9	16245.8	18827.2	16562.6	21336.2	25646	24874.4	20925.8	21386.4	22057.2	23322.8	19022.8	15660.8	20759.6	18253	20692.2	10677.9	10614.6
M297T176	(M+H)+	Met-Phe	0.00282984	297.124	175.623	15834.2	21872.5	16711.7	9984.66	81918.8	25507.5	10573.4	4940.33	127572	9777.32	13212	119485	96446.3	15645.2	11781.3	16042.6	15322.2	19083.2	111814	134563	130380	118252	154043	163683	27483.3	31499.4	38015.4	35467.3	36466.9	35139.4	57792.5	65527	60795.3	63859.4	54708.5	58954.9	26264.2	28475.4	29394.2	33367.6	31424.3	25952.2	18876.4	18876.3
M684T492	(M+NH4)+	Stachyose	0.00296446	684.254	491.947	61767.5	59105.6	55217.9	55148.4	59165.6	55172.4	52021.2	52202	46735	47405.8	45250.5	54918.3	48101	40561	40023.2	40445.9	48117.4	49751.9	42260.7	55241.9	48598.4	41899.2	58584.4	57820.2	42237.9	21682.2	26205.3	28158.8	45682.9	39508.5	18618	22919.2	22960.9	20764.3	21580.6	20630.7	113870	96183.2	85074.6	107408	93239.2	97916.4	28137	28599.7
M364T437	(M+H)+	Guanosine 5'-monophosphate (GMP)	0.00297731	364.064	436.815	22619.2	22552.1	20531.7	18980.2	20619.1	20432.5	19661.5	17678.9	16390.4	16221.4	16717.1	18890.4	18355	15627.1	16224.6	16582.1	17500.5	18840.6	17478.2	19696.7	17588.2	17532.3	22802.1	22307.5	8135.89	8071.42	8172.44	8823.48	8596.46	8693.81	14050.4	18410.2	16213.1	14762.1	14670.2	16449.7	7167.63	7539.22	18313	6655.08	15256.7	6624.86	10488	10738.6
M162T231	(M+H)+	Indole-2-carboxylic acid	0.00300109	162.054	230.892	23862	24213.3	22214.9	22443.1	23007.1	23211.3	23398.6	26053.8	24633.1	24310.3	21884.7	27679	28581	24283.5	25638.7	25135.9	28580.6	27791.4	25263.6	27100.1	27581.9	24841	32541.1	32905.3	39506.2	35512.1	37441.1	36179.1	40885.5	36937.1	73985.2	80872.4	77688.9	66532.5	66475.3	73160.5	8601.47	9650.87	8252.07	8294.8	8219.38	8326.11	19411	19413.7
M234T232	M+	Glu-Ser	0.00372578	234.086	232.052	36363.9	34356.2	31012.3	32332.1	33554.9	31726.1	30869.1	31434.8	29829	28126	28409.6	35238.7	31765.8	21922.3	21703.2	21478.9	27725.2	29831	18647	24793.6	21630	22702.9	30862.7	30790.7	12776.5	4113.57	11474.1	11804.9	10214.6	31004.5	25631.4	29364.1	31120.5	22547.6	25843.2	26042.4	11626.4	11492.6	8415.66	11571.9	9033.11	13350.4	13981.2	13981.7
M336T400	(M+H)+	N-Acetylglucosaminylasparagine	0.00396285	336.138	400.389	12241.1	7087.85	11070.4	12212.5	11100.8	10824.8	9727.37	8310.43	8160.6	7826.27	8352.32	8896.89	9138.54	8261.17	8849.49	8674.17	9380.7	9459.85	9633.06	12854.8	10227.5	10369.8	11359	13668.6	14363.4	13888.6	15019	15724.3	16949.7	15185.9	19774.7	23928.3	20399	22129.9	14603.6	19469.2	4578.86	9490.85	8039.27	14287.1	13790.5	6230.32	11785.4	12312
M232T445	(M+CH3CN+H)+	N-(omega)-Hydroxyarginine	0.00433187	232.139	444.762	9686.17	9522.51	8558.83	8493.65	6544.9	7640.12	7245.03	7489.56	7168.79	9465.13	6139.19	6906.95	6570.66	6448.25	6719.07	6039.93	5919.91	6062.2	7002.7	8657.99	7815.46	7365.12	7073.88	6628.53	13317.4	16130.5	12655.4	14861.6	13981.1	12947.7	14444.8	14767	13180	14725.9	14859.2	13912.2	47031.1	43323.8	47009.6	42767.1	44343.7	43166.4	11504.4	11662.8
M166T257	(M+H)+	L-Phenylalanine	0.00437314	166.085	257.378	50922.7	120554	45633.3	114466	48056.6	58111.2	40467.3	40307	54662.2	36111.3	36961	46444.6	48473.3	28025.2	29735.3	27360.4	33399.1	32020	31981.3	38939.9	40300.6	52485.2	49624.4	76637.5	110396	140286	158778	151608	161351	136810	296602	359214	345266	271057	289405	306890	1.24632e+06	1.27163e+06	1.29644e+06	1.18046e+06	1.28212e+06	1.20324e+06	132973	131519
M245T307	(M+NH4)+	Deoxycytidine	0.00464069	245.124	307.281	37335.1	38598.8	35939.3	43459	38253.5	38872.1	42159.1	36724.5	46667.7	37533.8	41680.8	45974.4	43369.1	32228.1	32855.7	35808.2	42312.7	45730.8	42874.6	45444.9	49799.3	44017.5	60103.3	58088.2	18391.1	12504.6	17100	14114.9	12187.7	15614.8	8242.82	19783.4	12014	5184.19	9666.5	12624.7	10103.7	26454.7	20934.1	10060.4	20282	14675.7	27321.7	29421
M322T314	(M+H)+	Phe-Arg	0.0056268	322.186	313.555	6723.69	5725.58	7390.16	5935.57	5856.31	4322.75	7161.49	6678.2	5596.81	5348.86	6260.67	5493.99	6804.89	4796.41	5962.12	4482.72	5708.97	5898.68	6129.59	9118.02	8000.28	7582.65	8045.13	7692.35	18254	18939.1	17346.3	18181.5	20408	17001.4	23760.9	25306.6	24939.8	20071.1	21113.2	24256	26790.2	27444.5	24384.9	25493.9	23388.5	22978.4	8299.45	8694.67
M243T451	(M+H-H2O)+	Beta-D-Fructose 2-phosphate	0.00598373	243.026	450.891	25042.1	22468.3	22123.5	20695.5	20930.7	21557	14499	14151.1	12913.1	15787.2	12332.3	15345.8	23799	12030.8	30736.3	30113	14649.7	35053.8	15837.6	14498.5	13921.3	22974.1	15317.5	14950.1	23951.5	19521.9	21689	21127	28274.2	33898	31506.6	35825.4	42762.8	47146.2	43915.2	31989.3	17256.9	16519	15933.6	21833.6	17428.8	16831.7	12241.7	12350.1
M364T459	(M-2H+3Na)+	2'-O-methylguanosine	0.00632853	364.064	459.456	13929.2	11991.7	11503.1	10277.7	11573.3	11914.5	10542.2	11631.1	9953.84	10685.3	9706.36	10327.7	9679.06	8337.51	10391.3	8291.66	10302.5	10885	10861.1	11142.7	9909.15	10840.4	12359.7	12838.4	7545.82	7252.75	7408.16	7741.62	8404.92	6994.81	14039.4	15840.7	14539.4	13375.3	20011.3	14973	9455.85	9159.08	18584.4	9688.52	18136.4	8179.36	7231.32	7698.14
M175T286	(M+H)+	Gly-Val	0.00748578	175.107	286.139	9992.5	12331.2	9360.04	9491.35	7816.39	10049.4	9523.86	9505.61	9078.04	7827.55	9388.66	9190.2	8196.24	6000.58	7077.15	5984.67	8657.35	8977.79	8679	8665.04	8755.47	10896.3	9106.1	9912.2	7343.11	8309.68	9944.59	9776.34	5194.7	5175.65	11775.9	12048.3	14035.4	11284.1	11016.8	10580.8	36168.8	36235.2	28642.7	33945	36131.7	28930	5770.68	5786.56
M261T446_2	(M+H-H2O)+	Ile-Phe	0.00759248	261.154	445.709	22862.7	11270.4	14425.9	23311.7	14375.5	12784.2	13025.6	11487.7	10864.7	10624.8	9898.86	11967.2	14307.6	20107	23514.6	13319	14936.3	13334.2	12087.5	11817.3	12932.3	11522.4	11373.1	11957.9	7506.02	8328.56	2877.13	16341.5	2230.9	29347.2	1151.22	3340.68	1186.81	1737.21	3206.82	3369.45	10701.6	8038.16	4717.26	10979	12434.7	7631.76	4608.57	4419.14
M283T277	(M+H)+	Thr-Tyr	0.0090022	283.128	276.957	5987.53	5847.09	5288.27	5696.85	5072.49	5288.16	5018.99	5738.01	5636.94	5563.95	6163.33	5178.8	5362.23	3608.81	4284.76	4597.68	4514.76	5228.55	5145.02	5786.01	5631.1	11183	6448.7	6796.35	11298.4	27753.7	15549	14824.3	15570.6	12488.5	22016.5	25700	24311.1	22864.9	25271.8	26394.9	30652.7	34269	30846.1	33427.7	32071	30127.3	7933.67	8604.41
M314T183	(M+NH4)+	Tyr-Asp	0.0103071	314.139	182.529	31250.6	19679.3	18562.4	19139.6	21103.4	28831.5	19263.4	17550	17230	18455.5	17371	19483.1	19647.1	17846	16099.8	16772.3	17744.1	16995.3	14545.2	17675.5	16610.2	16393.3	19070.2	20973.5	17810.9	15922	12544.1	11310.2	13157.2	11743.7	11896.7	12637.2	15438.3	12320.5	8364.92	7215.68	6446.37	5964.46	2269.03	5687.28	4452.52	4672.34	9850.88	11778.5
M219T406	(M+H)+	Ala-Glu	0.0107605	219.097	406.279	8394.46	8417.55	8418.28	8263.33	7699.15	8545.6	6394.48	7140.31	6073.53	6082.42	5994.58	8744.22	6332.21	5387.16	5680.92	5320.54	6180.59	8999.03	6127.58	7792.89	8030.15	6513.6	8304.22	8555.78	18808.3	18034.5	18992.4	18330.4	19829.9	18173.2	38788.5	40536.6	37901.4	35655.4	37285.1	36781.2	86672.1	87517.4	79085	86160.4	82494.4	83675.6	14694.6	14378.5
M260T397	(M+H)+	Lys-Leu	0.0108658	260.196	397.207	4916.05	5497.3	5548.79	5630.88	5033.34	5829.02	4894.39	3218.94	4532.07	5921.76	3741.07	4353.5	5312.41	4018.44	4767.2	4084.24	4437.95	3866.5	5216.96	5809.13	4499.98	5445.45	5750.12	5862.65	12199	15469	13800.4	14363.9	15293.6	13536.3	33178.9	3822.31	19636.9	19356.5	25625.1	21025.7	43874.9	39015.2	35889.7	29373.6	44528.8	7238.88	8950.86	9184.67
M304T449	(M+H)+	Arg-Glu	0.0113102	304.16	449.298	2807.43	4856.23	1894.51	3435.51	2219.32	6652.88	2134.67	3429.86	10151.7	2954.26	3244.76	9039.82	11665.1	8218.12	14640.2	7105.62	4878.04	13859.5	5401.16	3216.95	6143.55	2430.51	3577.64	7514.28	21813.2	22418.1	26344.3	24304.1	24381.6	19943.3	27119.3	30019.5	27755.8	28159.1	25920.1	27069.7	82866.4	76838.7	82337.4	79657	78307.5	76817.5	7271.19	7755.43
M213T427	(M+CH3CN+Na)+	Triethanolamine	0.0113421	213.123	426.894	74618.9	78750.5	76671.9	71893.9	75047.9	67065.5	70825.7	48680.1	62613.5	72261.8	65464.1	73210.7	74400.9	37379.2	61503.7	39138.6	65716	42717.1	72682.2	73488.3	60629.9	61390.7	79530.3	81449.9	59452.2	36833.9	179900	34216.2	34106.7	32027	55233.5	65874.5	71699.4	38227.6	37461.1	51587.6	1.02001e+06	975983	1.79428e+06	1.88828e+06	1.09078e+06	1.04672e+06	128494	101725
M260T286	(M+H)+	Leu-Gln	0.0118606	260.16	285.822	36285.5	24435.9	24175.8	23334.6	24084.2	23936.3	29488.6	27530	17761.8	17537.8	15772.2	30197.6	17291.4	15144.1	16124.5	15059.2	22376.4	16164.8	19810.4	27892.2	21180	19557.1	21403.2	22895.8	124423	114326	126153	129621	137510	121677	199465	265281	235484	190603	198830	204545	490334	472494	432589	476909	450949	430294	76267.1	77463.1
M597T68	(2M+Na)+	Ile-Arg	0.012089	597.372	68.456	21305.6	19602.6	21806.1	20659.3	21334.8	19051.3	26025.3	29579.6	23757.4	29009.2	22422.1	28393.8	23902.4	24332.1	17231	22512.7	23895.6	25528.8	19246.1	26260.8	24585.3	21158.5	17019.9	21190.3	23065.4	18702.3	20059.1	22459.6	25017.6	20748.9	16366.6	18007.8	16279.5	17879.4	14325.3	17493.9	60973.2	59763.9	48626.3	62636.6	53359.7	44797.6	16666.5	16686.5
M246T381	(M+H)+	Val-Lys	0.0121332	246.18	380.541	5182.51	4979.74	5159.6	4648.24	5495.23	5675.73	4584.16	3129.83	3685.7	4457.23	4370.68	2004.24	4498.43	3224.87	4451.62	2986.14	3593.19	2480.48	3553.69	4807.69	4725.27	4287.05	5899.64	4098.62	22712.1	23479.7	23722.9	22509.7	26083.5	19529.9	25891.4	25981.5	24725.7	23514.4	25964	24908.2	52311.5	56737	51947.6	52447.9	58032.2	48184.8	10462.6	8704.09
M219T395	(M+CH3CN+H)+	N-Formylmethionine	0.0123787	219.075	394.865	1602.75	1897.51	4572.92	4945.18	2701.24	2624.64	2386.5	3431.63	4036.37	4240.57	3206.4	4788.94	3122.4	3453.61	2777.24	3677.92	2789.23	3997.87	4429.09	4722.8	4209.56	4755.31	6049.31	6859.08	1765.02	1453.79	1417.53	866.437	1112.63	5367.58	6401.12	6755.35	6355.2	5731.08	6233.7	5899.13	7933.49	8389.85	6370.66	7990.74	937.281	6936.69	1484.19	1544.14
M324T50	(M+H)+	Linoleoyl ethanolamide	0.0138136	324.288	50.39	31463.8	24751.5	33520.4	25394.5	23097.9	26691.5	26291.6	20320.3	14252.8	17328	25194.3	16658.2	23500.2	18686.1	22025.6	22000.3	24887.6	24319	17462.9	16692.4	14136.6	15518.3	4012.36	23117.9	24472.6	24174.9	24662.2	22609.4	18401.4	24608.2	29535.4	47040.6	31819.9	30458.9	34820.2	34819.9	173708	190336	210527	201899	203766	182270	26084.3	25763.1
M177T217	(M+H-H2O)+	3-Hydroxy-4-methoxycinnamic acid	0.0148448	177.053	217.162	12294.5	12397	11627.1	10351.2	12326.6	9878.36	14706	14275.8	12355.9	12886.7	12217.4	12240.2	3570.55	11487	10488.9	3938.76	11874.5	11855.8	11759.2	14186.3	13455.9	12898.9	18762.7	16800.9	8652.43	7972.16	9281.48	8584.6	9391.55	5317.29	11979.9	12675.3	9848.38	12719.9	11636.6	9036	12565.9	10501.3	7650.89	10761.6	13579	11429.8	8143.32	8353.09
M173T399_3	(M+H)+	Glycylproline	0.0148798	173.091	399.228	8702.95	7656.14	8479.22	8988.6	8516.92	8017.76	7184.05	7016.23	7272.8	7633.36	7912.69	8455.01	7710.89	7582.99	7727.56	7834	7996.72	7647.27	8045.07	7503.19	8283.94	7508.79	8101.98	7689.49	9617.99	9692.18	8699.99	7333.13	5375.61	9368.4	10496.9	11363.5	12689.2	9475.47	7400.08	10862.2	13297	10973.9	11826.4	11467	11948.2	11710.3	8125.38	8337.18
M247T399_2	(M+H)+	Ile-Asp	0.014991	247.128	399.159	9059.67	16365.3	8975.22	6625.74	8087.62	15934.9	18898.4	7650.4	21946.8	19060.2	20039.9	19051.4	17846.6	16347	17278.2	16363.8	18577.7	17564.8	16317.3	17210.6	15241.4	15163.3	17629.5	11089.8	12548.4	11540.2	12265.4	12574.7	14142.6	12799	24100.5	29495.8	14491.1	28829.9	14884.5	16484	13209	12464.7	13557.2	9996.01	13062	14282.5	11355	11137
M261T380	(M+NH4)+	Pro-Gln	0.0169296	261.155	380.288	28092.8	37270	26877.1	24976.5	29047.3	28080.7	25774.1	23935.8	27715.4	27111.7	20909.7	23346.1	29359.6	40168.1	28650.6	25923.9	30365.2	28489	31409.9	30625.3	29555.7	27967.5	46400.2	50727.6	26567.8	25128.6	24962.6	25601.5	26848	35594.3	2655.21	9564.84	8014.04	7632.34	8777.04	8907.5	13687.8	15295.4	12622.3	13762.1	14888.2	13550	14742	15114.2
M291T459_2	(M+H)+	Argininosuccinic acid	0.0178122	291.127	458.539	19177.2	19985.3	17400.4	16318.8	13833.8	20484.3	17504	18791.2	17203.8	15833.4	20181.1	16280.8	14472.4	14967.4	14846.3	15060.2	14603.2	15028.4	15538.6	15920.7	16348.5	19305.8	14816.1	15317.3	27131.4	23874.4	32832.8	28233.7	36258.6	32358.4	54606.3	66397.8	48439.1	46019.1	52093.8	34250.7	65970.6	63823.9	63566.7	48864	42083	53051.9	18445.4	18383.3
M295T205	(M+H)+	Leu-Tyr	0.0185109	295.164	205.161	6833.81	9633.59	9708.24	9925.89	9143.03	14644.9	32374.6	25975.6	28471.3	25397.4	27991.8	24556.6	26596.5	27441.3	3391.07	24230.7	26327.9	26747	11409.2	26601.8	10923.3	8493.57	26359.8	24951.2	122205	121949	127736	131092	135623	118162	253697	287381	281453	236569	252557	252943	399292	450480	372451	429181	379774	369654	63941.2	64290.6
M319T407_2	(M+CH3CN+H)+	Arg-Cys	0.0185393	319.16	407.017	14366.6	18947.3	15295.1	22705	14256.6	18400.7	26503.6	14290.3	29392.3	17033.4	14943.8	32394.4	18585.2	10810	10222.8	10682.1	13822.9	5506.42	15034.1	10948.9	14509.1	16602.1	12373.2	28764.6	19427.8	24368.2	20799.8	21683.4	25474.4	19653	43019.8	42359.6	84113.9	37374.4	36777.9	40649	28642.4	23169.6	23346.8	28314.1	22796.3	28536.2	15947.5	14517.3
M428T485	(M+H)+	Adenosine 3',5'-diphosphate (PAP)	0.0185584	428.035	484.784	15443.4	7022.04	5855.47	6230.89	6366.67	7211.52	4942.35	4810.45	10709	4937.39	4803.51	5061.13	4586.93	4274.37	4116.06	3847.2	4164.64	5107.21	10028	5390.08	5075.17	6008.51	5413.48	6621.14	5655.11	8887.01	8594.06	8664.76	10330.2	5409.31	10486.9	14813.1	9415.89	13736.9	12686.8	8327.7	2936.6	2221.97	3450.69	2460.7	2500.95	3000.77	4067.81	4491.39
M295T160	(M+Na)+	16-Hydroxypalmitic acid	0.0187346	295.226	160.174	1.9964e+06	2.28843e+06	1.63965e+06	1.64904e+06	1.54509e+06	2.27351e+06	2.05044e+06	2.10848e+06	1.47958e+06	1.40232e+06	1.87288e+06	2.17945e+06	2.29535e+06	1.95433e+06	1.90399e+06	1.61545e+06	2.31437e+06	2.33485e+06	1.06998e+06	1.22456e+06	1.72706e+06	1.57555e+06	1.15881e+06	1.93358e+06	2.20108e+06	1.71922e+06	2.17933e+06	2.25619e+06	1.7216e+06	2.21267e+06	4.68734e+06	5.31847e+06	4.86854e+06	4.49797e+06	4.58256e+06	4.67834e+06	1.20856e+06	1.60928e+06	1.37322e+06	1.38469e+06	901791	1.47519e+06	1.6389e+06	1.63878e+06
M146T197	(M+H)+	Acetylcholine	0.0200786	146.116	197.461	18987.5	21677.9	21224.6	22698.5	20202.5	20416.7	21722.8	27625.3	24277.9	31526.7	23374.9	28846.3	25772.3	24285.7	27343	22006.9	29476.3	26249.6	19333.3	23518	25591.4	21270	26101	30886.2	3378.6	5274.13	3221.85	4360.6	6981.24	3347.5	9505.34	12874.8	15828.7	7310.48	7648.7	9688.05	3034.97	2898.3	3069.01	1971.5	3176.71	2495.89	9874.18	9952.57
M213T158	(M+CH3COO+2H)+	Perillyl alcohol	0.0202968	213.148	158.143	1.30103e+06	1.07663e+06	1.80684e+06	1.96088e+06	1.95442e+06	1.86205e+06	1.64945e+06	1.73078e+06	1.63718e+06	1.51888e+06	1.45056e+06	1.76404e+06	1.92958e+06	1.6631e+06	1.54978e+06	1.0472e+06	1.94309e+06	1.94739e+06	784801	1.43225e+06	1.20705e+06	1.1914e+06	1.44624e+06	948521	1.80587e+06	1.4529e+06	1.29736e+06	1.74818e+06	1.36698e+06	1.78635e+06	3.96528e+06	4.72272e+06	2.39718e+06	2.37356e+06	4.00818e+06	2.54951e+06	1.69149e+06	2.30955e+06	1.88798e+06	880865	2.08372e+06	1.06722e+06	1.39381e+06	1.39353e+06
M233T215	(M+H)+	Thr-Leu	0.0221541	233.152	215.166	47130.3	46815.6	121475	103585	49836.9	47082.1	64518.6	74208.8	69238.7	66192.5	66991.3	69804.4	64774.2	49686.3	50008	50590.4	62096.6	54327.3	75203.3	91265.5	86166.4	76824	99394.5	100206	30361.8	29693.3	31945.7	33491	37158.9	32118.6	120258	138983	9318.54	118895	118559	127970	12650.9	370155	293934	8340.82	335927	315749	32394.1	32394.1
M114T100	(M+H-H2O)+	N-Acetyl-L-alanine	0.0237967	114.054	100.37	39790.1	56233.1	48821.5	50493.7	51996	46253.5	37408.8	38126.6	32166.2	31413.9	27912.7	50220.7	51492.3	41903.4	33448.7	39893.9	49498.5	53779.4	36565.7	43048.8	39847.2	29948.3	45260	45020.2	18892.1	14328.1	18440.7	16404.6	31057.7	28713	56517.4	47546.3	60787.9	19215.4	55568.6	61147.6	1988.69	13403.5	17159.6	13871.6	13839.9	7723.69	21020.9	20962.7
M232T215	(M+H)+	Val-Asn	0.0248881	232.132	214.81	19946.6	19534.9	2134.37	18517.6	18920.1	18390.3	24748	29455.9	29010.4	24546.9	32403.8	32069.7	22181.1	15889	17017.4	11764	21934.2	21951.6	24555.7	32668.5	25739.6	24934.8	34715.5	33920.6	6129.86	3936.01	12834.8	5095.44	6193.49	3250.22	15217.1	18239.2	16332.6	13148.5	1224.59	17708.8	9716.02	9250.91	10108.2	1710.48	8876.87	1216.3	9072.09	9827.34
M235T145	(M+H-H2O)+	His-Pro	0.0252641	235.118	145.139	1.59604e+06	1.83325e+06	1.56234e+06	1.67268e+06	1.62764e+06	1.51971e+06	1.50491e+06	1.61979e+06	1.54055e+06	1.46184e+06	1.40182e+06	1.65971e+06	1.44963e+06	1.22208e+06	796902	1.23409e+06	1.48659e+06	1.41176e+06	1.24477e+06	1.392e+06	1.16469e+06	1.28442e+06	1.74847e+06	1.63501e+06	425406	211243	420982	391994	418672	373366	602860	884387	709704	571568	592343	646514	669142	1.31308e+06	1.01418e+06	911345	1.24477e+06	1.04008e+06	647529	628757
M288T391_2	(M+NH4)+	His-Asp	0.0259632	288.124	390.625	68453.2	117727	57307.6	77598.6	115952	56713.7	141038	135474	150908	89871.3	84981	170032	87750.7	163092	119954	113871	78385.5	89034.9	106392	124039	116163	159384	128925	106179	63587.3	59864.5	55284.5	61357.7	66768.6	51493.3	20697.4	30448.6	29477.9	29877.1	45130.6	28081.5	39589	43190.3	36085.9	24586.7	33755.5	32415.7	57195.3	57286.6
M352T249	(M+H)+	Phe-Trp	0.0287673	352.159	248.943	42191.9	3905.99	41992.2	44042.9	45767.6	42816.8	55822.2	62115	62357.9	57197.5	57719.7	64967	62957.8	49889.8	52507.5	49398.6	56692.1	56075.7	60109.4	73619.7	68753.7	64261	78562.1	85541.5	4311.64	2460.53	5188.8	16442.1	19487.1	4896.12	11632.1	2768.79	11649.7	10991.5	11555.2	13827.4	4744.51	9357.76	5513	6509.92	5852.58	8991.51	23163.6	23173.8
M279T171	(M+H)+	Leu-Phe	0.0300553	279.176	170.729	20505.3	33105.7	36870.9	33627.5	15180	31134.7	49672.4	51732.8	14905.4	42723.7	16063.7	61093.7	31761.4	31272.8	17398.6	17216.3	20191.6	28262	16383.3	17942	13290.8	16350.9	20406.8	15170	319156	299329	357732	319814	336530	315475	561519	627066	572676	591153	541144	587776	1.06169e+06	1.02479e+06	862061	1.05282e+06	984299	914430	163996	163995
M554T223	(M-H+2Na)+	1-O-Octadecyl-sn-glyceryl-3-phosphorylcholine	0.0308341	554.343	223.159	25606.9	26511	26503.4	24422.4	30140.3	26527	20703.5	26653	18865.9	17987.8	12701.8	27004.6	21027	18473.3	19126.4	18984.8	8295.74	21997.5	19399	22606.5	23717.4	20787	26085.1	28148.5	29292.5	35633.4	27832.2	45409.1	36807.1	42524.4	38697.9	51106.3	39995.1	32473.8	33132.2	37184.8	53049.7	76112.7	58924.5	58477.8	68216.7	53602.9	19087.4	19163.5
M338T379	(M+H)+	Arg-Tyr	0.0321335	338.181	378.556	4034.52	4586.88	1737.27	3784.81	4210.5	4290.15	3611.09	3998.75	4125.19	4390.73	4001.72	4009.3	3161.96	2667.73	3956.78	3167.14	2826.79	3161.27	3691.32	4559.1	4348.62	4547.86	5448.65	4991.44	5076.56	7072.66	7600.73	9586.18	7366.47	4312.38	13132.3	11809.7	16457.4	10449.6	15660.1	10473.7	20522.9	19124	23558.7	19763.9	19143.5	19165	5089.43	5094.03
M139T290	(M+H)+	Urocanic acid	0.0323209	139.05	290.184	3035.39	2071.96	1855.28	1806.96	2342.58	2167.96	2754.13	3088.87	3748.48	3234.05	2187.05	3899.23	2319.99	1733.36	3140.24	2835.18	2588.65	1074.89	3366.92	4497.35	2517.95	4108.87	2410.95	2718.85	2426.35	2146.72	2620.63	2096.59	2034.18	2341.48	2453.42	1889.62	2387.03	1004.6	3803.8	2837.67	8987.03	11484.6	33845.6	9021.49	9598.12	8758.75	3028.87	2802.32
M131T248	(M+H)+	(+-)-Mevalonolactone	0.033553	131.069	247.814	22054.7	21497.9	20215.9	19911	21215.1	18824.3	18681.3	21246.5	19279.2	18028.2	17045.5	20775.5	21155.6	14978.7	16547.6	15234.5	19212.9	16979.3	17028.7	19606.6	20594.1	18910.3	24567.4	24521.9	18293.5	16942.7	17900.6	18007.2	17673.9	16852.6	18118.6	21303.3	19205.2	17092.1	16568.2	18383.2	4773.8	4876.54	3663.5	4196.61	3755.7	4555.86	10846.4	10971.3
M288T135	(M+CH3CN+H)+	Leu-Asp	0.0361914	288.154	135.012	256434	268271	271488	271937	251102	251526	264334	260869	252857	249195	235466	267740	274745	239560	405846	243169	278830	275949	285414	302215	293059	296081	310378	340000	322157	310316	302811	28823.9	31769.9	29646.9	129648	117277	36295	130863	109105	123595	530828	494497	465642	493547	489355	473319	241472	241395
M118T273_2	(M+H)+	Betaine	0.036726	118.086	273.221	8.70607e+06	8.60625e+06	8.19537e+06	7.19969e+06	8.13892e+06	8.28289e+06	8.72802e+06	8.92751e+06	8.81148e+06	7.94893e+06	7.82566e+06	9.74286e+06	9.65845e+06	8.21617e+06	8.2192e+06	7.67203e+06	1.21442e+07	9.61174e+06	1.07206e+07	8.50075e+06	9.49992e+06	1.15874e+07	9.29471e+06	1.07959e+07	1.19408e+07	1.08898e+07	1.20542e+07	1.10892e+07	1.20472e+07	1.03709e+07	9.84678e+06	8.71245e+06	8.32441e+06	8.29498e+06	7.50428e+06	8.40063e+06	2.34188e+07	2.3674e+07	2.13457e+07	2.26073e+07	2.15694e+07	2.05698e+07	1.03293e+07	1.0197e+07
M83T300	(M+H-H2O)+	Glutaraldehyde	0.0371015	83.0482	300.311	25634.3	24490.7	34722.1	25089.3	28797.2	27446.8	25017.2	24091.3	27596.7	22477.4	22865.6	25252.5	25854.7	16991.4	14978	21703.3	26892.4	20878.6	17103.8	24929.7	17838.7	17800.2	21215.9	30041.8	22289.1	23739.2	23336.4	23601	28365.8	20560.7	49345.8	45668.7	47028.9	33488.8	43741.2	50262	22472.5	24787.7	19817.5	25149.9	19208.4	18134.8	18706.3	18781.9
M428T459	(M+H)+	Adenosine 5'-diphosphate (ADP)	0.0372078	428.035	459.204	6055.18	5483.79	4193.36	3923.47	2112.64	5324.16	2850.55	5233.9	3736.96	2754.59	5474.96	2376.15	2290.03	3080.95	2816.28	2111.62	1521.06	2564.63	3269.25	2554.48	3975.81	7728.45	3445.48	3162.34	19126.7	18669	20154.5	20029.9	24201.8	19115.7	28364.8	30186.1	28627.9	26957.3	26360.3	27060.6	8053.15	6364.45	6671.98	6233.58	6096.44	9255.55	6889.66	7060.14
M146T383	(M+H)+	4-Guanidinobutyric acid	0.0405051	146.091	383.497	42951	100806	38965.7	91375	43877.4	92513.7	68313.6	69733.4	73552.2	75935.2	70525	69623.2	77809.9	67417.9	61280.9	58160.7	62231.4	62536.8	78761.3	85744.8	99604.5	95215.9	101639	97551.7	28158.2	33051.2	27405.8	27349	30487.3	184716	378092	386705	341488	1651.87	304129	355884	77298.3	72864.5	78262.6	74534.8	74949.2	75635	63736.6	49828
M272T449	(M+H)+	Pro-Arg	0.043913	272.17	448.881	5575.76	8538.71	5508.23	5264.77	5190.46	3889.48	5025.07	5386.57	4377.96	7796.26	4642.61	4745.75	4091.64	3898.87	4249.47	4027.65	4583.63	4508.04	4182.18	4859.88	4796.34	4535.57	4142.41	4493.63	12206.2	14553	20038.5	15202.1	13342.8	11968.3	16069.1	13455.6	17089.1	27996.9	11554.3	22805.2	207530	129033	147078	141039	143896	136561	13996.8	13135.1
M237T162	(M+H-H2O)+	His-Val	0.0482635	237.133	161.506	92293.5	99159.9	86972.4	89242.1	87298	88415.2	85918.1	91742.6	98715.6	90834.6	74826.6	107879	86336.4	70500.2	68903	69376.3	96326.5	91976.7	70794.6	77570.2	69957.8	56312.7	85681.1	93313.3	19780	7956.32	9430.33	20017.7	22707.5	13130.6	13329	13938.4	19959.9	15507.1	13991.7	16676.3	20547.6	19510.4	16219.3	21760.9	23616	19405.3	40112.1	35890.5
M180T318	(M+H)+	Glucosamine	0.0484244	180.086	317.99	116667	160359	101685	98552	140086	105041	76736	75906.7	68408.1	72204.4	96755.3	84004.7	83567.3	89319.2	75281.3	92070.6	105844	125462	67919.2	148783	147075	65247	117863	176588	47946.1	41294.8	60443.6	29758.2	50845.5	102238	105224	52238.7	110276	86461	105033	59701.8	163654	70500.4	51979.2	53006	52982.8	60875.3	50113.9	51721.7
[truncated: 10 more columns]
