# Supplementary material for: Metabolomic insights into Monascus ‐fermented rice products: Implications for monacolin K content and nutritional optimization
Source: Food Sci Nutr. 2024 May 13;12(8):5587–604. doi: 10.1002/fsn3.4222 (PMC11317686; doi:10.1002/fsn3.4222)
Supplement: Supplementary file 4 — Table S4. [file FSN3-12-5587-s003.xlsx]

## Sheet: neg，MR1-S_vs_MR1-F
ID	adduct	Name	VIP	Fold change	p-value	m/z	rt(s)	MR1-S-1	MR1-S-2	MR1-S-3	MR1-S-4	MR1-S-5	MR1-S-6	MR1_5-S-1	MR1_5-S-2	MR1_5-S-3	MR1_5-S-4	MR1_5-S-5	MR1_5-S-6	MR2-S-1	MR2-S-2	MR2-S-3	MR2-S-4	MR2-S-5	MR2-S-6	MR3-S-1	MR3-S-2	MR3-S-3	MR3-S-4	MR3-S-5	MR3-S-6	MR1-F-1	MR1-F-2	MR1-F-3	MR1-F-4	MR1-F-5	MR1-F-6	MR0_4-F-1	MR0_4-F-2	MR0_4-F-3	MR0_4-F-4	MR0_4-F-5	MR0_4-F-6	MH0_4-F-1	MH0_4-F-2	MH0_4-F-3	MH0_4-F-4	MH0_4-F-5	MH0_4-F-6
M606T427	(M-H)-	UDP-N-acetylglucosamine	1.57826	0.0748101	1.91645e-12	606.074	426.976	16457.4	18562.1	13516	16230.3	13922.2	17918.5	7831.14	9623.73	7284.09	10927.7	8723.39	9397.14	6300.56	7329.79	6451.87	5621.95	6085.4	6263.34	13724.4	16861.9	23849	22140.3	21821.5	25920.6	232111	210771	203063	225727	203686	215999	414774	403386	427482	416449	425713	438644	647694	567722	422952	549131	507188	501008
M218T274	(M-H)-	Pantothenate	1.23781	0.129304	5.09896e-12	218.103	273.649	19675.8	19879.6	17534.1	12867.6	20236.7	19571.8	21945.8	22738.5	21947.3	22241.5	21702.4	22836.7	23656.3	7822.36	22135.9	23599.5	24385.1	24642.9	62932.8	65517	81959.3	82399.5	86273	97347.6	153475	133180	138859	148095	136681	138606	189430	179584	170999	176872	179304	187409	334108	373071	443817	300835	299419	317422
M401T367	(M+CH3COO)-	Trehalose	1.20855	0.0867914	2.00694e-11	401.128	367.498	9543.22	10055.1	16093.6	7094.29	14657	9384.16	7926.11	6863.92	12819.9	13914.4	7214.2	8624.35	11005.5	12359.5	9678.72	11065.9	11362.8	11386.9	2962.04	1384.59	6172.04	8116.96	42200	10037.7	144359	121692	128170	123285	127603	124867	11990	10785	10736.1	11929.9	11942.6	12098.4	9560.11	54341.7	15124.1	9712.36	9338.45	15857.3
M115T53	(M-H)-	Maleic acid	1.68411	3.67869	4.10951e-11	115.003	52.726	298845	280248	269899	299903	275489	281950	269423	282790	258350	290165	276959	309370	325512	286323	282900	270433	297645	299088	322371	329222	317889	306416	332569	346906	76962.9	94542	63403.8	87292.7	72203.4	69437.9	91001.1	112385	84567.8	86514.6	100897	103080	3742.31	3463.06	1435.21	3634.97	2112.08	2631.68
M323T179_2	(M+CH3COO)-	12-Oxo-2,3-dinor-10,15-phytodienoic acid	1.00622	3.71363	5.68288e-11	323.185	179.139	99963.1	102198	97217.6	92636.7	103854	106022	104418	110877	111136	112601	103895	113472	123120	131726	100442	128382	121806	126843	125042	126908	124684	114976	130313	133272	28774.7	19378.2	26644.5	29804.1	28550	28924.8	20818.1	19823.1	30259.5	21071.9	20962	22007.9	19214.2	21417.2	17613	23745.9	24134.6	21929.3
M181T153	(M-H)-	L-Iditol	1.12652	3.20588	1.00767e-10	181.071	152.808	128966	133269	134121	122203	141095	138304	114790	114724	114289	117988	111775	120977	127698	124713	99745.4	127642	124959	128464	120147	123283	127363	118320	123470	122126	42831.2	31999.2	43336.8	43216.7	44363.8	43156.7	106263	110727	106137	102488	108738	109350	54969.7	48609.4	25587	33661.2	29895.8	32039.2
M157T191_2	(M-H)-	Allantoin	1.20798	1.71811	2.04768e-09	157.036	190.547	240041	240827	233205	228184	240962	238883	223252	227490	225668	236832	229472	246928	258074	247830	219803	246709	246963	253693	255668	261143	259444	251053	267960	269577	151604	119466	140030	141995	142008	132608	139412	139383	137045	138896	134543	143863	204841	213954	173853	226081	200073	194151
M167T175	(M-H)-	Vanillic acid	1.41943	0.303493	4.92214e-09	167.034	175.446	70984	78660.8	69501.9	61210.6	81027.5	73374.6	61507.6	59435.4	61096.3	62499.8	51022.3	65530.1	72314.3	67615	54622	68994.8	72840.9	69180.1	68458.5	68529	67635.1	64597.6	69275	68316.3	252716	201086	245904	259200	229125	244489	224000	212777	214612	217829	219692	237113	205979	199483	173773	223102	221626	218004
M435T245	(M-H)-	1-Oleoyl-L-.alpha.-lysophosphatidic acid	1.04488	0.50152	1.16789e-08	435.25	245.416	95122.5	103572	91745.7	85701.2	95113.5	95746.3	66185.5	69036.3	67770	66357.5	69201.8	72195.6	60487.9	61518.7	63624.8	60098.2	65799.5	58018	34328.5	36439	33165.5	34261.4	37144	39163.2	206718	193686	174429	187251	174942	193540	291617	274458	271910	301617	312725	317055	122704	102383	76675	108909	92913.9	109189
M281T48	(M-H)-	Oleic acid	10.159	0.626537	1.2272e-08	281.249	47.797	1.59242e+07	1.56456e+07	1.61791e+07	1.45225e+07	1.63842e+07	1.55438e+07	1.25968e+07	1.19501e+07	1.17076e+07	1.23666e+07	1.17039e+07	1.18294e+07	1.15609e+07	1.13067e+07	1.04163e+07	1.17276e+07	1.23544e+07	1.2413e+07	6.23781e+06	6.76194e+06	6.61787e+06	5.88245e+06	6.16794e+06	5.80551e+06	2.4881e+07	2.28636e+07	2.53763e+07	2.65081e+07	2.5403e+07	2.53174e+07	4.17189e+07	4.17332e+07	3.88037e+07	4.2447e+07	4.18692e+07	4.19621e+07	1.37634e+07	1.40801e+07	1.42407e+07	1.4848e+07	1.44097e+07	1.54039e+07
M163T302	(M-H)-	D-Quinovose	1.79238	0.56212	2.49788e-08	163.061	302.007	376455	356494	360701	340761	379106	368902	325053	326340	331220	337736	323569	357227	303201	290402	281699	288041	282034	303713	283186	298831	292039	274282	312616	309416	718715	647768	603912	668565	632447	611074	1.11933e+06	1.12525e+06	1.2277e+06	1.08375e+06	1.29291e+06	1.16273e+06	666742	602465	498775	655814	601660	593986
M326T28	(M-H)-	Boldine	1.00654	2.24842	5.52645e-08	326.139	27.9405	127680	118492	131552	140487	137525	133320	110599	115686	128881	130180	131540	116115	124134	117461	129672	129534	125605	131748	191771	179205	189893	192594	130090	192321	69822.8	58582.7	41779.4	61372.3	65125.4	54255.1	49501.9	45842.6	51308.7	55182.1	48024.8	41077.3	117573	60213.2	65482.3	87701.8	70119.1	69199.9
M259T472	(M-H)-	alpha-D-Glucose 1-phosphate	1.06243	3.25858	7.10726e-08	259.022	472.41	133693	126439	119311	99917.8	117853	118340	135397	126483	133204	129662	139052	148211	209443	197771	186601	199061	206211	210832	91490	88579.5	143204	76777.5	85466.1	84190.6	52498.5	30886.2	27969.9	33563.4	32363.8	42309.1	35988.1	38821	37160.2	60953.3	44344.6	43466.2	89720.4	55581.2	45021.1	43507.7	43828.5	41741.4
M279T49	(M-H)-	Linoleic acid	8.74278	0.756716	2.0289e-07	279.233	49.238	2.45931e+07	2.5177e+07	2.54634e+07	2.28613e+07	2.49413e+07	2.37856e+07	1.89559e+07	1.80057e+07	1.74634e+07	1.87332e+07	1.80954e+07	1.86431e+07	1.82309e+07	1.79537e+07	1.69867e+07	1.50699e+07	1.93098e+07	1.55851e+07	9.78513e+06	9.03545e+06	8.6769e+06	8.02107e+06	9.81164e+06	9.87915e+06	3.3745e+07	3.02016e+07	3.23286e+07	3.30544e+07	3.21276e+07	3.25674e+07	4.20105e+07	4.20487e+07	4.08154e+07	4.34029e+07	4.21019e+07	4.21029e+07	2.74411e+07	3.30743e+07	3.14094e+07	3.18274e+07	3.86815e+07	3.76129e+07
M452T201	(M-H)-	1-Palmitoyl-2-hydroxy-sn-glycero-3-phosphoethanolamine	1.41975	0.594206	2.50715e-07	452.277	201.261	278191	269862	264099	275661	252472	271522	223270	219080	213957	200829	217583	221747	184401	178427	175172	175220	197231	199342	146803	173278	163595	146954	171578	181711	503477	428569	420945	474286	415065	470196	520129	600800	613834	691864	737348	703934	109297	119402	105927	118742	119245	112839
M467T61	(2M-H)-	Confertifoline	1.29131	2.20121	4.35222e-07	467.314	61.3415	208972	220036	217846	187992	236181	218763	228913	243468	253467	248713	242429	212950	314018	355300	209990	341180	337835	317853	386125	421785	424908	404439	416078	388967	101954	59817.9	106136	115234	101340	101466	14692.1	14956.7	17783.9	17432.6	15092.1	19763.7	38570.8	49715.9	39473.6	57327.7	53708.3	49107.7
M237T148	(M+CH3COO)-	L-Galactono-1,4-lactone	1.24257	0.234643	4.85011e-07	237.149	147.798	38331.5	37929.9	36121.9	37717.5	43470.7	40729.3	42754.5	41647.2	44498.1	46192.8	44507.1	42217.9	45207.6	46937.4	30188.2	47686.5	47190.7	47369.8	89606.8	97320.2	104803	105303	106091	106918	188798	114749	168709	188488	163584	174211	53971	52514	52798.9	53125	53516.1	57223.5	54408.2	79032.7	68073.6	84270.4	76757.3	78492.2
M147T161	(M-H)-	D-Arabinono-1,4-lactone	1.15208	3.59406	5.65837e-07	147.029	160.832	164810	116762	155414	147083	116970	130799	79864.3	74791.3	80429.8	81486.8	70835.5	97551.3	78377.8	66184.6	52559	66938.3	97204.4	72231.5	112972	111542	108192	100508	109273	128422	36381.7	35454.4	55691.1	33954.2	35508.8	34457.9	57807.9	41547.3	37332.3	59956.4	58505.7	41335.5	11177.5	15527.2	16215.5	15784.2	14379	17222.8
M237T316	(M+CH3COO)-	D-Glucono-1,5-lactone	1.78582	9.42341	7.34716e-07	237.061	315.623	270231	266605	324350	184189	337310	256656	215716	208979	205990	235392	205709	253365	240536	221378	259971	220243	259192	224985	127759	137094	183579	110519	137345	167110	32399.6	28039	23131.8	25682.2	38758.6	25953.4	103841	113652	91615.5	93641.5	146913	125123	24827.3	22144	13891.1	21084.8	18226.1	17160.5
M671T191_2	(M-H)-	1-Palmitoyl-2-linoleoyl-sn-glycero-3-phosphate	1.39387	1.68518	9.06975e-07	671.464	190.548	350133	356908	318010	310305	318804	333472	211812	198965	209082	229760	218927	271669	262323	252020	226812	247180	233517	251302	184498	194832	196417	184716	211254	224286	238124	193230	195691	194706	160692	197033	96323.9	79663.7	86411.6	101127	99331.7	103548	82209.2	63576.6	60018.5	76306.7	63559.9	70670.1
M130T220_2	(M-H)-	L-Isoleucine	1.69639	1.15899	1.07556e-06	130.087	220.45	1.11954e+06	1.13037e+06	1.10521e+06	1.0822e+06	1.16088e+06	1.11353e+06	1.25563e+06	1.28286e+06	1.30147e+06	1.3301e+06	1.33687e+06	1.30153e+06	1.28599e+06	1.28503e+06	1.25495e+06	1.25754e+06	1.28795e+06	1.30747e+06	1.36767e+06	1.42983e+06	1.44964e+06	1.42602e+06	1.41477e+06	1.48539e+06	977701	974839	961627	999878	946864	930112	787917	802004	817072	784989	836651	820708	926377	834370	725154	930864	815148	837120
M89T306	(M-H)-	DL-lactate	1.0452	0.546117	2.45407e-06	89.0242	305.514	133967	94145.5	133805	123867	141465	92580.9	81008.4	80225.2	76391.4	123709	75982.4	120092	73451.6	100972	69818.2	68542.4	106991	69826.9	71137	112789	106439	65381	104348	117272	218905	223604	209137	224146	200566	241732	259659	242474	282834	261949	243259	291787	461544	497967	440399	457342	532704	427002
M153T29	(M-H)-	2,3-Dihydroxybenzoic acid	1.66657	2.31605	4.91282e-06	153.019	28.697	401770	344420	352781	345452	321408	347387	431197	393297	377858	357676	316545	419126	318918	479786	79399.8	405424	429349	386938	330093	331942	377661	349135	295775	408773	128462	67639.4	202266	176752	184673	152632	187378	210597	207172	194927	181349	226979	313644	250467	259686	329269	274417	234404
M253T54	(M-H)-	Daidzein	1.59115	1.22465	6.36771e-06	253.05	53.8075	815100	817172	821132	829688	836999	790429	764526	749894	662225	718924	676076	727096	737381	797987	750489	751795	816906	805023	570409	669906	608228	574975	583141	602243	709430	671965	655234	706357	666189	600566	620899	704929	638652	671874	703282	636776	1.50564e+06	1.0509e+06	807245	918945	887118	853362
M130T275	(M-H)-	L-Leucine	1.46736	0.407273	5.32074e-05	130.087	274.552	168554	185506	187048	35478.7	57821.8	192371	50746.4	202989	204595	204138	213935	204731	170593	50866.9	94010.3	200776	188099	193111	208786	56424.8	205237	228251	242930	212847	359280	338055	329868	346370	311588	344875	681944	652429	651961	644611	669225	683192	1.99654e+06	3.27019e+06	2.9112e+06	3.21078e+06	3.47061e+06	3.13115e+06
M351T236	(M+CH3COO)-	Acetylvalerenolic acid	1.83383	1.79853	6.4601e-05	351.181	236.154	530934	559583	511392	498363	553080	713894	1.14245e+06	981467	1.03812e+06	1.00472e+06	1.00898e+06	1.03087e+06	796542	800527	748547	774614	741908	746766	987664	1.035e+06	1.08399e+06	1.05729e+06	1.15962e+06	1.24241e+06	319555	410195	282695	296466	278270	285041	82819	81291.7	84033.7	150947	79496.1	85823.7	84910	86646.1	58780.4	79144.3	175358	71801.7
M277T50	(M-H)-	all cis-(6,9,12)-Linolenic acid	2.6363	0.491698	0.000134095	277.216	50.471	579534	662391	632228	623285	805958	572634	520279	366640	368188	578001	365880	538533	293019	397812	274272	287038	309048	511059	137926	144896	230865	120438	124427	170665	1.62967e+06	1.089e+06	1.07149e+06	1.0814e+06	1.50467e+06	1.50672e+06	926928	989572	908470	980287	938158	889304	711881	741238	708213	663206	678666	1.06689e+06
M179T266	(M-H)-	L-Sorbose	1.18123	0.69958	0.000336605	179.056	265.602	343664	372178	402647	272675	422303	370780	211387	143468	144579	209953	181264	203696	173575	213166	157921	210012	158417	209408	212548	157145	168755	134657	219572	165322	511493	467241	461036	538175	568759	575524	650447	627157	657591	840199	623901	653995	1.05146e+06	868990	641966	888783	830671	884011
M109T56	(M-H)-	Pyrocatechol	2.17844	1.43714	0.00117997	109.03	56.226	1.12182e+06	1.15199e+06	1.12932e+06	1.57988e+06	1.15135e+06	1.06281e+06	1.24057e+06	1.23442e+06	1.1864e+06	1.25803e+06	1.12997e+06	1.54155e+06	1.56242e+06	1.29533e+06	1.30458e+06	1.19596e+06	1.33288e+06	1.49214e+06	1.22257e+06	1.12848e+06	1.261e+06	1.46855e+06	1.24315e+06	1.51231e+06	929335	734205	850303	809651	849048	835426	737926	724135	650484	689573	632413	741024	1.11436e+06	1.57079e+06	1.32903e+06	1.51498e+06	1.39457e+06	1.32144e+06
M167T51	(M+Na-2H)-	Monomethyl glutaric acid	2.31836	0.2252	0.0068652	167.034	51.4415	156132	168191	161492	153897	194001	161178	232914	255296	246896	267681	247147	271734	372892	289582	224946	260014	285418	292421	351010	358290	364483	354780	374254	390281	360158	391631	331829	1.12699e+06	1.129e+06	1.0782e+06	1.03159e+06	333500	1.04442e+06	1.0456e+06	975209	329212	224423	708957	659368	690286	686073	742755
M269T47	(M-H)-	Genistein	1.74537	1.19183	0.0169335	269.045	46.787	1.17077e+06	1.11885e+06	1.22652e+06	1.09499e+06	1.19626e+06	1.07624e+06	1.00301e+06	957139	970101	1.05279e+06	942294	887907	985944	1.00351e+06	700352	1.01689e+06	1.08245e+06	1.07562e+06	917164	880525	860768	784425	742142	675113	908410	735873	955726	1.16931e+06	945048	1.06133e+06	962924	866424	827354	953312	893435	843355	765566	1.03919e+06	696540	935961	902588	857937
M313T99	(M-H)-	9,10-DiHOME	1.55005	1.35263	0.0306328	313.238	98.996	682175	667955	820725	1.18655e+06	886813	718367	595899	437151	460033	475040	521657	483882	486098	499671	324659	594698	505655	544422	350658	312684	343322	282087	297877	279742	626239	460683	616992	678120	639220	647577	1.47e+06	1.61535e+06	1.42198e+06	1.80929e+06	1.56226e+06	1.48171e+06	228304	782128	457612	466806	707436	437008
M181T300	(M+CH3COO)-	D-Threitol	3.29237	0.947942	0.0767409	181.072	300.473	1.35098e+07	1.3013e+07	1.29706e+07	1.20454e+07	1.29281e+07	1.29271e+07	1.18062e+07	1.15695e+07	1.14835e+07	1.15998e+07	1.15199e+07	1.22672e+07	1.04769e+07	1.03452e+07	10473096	1.01775e+07	1.04549e+07	1.07431e+07	9.64308e+06	9.82417e+06	9.77453e+06	9.01651e+06	1.05726e+07	1.04312e+07	1.47715e+07	1.40639e+07	1.27876e+07	13761035	1.3007e+07	1.32532e+07	2.58223e+07	2.70433e+07	2.67071e+07	2.51375e+07	2.66799e+07	2.82065e+07	1.87259e+07	1.76031e+07	1.34227e+07	1.60778e+07	1.50607e+07	1.52551e+07
[truncated: 11 more columns]

## Sheet: pos，MR1-S_vs_MR1-F
ID	adduct	Name	VIP	Fold change	p-value	m/z	rt(s)	MR1-S-1	MR1-S-2	MR1-S-3	MR1-S-4	MR1-S-5	MR1-S-6	MR1_5-S-1	MR1_5-S-2	MR1_5-S-3	MR1_5-S-4	MR1_5-S-5	MR1_5-S-6	MR2-S-1	MR2-S-2	MR2-S-3	MR2-S-4	MR2-S-5	MR2-S-6	MR3-S-1	MR3-S-2	MR3-S-3	MR3-S-4	MR3-S-5	MR3-S-6	MR1-F-1	MR1-F-2	MR1-F-3	MR1-F-4	MR1-F-5	MR1-F-6	MR0_4-F-1	MR0_4-F-2	MR0_4-F-3	MR0_4-F-4	MR0_4-F-5	MR0_4-F-6	MH0_4-F-1	MH0_4-F-2	MH0_4-F-3	MH0_4-F-4	MH0_4-F-5	MH0_4-F-6
M229T243_2	(M+H)+	Ile-Pro	1.37944	0.0723667	6.45826e-14	229.154	242.72	15226	12376.5	12509	14089.5	14584.6	13659	18530.8	20419	13391.4	16949.9	15152.6	19988.2	13426.6	16922.2	13168.9	12138.1	11488.4	12094.2	14666.6	19068	20564.5	16757.3	23984.9	25189.5	189189	180786	186919	193825	202390	186152	298092	342302	328105	284070	288341	297335	2.05463e+06	2.08534e+06	1.72803e+06	1.88882e+06	2.15664e+06	1.83715e+06
M203T232_2	(M+H)+	Ile-Ala	1.42895	0.0597018	3.49143e-13	203.138	231.662	12320.5	12954.7	11153.3	11885.6	11596.9	12044.8	11600.7	9012.76	10525.8	12629.6	6340.39	8767.9	8523.84	6499.78	9991.47	7012.2	7849.68	6389.7	7184.21	7614.86	9324.21	9527.33	10982.2	10433.4	200865	188687	207026	203589	213891	191196	268514	299757	286118	245894	250056	267813	472217	474757	426951	506098	430897	429747
M245T184	(M+H)+	Ile-Leu	2.90426	0.0708168	1.63365e-12	245.186	183.895	61236.5	56504.4	55387.2	58128.9	61164.5	64538.7	38447.3	40876.5	39577.5	40114.2	32360.5	44688.5	40115.7	33869.1	31799.9	36129.1	36468.6	37002.7	40319.7	48600.9	47163.5	64605.5	62541.4	67929.5	803565	817715	888565	855754	893101	781912	1.35859e+06	1.54892e+06	1.45239e+06	1.34207e+06	1.31441e+06	1.27968e+06	1.65646e+06	1.79071e+06	2.12528e+06	2.05573e+06	1.73828e+06	1.70252e+06
M295T205	(M+H)+	Leu-Tyr	1.11913	0.0791387	1.99656e-12	295.164	205.161	6833.81	9633.59	9708.24	9925.89	9143.03	14644.9	32374.6	25975.6	28471.3	25397.4	27991.8	24556.6	26596.5	27441.3	3391.07	24230.7	26327.9	26747	11409.2	26601.8	10923.3	8493.57	26359.8	24951.2	122205	121949	127736	131092	135623	118162	253697	287381	281453	236569	252557	252943	399292	450480	372451	429181	379774	369654
M186T108	(M+H-2H2O)+	N-Acetylmannosamine	1.34284	4.78847	1.21971e-11	186.075	108.081	204134	194861	216003	192089	199568	185962	133159	128339	114083	120779	101805	133449	121132	117298	101894	108682	124499	122379	100979	106519	106195	94333.1	118134	125253	44133.1	35784.7	47430.4	42961.7	41988.2	36762.3	89273.4	105309	91355.9	80721	90135	86064.3	64490.2	38630.6	40863.2	39616	36408	40782.6
M279T171	(M+H)+	Leu-Phe	1.78663	0.0874851	1.42502e-11	279.176	170.729	20505.3	33105.7	36870.9	33627.5	15180	31134.7	49672.4	51732.8	14905.4	42723.7	16063.7	61093.7	31761.4	31272.8	17398.6	17216.3	20191.6	28262	16383.3	17942	13290.8	16350.9	20406.8	15170	319156	299329	357732	319814	336530	315475	561519	627066	572676	591153	541144	587776	1.06169e+06	1.02479e+06	862061	1.05282e+06	984299	914430
M231T197	(M+H)+	Val-Ile	1.90229	0.0850928	8.144e-11	231.17	197.356	28648.4	32878.1	33025.7	29787.3	34578.9	28949.5	20358.5	23203.1	18224.6	21214.9	17990.9	21880.7	21290.5	17009.4	14824.4	16491.5	18353.2	18461.2	18123.8	21583.2	19700.6	19276.8	26705.2	29658.9	349800	387546	379638	358812	407222	324781	641909	766262	668063	597301	582671	610969	1.84477e+06	1.77347e+06	1.48679e+06	1.78297e+06	1.63458e+06	1.5481e+06
M260T286	(M+H)+	Leu-Gln	1.03218	0.207311	1.43414e-10	260.16	285.822	36285.5	24435.9	24175.8	23334.6	24084.2	23936.3	29488.6	27530	17761.8	17537.8	15772.2	30197.6	17291.4	15144.1	16124.5	15059.2	22376.4	16164.8	19810.4	27892.2	21180	19557.1	21403.2	22895.8	124423	114326	126153	129621	137510	121677	199465	265281	235484	190603	198830	204545	490334	472494	432589	476909	450949	430294
M358T298	(M+H)+	E-64	1.95066	0.0320587	1.76567e-10	358.208	297.717	10589.4	13883.7	10529.8	11758.8	12860.6	10449.7	10570.2	10970.4	11087	12340.5	10420.9	10384.3	9797.52	7321.81	8710.16	8634.28	11583.5	7005.89	17540.3	18749.8	21411.6	19858.4	23629.9	25322	357511	308216	371160	359714	410472	378667	80513.5	87340.1	92146.4	106143	68540.5	84297.7	503699	460611	417124	483242	487298	440176
M147T399	(M+NH4)+	L-Pyroglutamic acid	1.16877	0.0736313	3.432e-10	147.075	398.675	11340.2	6429.65	9714.58	11681.7	10997.8	10598.3	1208.61	11474.6	11280.7	5288.93	12312.1	12172	11573.6	10214.8	1807.06	11288.3	11723.5	11676	11215.9	12816.1	12628.8	13446.4	12935.4	13361.7	136702	143636	146762	115290	150668	132165	145953	136700	149357	156140	129009	161729	195337	169571	167100	188191	89006.7	175702
M235T145	(M+H-H2O)+	His-Pro	3.80481	4.37696	6.83474e-10	235.118	145.139	1.59604e+06	1.83325e+06	1.56234e+06	1.67268e+06	1.62764e+06	1.51971e+06	1.50491e+06	1.61979e+06	1.54055e+06	1.46184e+06	1.40182e+06	1.65971e+06	1.44963e+06	1.22208e+06	796902	1.23409e+06	1.48659e+06	1.41176e+06	1.24477e+06	1.392e+06	1.16469e+06	1.28442e+06	1.74847e+06	1.63501e+06	425406	211243	420982	391994	418672	373366	602860	884387	709704	571568	592343	646514	669142	1.31308e+06	1.01418e+06	911345	1.24477e+06	1.04008e+06
M268T174	(M+H)+	Adenosine	9.36622	2.49	8.25373e-10	268.104	174.385	1.32447e+07	1.24049e+07	1.27684e+07	1.31519e+07	1.20354e+07	1.17699e+07	1.0017e+07	9.79321e+06	9.4921e+06	9.35904e+06	8.69061e+06	1.03963e+07	9.81295e+06	8.26283e+06	7.03029e+06	8.53547e+06	9.84097e+06	9.79287e+06	5.58755e+06	6.20055e+06	5.66917e+06	5.31589e+06	6.84304e+06	6.7607e+06	5.44286e+06	3.99809e+06	5.5013e+06	5.03134e+06	5.47812e+06	4.81948e+06	1.0446e+07	1.23735e+07	1.07339e+07	1.10787e+07	9.4998e+06	1.05067e+07	2.12754e+07	2.48634e+07	2.14542e+07	2.40225e+07	2.18378e+07	2.356e+07
M325T367	(M+H-H2O)+	3.alpha.-Mannobiose	2.13485	0.0776749	1.39832e-09	325.112	367.474	35056.4	40262.6	34020.2	32464.8	35306.9	37311	27457	71578	24460.8	23321.2	25242.8	33538.6	36791.5	10330.5	30275.6	29842.4	12321.5	33808.2	12787.3	13889.8	12607.4	74718.8	168162	91406.2	450868	379911	500815	506348	493070	429493	141317	120345	109950	98919.3	133381	102614	274448	299071	298522	167335	149099	179296
M360T367	(M+NH4)+	Sucrose	1.95435	0.102973	2.58736e-09	360.149	367.404	31593.2	32171.9	30214.2	32261.8	27474.6	92423	26150.3	23450.7	111757	18362.4	19581.3	94940.6	51054.2	89173.5	46380	90754.9	52698.3	50976.8	37076	46485.1	12070.2	12385.5	138488	44227.1	411750	346606	400630	393545	457860	379942	132215	89401	83478.8	72247.5	74868.8	79286.6	117881	235593	127085	124828	118998	136134
M265T184	(M+H)+	Val-Phe	1.44487	0.275293	3.44855e-09	265.154	184.149	77059.3	81520	69270.9	71504.8	73254.7	77971.4	82464.6	93782.8	93230.3	84152.7	88267.1	94320.3	82078.5	80746.9	75699.5	72932.1	87325.4	88131	98351.8	109193	108901	108528	148314	148488	270260	251001	287536	270265	313102	244567	463331	528620	474319	437487	420991	448096	505837	537843	558923	558581	499640	490193
M282T136	(M+H)+	2'-O-methyladenosine	1.0945	6.45578	6.88e-09	282.119	135.79	109680	142987	115516	113370	135375	134049	104348	116933	103862	107242	95107.6	126310	112865	99803.8	79188.5	88544.1	117071	107469	68929.5	91991	75834.3	75370.1	101750	112704	23034.7	10964.2	20427.1	21887.4	20524.2	19488.9	24684.6	27820.5	22994.5	22515.2	23737.4	22003	73855.9	52627.9	118694	106213	48822.4	153421
M229T172_2	(M-H+2K)+	L-Arabitol	2.10869	0.0624048	1.27996e-08	229.07	172.156	2416.6	5567.32	5221.03	5063.19	146374	2455.39	164789	5407.12	5569.96	159470	157166	168178	5088.88	129204	125106	132044	4076.93	4040.98	3000.58	3305.89	3753.76	159883	185646	1198.04	420815	437726	451467	441226	482427	443978	338346	403197	366472	342809	320118	353160	357901	333838	306471	331079	320098	342758
M522T191_2	(M+H)+	1-Oleoyl-sn-glycero-3-phosphocholine	6.13893	0.646221	1.80025e-08	522.354	191.029	7.6796e+06	6.48513e+06	7.35793e+06	6.62462e+06	6.76906e+06	6.73822e+06	6.52366e+06	6.44163e+06	4.70582e+06	5.43446e+06	5.75777e+06	4.66149e+06	4.56071e+06	4.32952e+06	5.0092e+06	4.66573e+06	5.07013e+06	4.98367e+06	3.38905e+06	4.13422e+06	3.30731e+06	3.15917e+06	3.09343e+06	3.00703e+06	1.05734e+07	1.06489e+07	1.06687e+07	1.08287e+07	1.13683e+07	1.03707e+07	2.24061e+07	2.35699e+07	2.20902e+07	2.17263e+07	2.16509e+07	2.25456e+07	3.52648e+06	3.5581e+06	3.19551e+06	3.71258e+06	3.81137e+06	3.31479e+06
M219T266	(M+H)+	Ser-Ile	1.18496	0.234298	7.49701e-08	219.133	265.939	40677.3	40337.7	39581.9	43689.5	39882.5	42486	31212.6	31503.5	27725.8	29990.7	29108.9	33600.3	30130.4	25175.7	26474.9	22633.1	35962.6	28887.2	29603.5	34341.5	32694.2	30407.4	38067.5	50343.2	161516	160030	172057	220530	180655	157952	268798	309986	314865	254740	268386	285976	710890	686405	591142	745446	647207	627556
M114T174	(M+H)+	Creatinine	2.209	0.52113	1.80897e-07	114.065	174.119	561882	513755	552754	546888	522141	456566	392029	364659	324062	356061	290734	375026	345538	273454	249976	285557	373747	344725	269658	309682	300309	254087	313031	329280	979179	897159	1.08225e+06	1.05631e+06	1.10611e+06	931189	1.51925e+06	1.8225e+06	1.49773e+06	1.5015e+06	1.38667e+06	1.53713e+06	33866.6	39596.5	34080.1	36778.4	40153.7	37463
M252T147	(M+H)+	Deoxyadenosine	1.12499	0.148416	2.20663e-07	252.108	147.279	19705.8	22367.7	20606	19832.7	22376.4	19968.1	1577.06	15604.9	21516.1	14310.6	13019.8	18889.3	14670	13842.2	10080.4	13316	14479.8	16785.8	14425.2	16191.6	16019	16100.8	19447.7	21533.6	141523	96516.5	145974	155367	164841	137039	220281	283541	257385	214137	210790	227564	1.13975e+06	1.5676e+06	1.58014e+06	1.68713e+06	1.52856e+06	1.6674e+06
M468T198_2	(M+H)+	1-Myristoyl-sn-glycero-3-phosphocholine	3.02544	0.591123	1.82645e-06	468.307	197.611	1.72075e+06	1.25838e+06	1.27427e+06	1.39224e+06	1.24293e+06	1.23464e+06	1.28624e+06	1.18948e+06	1.2314e+06	1.10206e+06	1.18744e+06	1.18964e+06	1.04265e+06	934041	1.05516e+06	979872	1.0945e+06	1.11721e+06	793129	820832	864923	815609	777095	820826	2.30103e+06	2.11981e+06	2.28404e+06	2.25964e+06	2.5364e+06	2.2411e+06	1.60352e+06	1.70821e+06	1.74393e+06	2.07293e+06	1.79965e+06	1.70022e+06	312449	349199	345969	350978	346125	328481
M251T149	(M+H-H2O)+	His-Ile	1.65775	3.92829	2.82593e-06	251.149	148.567	357224	367371	318780	318423	321649	309570	297051	329930	300646	278563	266531	348611	272808	233104	153552	246468	273133	273069	203567	242099	219396	188153	281117	283926	10212	74992.9	132678	130374	142507	16586.5	47247.6	52125.2	51806.4	42357.4	46643.9	40643.2	10270.8	16228.2	14096.5	14095.5	14639.5	16985.2
M189T258	(M+H)+	Val-Ala	1.02632	0.170513	4.79164e-06	189.122	258.456	21850.9	33714.5	17158.7	18805.7	19205.7	17536.1	16574.2	15314.6	16478.9	66232	15474.8	20731.1	13968.8	10727.6	56886.3	11769.3	12791.3	16016.6	16340.7	53620.6	19780.9	17820.7	23507.4	25302.9	122127	156938	124056	131568	143035	74543.2	87470.4	91448.2	87039.1	220403	81052.8	229390	294485	386756	345696	396898	356415	351909
M118T273_2	(M+H)+	Betaine	5.4421	0.718344	5.02732e-06	118.086	273.221	8.70607e+06	8.60625e+06	8.19537e+06	7.19969e+06	8.13892e+06	8.28289e+06	8.72802e+06	8.92751e+06	8.81148e+06	7.94893e+06	7.82566e+06	9.74286e+06	9.65845e+06	8.21617e+06	8.2192e+06	7.67203e+06	1.21442e+07	9.61174e+06	1.07206e+07	8.50075e+06	9.49992e+06	1.15874e+07	9.29471e+06	1.07959e+07	1.19408e+07	1.08898e+07	1.20542e+07	1.10892e+07	1.20472e+07	1.03709e+07	9.84678e+06	8.71245e+06	8.32441e+06	8.29498e+06	7.50428e+06	8.40063e+06	2.34188e+07	2.3674e+07	2.13457e+07	2.26073e+07	2.15694e+07	2.05698e+07
M496T194_2	(M+H)+	1-Palmitoyl-sn-glycero-3-phosphocholine	7.68692	0.742235	1.00106e-05	496.339	193.612	2.10822e+07	1.72923e+07	2.10049e+07	1.70137e+07	1.76555e+07	1.78058e+07	1.98436e+07	1.60797e+07	1.3775e+07	1.54277e+07	1.68682e+07	1.46299e+07	1.42384e+07	1.30946e+07	1.51711e+07	1.39502e+07	1.52901e+07	1.56622e+07	1.19939e+07	1.2856e+07	1.41384e+07	1.15764e+07	1.17815e+07	1.02627e+07	2.47849e+07	2.44579e+07	2.48807e+07	2.54904e+07	2.58152e+07	2.52706e+07	2.56755e+07	3.20797e+07	2.81324e+07	2.85115e+07	3.2967e+07	3.04461e+07	2.57235e+07	2.42139e+07	2.1532e+07	2.38195e+07	2.50863e+07	2.25854e+07
M152T372_2	(M+H)+	p-Acetamidophenol (Acetaminophen, Tylenol)	1.49399	1.22044	5.63007e-05	152.07	371.534	921202	1.01751e+06	926456	926515	957772	945397	1.14341e+06	1.20988e+06	1.25547e+06	1.16698e+06	1.16484e+06	1.29834e+06	1.2684e+06	1.10179e+06	1.06893e+06	1.14666e+06	1.20068e+06	1.18171e+06	1.3155e+06	1.49679e+06	1.38926e+06	1.39666e+06	1.57093e+06	1.59623e+06	768757	687678	802030	784268	844639	778866	315562	331784	332878	291181	301114	294634	579116	531334	488074	543366	553017	543095
M104T153	M+	Choline	3.48607	1.41018	0.000230448	104.106	153.487	3.38617e+06	3.84848e+06	3.21358e+06	3.34605e+06	3.67518e+06	3.32596e+06	3.25099e+06	3.6046e+06	3.65649e+06	3.25037e+06	3.12197e+06	3.69052e+06	3.39185e+06	2.83999e+06	2.45508e+06	2.98719e+06	3.34304e+06	3.30385e+06	2.89596e+06	3.69158e+06	3.32716e+06	3.19168e+06	4.26769e+06	4.26285e+06	2.51202e+06	1.73882e+06	2.62608e+06	2.68575e+06	2.74195e+06	2.44198e+06	2.57518e+06	2.73782e+06	2.65201e+06	2.4769e+06	2.24137e+06	2.52424e+06	2.44504e+06	3.19653e+06	2.71765e+06	3.08675e+06	2.89993e+06	2.85816e+06
M136T105	(M+H)+	Adenine	1.25234	0.680553	0.000374021	136.061	105.261	353277	419126	399926	323618	385111	370431	212517	204463	172004	197452	160335	247455	210857	209490	173519	217632	251888	254236	144517	171352	139413	131586	169381	155999	534498	408285	593783	575759	613497	582501	1.97516e+06	2.15172e+06	2.01633e+06	1.88719e+06	1.8536e+06	1.9968e+06	663471	1.03947e+06	1.13216e+06	932642	1.02246e+06	994497
M268T165_1	(M-H+2Na)+	N-Acetyl-L-tyrosine	2.17512	16.5487	0.000529312	268.06	164.935	734459	252772	294036	618876	395620	810209	481717	692536	376889	277017	251579	222282	601310	188665	332600	339618	330726	328599	395136	359894	196409	214260	177721	130898	9793.73	88099.8	14400.5	14264.4	13842.7	47286.2	70564.8	257597	465009	102601	85298.8	27268.2	600.393	1047.98	971.362	941.011	407443	706203
M759T147	(M+Na)+	Thioetheramide-PC	2.53635	0.456031	0.0131149	758.568	147.048	630234	168339	940061	662575	240260	425281	645560	293479	144588	630592	356917	96105.7	227115	658707	664160	740466	567140	517157	659599	215761	349891	403391	28587.2	57537.8	1.08121e+06	1.8823e+06	1.15864e+06	906480	717982	978259	633637	332969	365018	638645	585590	667252	659598	474100	792473	818011	642187	547182
M170T136	(M+H)+	Pyridoxine	1.39103	1.67588	0.0239724	170.08	136.472	642660	541252	453227	588263	568969	419841	432398	466204	431721	460995	398302	520756	549094	411779	171152	462125	523621	459791	406449	510744	486763	432681	642007	646666	217230	197359	449286	493004	489378	71671.3	409499	468537	240124	168120	204051	425242	135698	429862	350454	396540	368919	424606
M313T159	(M+H)+	Phe-Phe	1.01637	1.39749	0.0509193	313.153	158.552	381241	338711	392490	401416	360013	343775	338727	318823	293942	327061	296135	305782	370955	332058	322856	328346	366686	373750	265366	267564	287063	260316	239543	260351	295365	317669	304907	287163	37127.5	344649	58846.8	63620.1	59121.8	65691.6	64183.2	63356.3	85400.8	105986	85695.8	99363	89131.2	73009.3
[truncated: 11 more columns]
